# Supplementary material for: MET18 Connects the Cytosolic Iron-Sulfur Cluster Assembly Pathway to Active DNA Demethylation in Arabidopsis
Source: PLoS Genet. 2015 Oct 22;11(10):e1005559. doi: 10.1371/journal.pgen.1005559 (PMC4619598; doi:10.1371/journal.pgen.1005559)
Supplement: S1 Table — (XLSX) [file pgen.1005559.s010.xlsx]

## Sheet: rdd
Note: Hyper-DMRs shown in Figure 3C are highlighted
chr	start	end	DMC_num	DMC_type	CG_num	CHG_num	CHH_num	mut_CG	mut_CG_per	mut_CHG	mut_CHG_per	mut_CHH	mut_CHH_per	wt_CG	wt_CG_per	wt_CHG	wt_CHG_per	wt_CHH	wt_CHH_per	avge_meth_level_mut	avge_meth_level_wt	Gene	Strand	GeneType	GeneAnnot	TE	TEFamily	Intergenic	Promoter_1kb	Downstream_1kb
chr1	6452	7197	17	16+0+1	30	30	204	219/443=	49.4357	3/482=	0.6224	12/3070=	0.3909	215/1033=	20.8132	2/1040=	0.1923	7/6655=	0.1052	5.8551	2.5102	AT1G01020	-	protein_coding_gene	Arv1-like protein	NONE	NONE	NONE	NONE	AT1G01010
chr1	9027	9416	10	6+3+1	7	7	88	16/87=	18.3908	11/102=	10.7843	16/1041=	1.537	0/186=	0	0/192=	0	4/2228=	0.1795	3.5482	0.1631	NONE	NONE	NONE	NONE	NONE	NONE	AT1G01020-AT1G01030	AT1G01020	NONE
chr1	16912	17075	15	5+0+10	6	4	39	12/58=	20.6897	2/39=	5.1282	88/350=	25.1429	3/157=	1.9108	0/103=	0	114/894=	12.7517	24.1175	11.9635	NONE	NONE	NONE	NONE	AT1TE00020;AT1TE00025	ATREP4:RC/Helitron;ATREP3:RC/Helitron	AT1G01030-AT1G01040	NONE	NONE
chr1	18733	19346	38	7+15+16	10	23	131	48/117=	41.0256	92/295=	31.1864	58/1601=	3.6227	28/273=	10.2564	41/634=	6.4669	17/3371=	0.5043	9.6146	2.0162	NONE	NONE	NONE	NONE	AT1TE00025	ATREP3:RC/Helitron	AT1G01030-AT1G01040	NONE	NONE
chr1	21773	22974	104	42+23+39	71	37	256	343/876=	39.1553	163/459=	35.512	246/3213=	7.6564	3/2031=	0.1477	3/1019=	0.2944	10/6752=	0.1481	16.8349	0.159	NONE	NONE	NONE	NONE	NONE	NONE	AT1G01030-AT1G01040	AT1G01040	NONE
chr1	41906	42719	106	12+13+81	15	16	185	63/180=	35	51/193=	26.4249	408/2143=	19.0387	15/400=	3.75	8/440=	1.8182	109/4518=	2.4126	21.0585	2.7363	NONE	NONE	NONE	NONE	NONE	NONE	AT1G01070-AT1G01073	AT1G01070	NONE
chr1	58904	58981	11	10+1+0	12	6	19	53/220=	24.0909	2/97=	2.0619	1/329=	0.304	1/358=	0.2793	0/186=	0	1/582=	0.1718	8.6612	0.2162	AT1G01120	-	protein_coding_gene	3-ketoacyl-CoA synthase 1	NONE	NONE	NONE	NONE	NONE
chr1	62723	62966	34	4+11+19	5	17	52	11/69=	15.942	32/250=	12.8	52/749=	6.9426	0/171=	0	0/574=	0	3/1660=	0.1807	9.2803	0.119	AT1G01130	-	protein_coding_gene	CONTAINS InterPro DOMAIN/s: CBL-interacting protein kinase (InterPro:IPR020660), Calcium/calmodulin-dependent protein kinase-like (InterPro:IPR020636); BEST Arabidopsis thaliana protein match is: unknown protein (TAIR:AT5G47170.1); Has 176 Blast hits to 176 proteins in 20 species: Archae - 0; Bacteria - 0; Metazoa - 0; Fungi - 0; Plants - 176; Viruses - 0; Other Eukaryotes - 0 (source: NCBI BLink…	NONE	NONE	NONE	NONE	NONE
chr1	78499	79020	14	4+7+3	14	15	117	13/219=	5.9361	19/212=	8.9623	12/1710=	0.7018	0/376=	0	2/353=	0.5666	1/2751=	0.0364	1.8888	0.0685	AT1G01183	-	miRNA	MIR165/MIR165A; miRNA	AT1TE00225	HELITRONY1D:RC/Helitron	AT1G01180-AT1G01183	NONE	NONE
chr1	113935	114198	23	2+0+21	7	3	63	7/73=	9.589	2/29=	6.8966	112/825=	13.5758	0/164=	0	0/68=	0	1/1533=	0.0652	13.1653	0.0472	AT1G01280	+	protein_coding_gene	cytochrome P450, family 703, subfamily A, polypeptide 2	NONE	NONE	AT1G01280-AT1G01290	AT1G01290	AT1G01280
chr1	138550	138757	30	18+12+0	20	24	54	106/307=	34.5277	63/364=	17.3077	5/826=	0.6053	7/593=	1.1804	0/715=	0	0/1558=	0	11.5245	0.2477	AT1G01355	+	protein_coding_gene	Putative endonuclease or glycosyl hydrolase	NONE	NONE	NONE	NONE	AT1G01350
chr1	154099	154404	16	11+0+5	16	8	72	156/273=	57.1429	0/129=	0	20/1106=	1.8083	70/505=	13.8614	1/239=	0.4184	3/2112=	0.142	10.4026	2.316	AT1G01410	+	protein_coding_gene	pumilio 22	AT1TE00470	ATLINE1_3A:LINE/L1	AT1G01410-AT1G01420	NONE	AT1G01410;AT1G01420
chr1	256594	257001	20	6+3+11	14	8	91	74/171=	43.2749	23/100=	23	71/1002=	7.0858	52/369=	14.0921	31/209=	14.8325	93/2132=	4.3621	14.8918	6.7905	NONE	NONE	NONE	NONE	AT1TE00825;AT1TE00830	ATHPOGON3:DNA/Pogo;BRODYAGA2:DNA/MuDR	AT1G01695-AT1G01700	NONE	NONE
chr1	258697	258747	12	4+0+8	4	1	16	19/62=	30.6452	0/11=	0	39/212=	18.3962	1/82=	1.2195	0/12=	0	20/312=	6.4103	19.676	5.6409	NONE	NONE	NONE	NONE	AT1TE00845	AT9NMU1:DNA/MuDR	AT1G01695-AT1G01700	NONE	AT1G01700
chr1	292513	292742	24	5+7+12	6	8	60	56/63=	88.8889	46/84=	54.7619	36/615=	5.8537	50/168=	29.7619	27/223=	12.1076	33/1501=	2.1985	18.708	5.55	NONE	NONE	NONE	NONE	NONE	NONE	AT1G01790-AT1G01800	AT1G01800	NONE
chr1	344620	344873	16	2+7+7	4	16	54	7/54=	12.963	23/218=	10.5505	25/734=	3.406	0/110=	0	0/469=	0	1/1493=	0.067	5.0594	0.0541	NONE	NONE	NONE	NONE	NONE	NONE	AT1G01990-AT1G02000	AT1G01990;AT1G02000	NONE
chr1	372097	373257	125	15+25+85	32	38	276	161/423=	38.0615	217/472=	45.9746	498/3404=	14.6298	72/934=	7.7088	47/1097=	4.2844	317/7140=	4.4398	20.092	5.0116	AT1G02074	+	protein_coding_gene	unknown protein; Has 30201 Blast hits to 17322 proteins in 780 species: Archae - 12; Bacteria - 1396; Metazoa - 17338; Fungi - 3422; Plants - 5037; Viruses - 0; Other Eukaryotes - 2996 (source: NCBI BLink).	NONE	NONE	AT1G02074-AT1G02080	AT1G02080	AT1G02074
chr1	427827	428449	30	13+13+4	26	22	96	225/378=	59.5238	78/290=	26.8966	41/1192=	3.4396	292/763=	38.27	30/614=	4.886	21/2386=	0.8801	17.4065	8.2768	NONE	NONE	NONE	NONE	NONE	NONE	AT1G02210-AT1G02220	AT1G02210	AT1G02220
chr1	433853	434241	27	11+8+8	14	14	85	53/167=	31.7365	30/192=	15.625	29/988=	2.9352	1/380=	0.2632	7/346=	2.0231	18/2119=	0.8495	7.7786	1.0324	NONE	NONE	NONE	NONE	NONE	NONE	AT1G02228-AT1G02230	NONE	AT1G02230
chr1	434569	435052	62	7+7+48	12	8	132	31/155=	20	32/105=	30.4762	209/1582=	13.2111	0/322=	0	0/232=	0	6/3447=	0.1741	13.4937	0.1621	NONE	NONE	NONE	NONE	NONE	NONE	AT1G02228-AT1G02230	NONE	AT1G02230
chr1	446819	447651	84	34+20+30	40	28	153	353/448=	78.7946	105/328=	32.0122	100/1722=	5.8072	92/1067=	8.6223	9/789=	1.1407	42/4072=	1.0314	23.1978	2.2989	NONE	NONE	NONE	NONE	NONE	NONE	AT1G02270-AT1G02280	AT1G02270	AT1G02280
chr1	501313	501388	15	0+4+11	0	4	16	0/0=	NA	13/37=	35.1351	34/132=	25.7576	0/0=	NA	10/93=	10.7527	21/292=	7.1918	27.7601	6.9477	NONE	NONE	NONE	NONE	AT1TE01615;AT1TE01620	ATREP3:RC/Helitron;ATREP3:RC/Helitron	AT1G02450-AT1G02460	NONE	NONE
chr1	512418	512661	27	13+10+4	13	12	58	139/208=	66.8269	38/168=	22.619	29/842=	3.4442	1/337=	0.2967	3/313=	0.9585	10/1466=	0.6821	15.6315	0.5887	AT1G02470	-	protein_coding_gene	Polyketide cyclase/dehydrase and lipid transport superfamily protein	NONE	NONE	NONE	NONE	NONE
chr1	540231	540432	10	8+0+2	12	5	44	46/157=	29.2994	2/68=	2.9412	7/532=	1.3158	7/293=	2.3891	0/120=	0	6/971=	0.6179	6.8734	0.9258	NONE	NONE	NONE	NONE	AT1TE01745;AT1TE01750	ATREP14:RC/Helitron;ATREP2:RC/Helitron	AT1G02560-AT1G02570	AT1G02570	AT1G02560
chr1	544068	544275	13	12+1+0	12	3	27	70/96=	72.9167	4/32=	12.5	3/266=	1.1278	73/298=	24.4966	0/76=	0	2/648=	0.3086	24.6793	7.2688	NONE	NONE	NONE	NONE	AT1TE01760	ATREP1:RC/Helitron	AT1G02575-AT1G02580	AT1G02580	AT1G02575
chr1	549269	549580	14	9+4+1	13	5	58	39/137=	28.4672	8/60=	13.3333	10/574=	1.7422	6/321=	1.8692	0/126=	0	2/1360=	0.1471	7.3368	0.6031	NONE	NONE	NONE	NONE	NONE	NONE	AT1G02580-AT1G02590	NONE	AT1G02580
chr1	559163	559337	13	5+3+5	6	6	35	23/88=	26.1364	17/99=	17.1717	18/482=	3.7344	2/150=	1.3333	0/142=	0	1/797=	0.1255	8.126	0.2336	NONE	NONE	NONE	NONE	AT1TE01810	ATTIRTA1:DNA/Tc1	AT1G02620-AT1G02630	NONE	NONE
chr1	566440	567003	11	11+0+0	60	51	144	63/1114=	5.6553	1/940=	0.1064	2/2660=	0.0752	4/2006=	0.1994	4/1720=	0.2326	9/4551=	0.1978	1.7019	0.2234	AT1G02640	+	protein_coding_gene	beta-xylosidase 2	NONE	NONE	NONE	NONE	NONE
chr1	587279	587513	15	12+2+1	13	4	40	75/156=	48.0769	5/56=	8.9286	7/515=	1.3592	29/372=	7.7957	0/118=	0	18/1137=	1.5831	13.039	3.1571	NONE	NONE	NONE	NONE	AT1TE01900;AT1TE01905;AT1TE01910	ATREP10D:RC/Helitron;ATREP4:RC/Helitron;ATREP2:RC/Helitron	AT1G02690-AT1G02700	AT1G02700	AT1G02690
chr1	599461	599665	14	3+1+10	3	3	53	6/36=	16.6667	6/43=	13.9535	49/694=	7.0605	2/91=	2.1978	5/89=	5.618	40/1400=	2.8571	6.2597	2.5498	AT1G02740	-	protein_coding_gene	MRG family protein	NONE	NONE	NONE	AT1G02730	NONE
chr1	638755	639097	27	12+4+11	15	11	78	111/193=	57.513	24/149=	16.1074	40/919=	4.3526	2/390=	0.5128	0/273=	0	2/1902=	0.1052	13.9971	0.1627	NONE	NONE	NONE	NONE	AT1TE02070	ATREP10B:RC/Helitron	AT1G02870-AT1G02880	AT1G02870	NONE
chr1	697428	697809	27	2+12+13	3	17	84	31/34=	91.1765	114/200=	57	66/903=	7.309	15/73=	20.5479	84/472=	17.7966	72/2092=	3.4417	18.1163	6.0556	NONE	NONE	NONE	NONE	AT1TE02270	ATREP10D:RC/Helitron	AT1G03010-AT1G03020	NONE	AT1G03020
chr1	758545	758675	13	2+0+11	2	0	32	7/17=	41.1765	0/0=	NA	34/299=	11.3712	0/53=	0	0/0=	NA	44/724=	6.0773	11.7817	5.6333	AT1G03150	+	protein_coding_gene	Acyl-CoA N-acyltransferases (NAT) superfamily protein	AT1TE02465	ATREP5:RC/Helitron	AT1G03150-AT1G03160	NONE	AT1G03150
chr1	770779	771028	13	4+4+5	11	14	53	13/119=	10.9244	11/164=	6.7073	14/585=	2.3932	1/235=	0.4255	0/349=	0	2/1223=	0.1635	4.9199	0.1643	NONE	NONE	NONE	NONE	NONE	NONE	AT1G03170-AT1G03180	NONE	AT1G03170
chr1	772700	773158	23	14+2+7	26	7	97	83/370=	22.4324	4/121=	3.3058	31/1440=	2.1528	4/734=	0.545	0/194=	0	2/2518=	0.0794	5.7053	0.1689	NONE	NONE	NONE	NONE	NONE	NONE	AT1G03170-AT1G03180	AT1G03180	NONE
chr1	789356	789802	46	3+2+41	3	4	91	10/32=	31.25	20/51=	39.2157	195/975=	20	0/81=	0	15/114=	13.1579	151/2369=	6.374	18.8751	6.5039	NONE	NONE	NONE	NONE	NONE	NONE	AT1G03220-AT1G03230	AT1G03230	AT1G03220
chr1	792511	792779	25	8+5+12	8	8	51	76/123=	61.7886	25/118=	21.1864	72/616=	11.6883	0/205=	0	0/196=	0	1/1252=	0.0799	16.8321	0.0533	AT1G03240	-	protein_coding_gene	unknown protein; BEST Arabidopsis thaliana protein match is: unknown protein (TAIR:AT1G03200.1); Has 2 Blast hits to 2 proteins in 1 species: Archae - 0; Bacteria - 0; Metazoa - 0; Fungi - 0; Plants - 2; Viruses - 0; Other Eukaryotes - 0 (source: NCBI BLink).	NONE	NONE	NONE	NONE	AT1G03230;AT1G03250
chr1	821958	822132	10	6+1+3	6	2	29	59/83=	71.0843	3/28=	10.7143	14/373=	3.7534	9/144=	6.25	1/52=	1.9231	11/601=	1.8303	14.9043	3.2787	NONE	NONE	NONE	NONE	AT1TE02690	ATREP5:RC/Helitron	AT1G03340-AT1G03350	NONE	AT1G03340;AT1G03350
chr1	888042	888625	18	17+0+1	43	24	108	99/583=	16.9811	0/328=	0	6/1511=	0.3971	15/1316=	1.1398	1/766=	0.1305	5/3194=	0.1565	4.5537	0.4475	NONE	NONE	NONE	NONE	NONE	NONE	AT1G03550-AT1G03560	AT1G03550	NONE
chr1	973584	974250	14	8+4+2	21	18	158	28/273=	10.2564	14/213=	6.5728	13/1902=	0.6835	1/624=	0.1603	1/509=	0.1965	9/4336=	0.2076	2.1885	0.1978	NONE	NONE	NONE	NONE	NONE	NONE	AT1G03840-AT1G03850	NONE	NONE
chr1	975216	975510	36	17+11+8	17	11	59	208/279=	74.552	65/176=	36.9318	34/868=	3.9171	8/460=	1.7391	3/287=	1.0453	0/1395=	0	20.8427	0.4545	NONE	NONE	NONE	NONE	NONE	NONE	AT1G03840-AT1G03850	NONE	AT1G03850
chr1	988340	988555	13	11+1+1	15	7	39	70/214=	32.7103	4/104=	3.8462	5/416=	1.2019	1/413=	0.2421	0/198=	0	3/1047=	0.2865	8.6092	0.2475	NONE	NONE	NONE	NONE	NONE	NONE	AT1G03880-AT1G03890	AT1G03890	AT1G03880
chr1	1061926	1062229	11	11+0+0	31	34	79	81/538=	15.0558	1/614=	0.1629	2/1393=	0.1436	9/1096=	0.8212	2/1267=	0.1579	3/2844=	0.1055	3.1341	0.2734	AT1G04110	-	protein_coding_gene	Subtilase family protein	NONE	NONE	NONE	NONE	AT1G04100
chr1	1123081	1123505	33	11+9+13	24	19	97	35/387=	9.0439	28/281=	9.9644	58/1402=	4.1369	2/692=	0.289	0/531=	0	0/2698=	0	5.3622	0.041	NONE	NONE	NONE	NONE	NONE	NONE	AT1G04220-AT1G04230	AT1G04220	NONE
chr1	1124030	1124358	21	12+3+6	16	9	82	55/219=	25.1142	11/110=	10	30/1105=	2.7149	0/461=	0	0/238=	0	2/2250=	0.0889	6.3577	0.0708	NONE	NONE	NONE	NONE	NONE	NONE	AT1G04220-AT1G04230	NONE	NONE
chr1	1131765	1131912	10	4+1+5	8	5	35	10/105=	9.5238	4/64=	6.25	28/432=	6.4815	0/182=	0	0/99=	0	0/851=	0	6.8107	0	NONE	NONE	NONE	NONE	NONE	NONE	AT1G04240-AT1G04250	NONE	NONE
chr1	1132495	1133417	50	23+18+9	28	27	194	148/315=	46.9841	69/290=	23.7931	56/2066=	2.7106	1/786=	0.1272	2/713=	0.2805	7/5108=	0.137	10.4386	0.144	NONE	NONE	NONE	NONE	NONE	NONE	AT1G04240-AT1G04250	NONE	NONE
chr1	1195138	1195474	29	13+10+6	17	14	68	86/239=	35.9833	43/204=	21.0784	26/1018=	2.554	10/538=	1.8587	3/437=	0.6865	19/2023=	0.9392	13.6305	1.1079	AT1G04425	+	other_RNA	other RNA	AT1TE03900	ATREP10D:RC/Helitron	NONE	NONE	NONE
chr1	1196638	1197070	27	12+4+11	33	18	106	44/470=	9.3617	13/245=	5.3061	43/1507=	2.8534	3/1024=	0.293	3/543=	0.5525	7/3215=	0.2177	5.0211	0.2759	AT1G04425	+	other_RNA	other RNA	AT1TE03905	VANDALNX2:DNA/MuDR	AT1G04425-AT1G04430	NONE	NONE
chr1	1237874	1238400	18	17+0+1	57	32	138	110/967=	11.3754	1/520=	0.1923	4/2172=	0.1842	3/2027=	0.148	3/1062=	0.2825	7/4720=	0.1483	2.886	0.1755	AT1G04540	+	protein_coding_gene	Calcium-dependent lipid-binding (CaLB domain) family protein	NONE	NONE	NONE	NONE	NONE
chr1	1273185	1273532	12	8+4+0	16	9	74	33/152=	21.7105	11/83=	13.253	2/605=	0.3306	4/437=	0.9153	0/255=	0	0/1807=	0	4.55	0.0963	NONE	NONE	NONE	NONE	NONE	NONE	AT1G04600-AT1G04610	NONE	AT1G04600
chr1	1275360	1275930	19	9+5+5	10	13	139	78/139=	56.1151	39/170=	22.9412	77/1889=	4.0762	6/262=	2.2901	22/343=	6.414	162/3755=	4.3142	10.1996	4.5343	NONE	NONE	NONE	NONE	AT1TE04160;AT1TE04165	ATREP7:RC/Helitron;ATREP7:RC/Helitron	AT1G04600-AT1G04610	NONE	NONE
chr1	1293200	1294000	93	11+26+56	18	42	190	78/247=	31.5789	127/557=	22.8007	335/2569=	13.0401	8/471=	1.6985	8/1153=	0.6938	68/5159=	1.3181	14.1633	1.2607	AT1G04640;AT1G04645	-	protein_coding_gene;protein_coding_gene	lipoyltransferase 2;Plant self-incompatibility protein S1 family	AT1TE04220	SIMPLEHAT2:DNA/HAT	AT1G04640-AT1G04645	NONE	AT1G04640;AT1G04645;AT1G04650
chr1	1298380	1298596	10	10+0+0	12	12	36	82/212=	38.6792	0/199=	0	2/620=	0.3226	5/408=	1.2255	1/402=	0.2488	5/1207=	0.4143	7.8699	0.5057	AT1G04650	-	protein_coding_gene	unknown protein; Has 30201 Blast hits to 17322 proteins in 780 species: Archae - 12; Bacteria - 1396; Metazoa - 17338; Fungi - 3422; Plants - 5037; Viruses - 0; Other Eukaryotes - 2996 (source: NCBI BLink).	NONE	NONE	NONE	NONE	NONE
chr1	1300032	1300398	15	8+1+6	10	3	46	33/113=	29.2035	3/19=	15.7895	17/438=	3.8813	0/202=	0	0/45=	0	3/847=	0.3542	8.803	0.247	NONE	NONE	NONE	NONE	NONE	NONE	AT1G04650-AT1G04660	NONE	AT1G04660
chr1	1334774	1334977	13	13+0+0	26	12	19	62/454=	13.6564	0/213=	0	0/322=	0	1/860=	0.1163	0/412=	0	1/617=	0.1621	7.1301	0.1166	AT1G04760	+	protein_coding_gene	vesicle-associated membrane protein 726	NONE	NONE	NONE	NONE	NONE
chr1	1339484	1339593	32	4+4+24	4	4	27	12/41=	29.2683	14/37=	37.8378	62/276=	22.4638	0/104=	0	0/93=	0	1/605=	0.1653	25.0073	0.1587	NONE	NONE	NONE	NONE	NONE	NONE	AT1G04770-AT1G04778	AT1G04778	NONE
chr1	1379794	1380308	16	14+1+1	18	11	96	73/197=	37.0558	14/112=	12.5	13/950=	1.3684	58/358=	16.2011	12/214=	5.6075	26/1742=	1.4925	7.4196	3.1422	NONE	NONE	NONE	NONE	AT1TE04500	ATREP5:RC/Helitron	AT1G04880-AT1G04890	AT1G04880	AT1G04890
chr1	1382939	1383399	12	8+4+0	20	21	129	37/355=	10.4225	18/377=	4.7745	9/2363=	0.3809	1/590=	0.1695	0/631=	0	2/3863=	0.0518	2.752	0.0582	NONE	NONE	NONE	NONE	NONE	NONE	AT1G04890-AT1G04900	AT1G04890;AT1G04900	NONE
chr1	1429773	1430284	36	9+3+24	15	22	118	41/189=	21.6931	33/316=	10.443	82/1439=	5.6984	11/420=	2.619	14/679=	2.0619	20/2860=	0.6993	9.335	1.2899	NONE	NONE	NONE	NONE	AT1TE04660	TAG2:DNA/HAT	AT1G05000-AT1G05010	NONE	AT1G05000;AT1G05010
chr1	1441423	1441499	23	14+0+9	14	1	14	105/219=	47.9452	1/6=	16.6667	90/178=	50.5618	20/460=	4.3478	0/17=	0	85/411=	20.6813	48.7419	11.1167	NONE	NONE	NONE	NONE	NONE	NONE	AT1G05030-AT1G05040	AT1G05030	NONE
chr1	1444549	1444878	17	8+3+6	26	15	69	41/322=	12.7329	18/172=	10.4651	26/783=	3.3206	0/754=	0	10/394=	2.5381	31/1752=	1.7694	8.2215	1.7758	NONE	NONE	NONE	NONE	NONE	NONE	AT1G05030-AT1G05040	NONE	NONE
chr1	1478777	1479254	11	5+2+4	21	11	106	10/342=	2.924	5/172=	2.907	18/1685=	1.0682	1/618=	0.1618	0/292=	0	6/2882=	0.2082	1.7584	0.1644	AT1G05135;AT1G05136	+	pseudogene;protein_coding_gene	pseudogene of unknown protein;unknown protein; Has 30201 Blast hits to 17322 proteins in 780 species: Archae - 12; Bacteria - 1396; Metazoa - 17338; Fungi - 3422; Plants - 5037; Viruses - 0; Other Eukaryotes - 2996 (source: NCBI BLink).	NONE	NONE	AT1G05135-AT1G05136;AT1G05136-AT1G05140	AT1G05136	AT1G05136
chr1	1535565	1536034	18	4+3+11	27	19	121	13/421=	3.0879	7/257=	2.7237	46/1814=	2.5358	1/752=	0.133	0/537=	0	4/3445=	0.1161	2.7375	0.109	AT1G05280	-	protein_coding_gene	Protein of unknown function (DUF604)	NONE	NONE	NONE	NONE	NONE
chr1	1539493	1539834	17	11+6+0	18	20	84	66/362=	18.232	21/413=	5.0847	4/1766=	0.2265	29/599=	4.8414	1/672=	0.1488	5/2759=	0.1812	3.7563	0.9691	AT1G05290	-	protein_coding_gene	CCT motif family protein	NONE	NONE	NONE	NONE	NONE
chr1	1544089	1544890	58	14+19+25	26	35	128	64/297=	21.5488	89/394=	22.5888	107/1384=	7.7312	18/665=	2.7068	2/863=	0.2317	14/2942=	0.4759	12.4359	0.7063	NONE	NONE	NONE	NONE	NONE	NONE	AT1G05291-AT1G05300	NONE	AT1G05300
chr1	1546535	1546753	42	5+6+31	5	8	60	13/80=	16.25	16/113=	14.1593	90/774=	11.6279	0/122=	0	0/180=	0	1/1349=	0.0741	13.0705	0.0623	AT1G05300	-	protein_coding_gene	zinc transporter 5 precursor	NONE	NONE	NONE	NONE	NONE
chr1	1552657	1553245	47	9+17+21	12	19	132	25/175=	14.2857	63/255=	24.7059	84/1919=	4.3773	0/318=	0	1/478=	0.2092	10/3414=	0.2929	7.8644	0.243	NONE	NONE	NONE	NONE	NONE	NONE	AT1G05310-AT1G05320	AT1G05310;AT1G05320	NONE
chr1	1584252	1584460	17	13+4+0	23	14	42	104/293=	35.4949	19/169=	11.2426	0/513=	0	16/717=	2.2315	1/432=	0.2315	1/1144=	0.0874	11.7562	0.6421	AT1G05400	+	protein_coding_gene	unknown protein; BEST Arabidopsis thaliana protein match is: unknown protein (TAIR:AT1G06810.1); Has 31 Blast hits to 31 proteins in 2 species: Archae - 0; Bacteria - 0; Metazoa - 0; Fungi - 0; Plants - 31; Viruses - 0; Other Eukaryotes - 0 (source: NCBI BLink).	NONE	NONE	NONE	AT1G05385	AT1G05410
chr1	1586966	1587117	11	11+0+0	18	10	37	186/272=	68.3824	0/144=	0	1/523=	0.1912	134/557=	24.0575	1/317=	0.3155	3/1154=	0.26	17.8711	6.8431	AT1G05410	-	protein_coding_gene	Protein of unknown function (DUF1423)	NONE	NONE	NONE	NONE	NONE
chr1	1591872	1593349	85	28+36+21	66	47	311	685/806=	84.9876	264/602=	43.8538	109/3794=	2.873	747/1827=	40.8867	124/1371=	9.0445	178/8331=	2.1366	20.1414	9.7569	NONE	NONE	NONE	NONE	AT1TE05225	HELITRONY3:RC/Helitron	AT1G05420-AT1G05430	NONE	AT1G05430
chr1	1596451	1596940	15	14+1+0	20	28	114	140/298=	46.9799	2/414=	0.4831	1/1646=	0.0608	4/640=	0.625	0/875=	0	6/3563=	0.1684	6.7852	0.2342	AT1G05440	-	protein_coding_gene	C-8 sterol isomerases	NONE	NONE	NONE	AT1G05430	NONE
chr1	1598514	1598808	17	3+6+8	7	8	52	39/81=	48.1481	29/90=	32.2222	29/509=	5.6974	61/167=	36.5269	12/208=	5.7692	13/1250=	1.04	14.8088	5.9277	NONE	NONE	NONE	NONE	NONE	NONE	AT1G05440-AT1G05450	AT1G05440	NONE
chr1	1612788	1613246	10	3+2+5	6	11	102	9/73=	12.3288	7/142=	4.9296	41/986=	4.1582	0/138=	0	6/293=	2.0478	37/1994=	1.8556	6.3546	1.9236	NONE	NONE	NONE	NONE	NONE	NONE	AT1G05470-AT1G05490	NONE	NONE
chr1	1614716	1615349	50	14+14+22	20	29	142	134/253=	52.9644	62/375=	16.5333	120/1804=	6.6519	3/547=	0.5484	3/822=	0.365	25/3828=	0.6531	11.3742	0.5776	NONE	NONE	NONE	NONE	NONE	NONE	AT1G05470-AT1G05490	NONE	NONE
chr1	1617433	1617713	36	9+0+27	9	0	64	99/119=	83.1933	0/0=	NA	106/717=	14.7838	10/241=	4.1494	0/0=	NA	93/1594=	5.8344	23.9653	5.8541	NONE	NONE	NONE	NONE	NONE	NONE	AT1G05470-AT1G05490	NONE	AT1G05490
chr1	1618000	1618141	13	0+3+10	0	5	20	0/0=	NA	11/66=	16.6667	45/266=	16.9173	0/0=	NA	11/133=	8.2707	26/425=	6.1176	17.1844	6.664	NONE	NONE	NONE	NONE	NONE	NONE	AT1G05470-AT1G05490	NONE	AT1G05490
chr1	1631218	1631736	11	10+0+1	22	39	149	160/377=	42.4403	2/643=	0.311	4/2309=	0.1732	152/720=	21.1111	0/1282=	0	4/4803=	0.0833	4.9304	2.3749	AT1G05520	-	protein_coding_gene	Sec23/Sec24 protein transport family protein	NONE	NONE	NONE	NONE	AT1G05510
chr1	1638795	1638909	20	11+2+7	14	4	29	48/158=	30.3797	9/49=	18.3673	23/308=	7.4675	2/319=	0.627	1/95=	1.0526	1/635=	0.1575	16.6908	0.3414	NONE	NONE	NONE	NONE	NONE	NONE	AT1G05530-AT1G05540	AT1G05530;AT1G05540	NONE
chr1	1677015	1677398	19	8+7+4	14	11	57	98/145=	67.5862	28/131=	21.374	25/608=	4.1118	93/336=	27.6786	11/290=	3.7931	40/1328=	3.012	17.1738	7.0294	NONE	NONE	NONE	NONE	AT1TE05490;AT1TE05485	ATREP11:RC/Helitron;ARNOLDY2:DNA/MuDR	AT1G05610-AT1G05615	NONE	AT1G05615
chr1	1680966	1681999	26	19+6+1	35	40	239	137/504=	27.1825	20/525=	3.8095	11/3055=	0.3601	29/1037=	2.7965	5/1152=	0.434	7/6783=	0.1032	4.0335	0.4154	AT1G05620	+	protein_coding_gene	uridine-ribohydrolase 2	NONE	NONE	AT1G05620-AT1G05630	AT1G05630	AT1G05620
chr1	1692579	1692748	12	1+2+9	1	6	40	6/13=	46.1538	11/65=	16.9231	38/450=	8.4444	1/16=	6.25	1/133=	0.7519	2/911=	0.2195	11.3732	0.4551	NONE	NONE	NONE	NONE	NONE	NONE	AT1G05650-AT1G05660	AT1G05650	NONE
chr1	1726748	1727621	25	13+10+2	29	25	253	194/392=	49.4898	43/334=	12.8743	26/3121=	0.8331	160/882=	18.1406	2/784=	0.2551	20/7212=	0.2773	6.351	2.2751	AT1G05780	+	protein_coding_gene	Vacuolar ATPase assembly integral membrane protein VMA21-like domain	NONE	NONE	NONE	AT1G05770	NONE
chr1	1738657	1739160	49	10+11+28	10	15	93	62/85=	72.9412	45/136=	33.0882	100/768=	13.0208	7/254=	2.7559	1/366=	0.2732	61/2209=	2.7614	21.3908	2.3185	NONE	NONE	NONE	NONE	AT1TE05700	TA11:LINE/L1	AT1G05790-AT1G05800	NONE	NONE
chr1	1846689	1846920	22	10+4+8	21	10	44	137/342=	40.0585	17/141=	12.0567	31/707=	4.3847	97/533=	18.1989	1/258=	0.3876	6/1170=	0.5128	18.8162	7.1303	NONE	NONE	NONE	NONE	NONE	NONE	AT1G06080-AT1G06090	AT1G06090	AT1G06080
chr1	1883787	1884366	80	28+18+34	29	21	112	285/354=	80.5085	92/256=	35.9375	105/1281=	8.1967	110/774=	14.2119	13/582=	2.2337	29/2712=	1.0693	24.9629	3.5967	AT1G06160	+	protein_coding_gene	octadecanoid-responsive Arabidopsis AP2/ERF 59	NONE	NONE	AT1G06160-AT1G06170	NONE	AT1G06160;AT1G06170
chr1	1921642	1922065	41	10+2+29	21	12	96	32/266=	12.0301	10/132=	7.5758	91/1300=	7	0/579=	0	0/324=	0	5/2490=	0.2008	7.6178	0.153	NONE	NONE	NONE	NONE	NONE	NONE	AT1G06280-AT1G06290	AT1G06280;AT1G06290	NONE
chr1	1937392	1938039	31	19+6+6	26	14	133	89/333=	26.7267	19/202=	9.4059	37/1635=	2.263	4/750=	0.5333	0/463=	0	2/3463=	0.0578	6.1007	0.1218	NONE	NONE	NONE	NONE	AT1TE06340	ATREP15:RC/Helitron	AT1G06350-AT1G06360	AT1G06350	AT1G06360
chr1	1975002	1975079	10	2+5+3	2	7	15	10/23=	43.4783	26/76=	34.2105	6/149=	4.0268	0/50=	0	7/166=	4.2169	8/324=	2.4691	17.2332	2.7725	NONE	NONE	NONE	NONE	AT1TE06465	ATREP5:RC/Helitron	AT1G06475-AT1G06480	AT1G06475	NONE
chr1	1977089	1977691	17	8+2+7	37	24	125	40/509=	7.8585	10/330=	3.0303	48/1466=	3.2742	5/1010=	0.495	0/663=	0	43/2987=	1.4396	4.5651	1.2585	NONE	NONE	NONE	NONE	AT1TE06485;AT1TE06480	ATREP4:RC/Helitron;ATREP3:RC/Helitron	AT1G06475-AT1G06480	NONE	NONE
chr1	2008231	2008279	10	10+0+0	11	1	6	134/188=	71.2766	0/18=	0	0/107=	0	1/394=	0.2538	1/34=	2.9412	0/217=	0	42.5314	0.337	AT1G06560	+	protein_coding_gene	NOL1/NOP2/sun family protein	NONE	NONE	NONE	NONE	NONE
chr1	2127868	2128690	57	31+13+13	36	36	160	183/447=	40.9396	74/463=	15.9827	64/1905=	3.3596	6/939=	0.639	1/924=	0.1082	4/3875=	0.1032	12.2833	0.1774	AT1G06923;AT1G06925	-	protein_coding_gene;protein_coding_gene	BEST Arabidopsis thaliana protein match is: ovate family protein 17 (TAIR:AT2G30395.1); Has 35333 Blast hits to 34131 proteins in 2444 species: Archae - 798; Bacteria - 22429; Metazoa - 974; Fungi - 991; Plants - 531; Viruses - 0; Other Eukaryotes - 9610 (source: NCBI BLink).;FUNCTIONS IN: molecular_function unknown; INVOLVED IN: biological_process unknown; LOCATED IN: endomembrane system; BEST A…	NONE	NONE	AT1G06925-AT1G06930	AT1G06925;AT1G06930	AT1G06923
chr1	2141731	2142567	39	12+11+16	25	24	172	38/330=	11.5152	39/341=	11.437	86/2174=	3.9558	1/664=	0.1506	0/635=	0	3/4126=	0.0727	5.8532	0.0757	NONE	NONE	NONE	NONE	NONE	NONE	AT1G06970-AT1G06980	NONE	AT1G06970;AT1G06980
chr1	2156166	2157059	30	15+12+3	56	57	212	149/816=	18.2598	50/845=	5.9172	16/3230=	0.4954	119/1573=	7.5652	29/1657=	1.7502	20/5984=	0.3342	4.9679	1.9694	NONE	NONE	NONE	NONE	NONE	NONE	AT1G07020-AT1G07025	AT1G07020	AT1G07010;AT1G07025
chr1	2189297	2189912	24	9+6+9	22	12	130	218/284=	76.7606	61/137=	44.5255	40/1542=	2.594	260/602=	43.1894	60/342=	17.5439	27/3605=	0.749	15.94	7.8852	NONE	NONE	NONE	NONE	NONE	NONE	AT1G07130-AT1G07135	NONE	AT1G07130;AT1G07135
chr1	2212839	2213183	13	6+4+3	8	6	90	31/117=	26.4957	13/89=	14.6067	18/1231=	1.4622	0/215=	0	0/165=	0	4/2414=	0.1657	3.8291	0.1515	NONE	NONE	NONE	NONE	NONE	NONE	AT1G07200-AT1G07210	AT1G07200	NONE
chr1	2235117	2235291	22	12+0+10	15	4	39	74/237=	31.2236	1/61=	1.6393	96/526=	18.251	6/448=	1.3393	0/116=	0	59/944=	6.25	24.5345	6.292	NONE	NONE	NONE	NONE	AT1TE07300;AT1TE07305	ATREP3:RC/Helitron;ATREP3:RC/Helitron	AT1G07270-AT1G07280	NONE	NONE
chr1	2285984	2286342	17	7+5+5	12	15	84	24/191=	12.5654	20/217=	9.2166	17/1229=	1.3832	1/350=	0.2857	1/446=	0.2242	5/2355=	0.2123	3.5458	0.2149	AT1G07440	-	protein_coding_gene	NAD(P)-binding Rossmann-fold superfamily protein	AT1TE07460	ATDNA2T9C:DNA/MuDR	AT1G07430-AT1G07440	NONE	AT1G07440
chr1	2334320	2335312	62	30+10+22	47	26	215	199/661=	30.1059	66/354=	18.6441	96/2692=	3.5661	60/1353=	4.4346	42/707=	5.9406	94/5636=	1.6678	9.6436	3.2775	AT1G07580	+	tRNA	pre-tRNA	AT1TE07625;AT1TE07620	ATTIRTA1:DNA/Tc1;ATREP3:RC/Helitron	AT1G07570-AT1G07580;AT1G07580-AT1G07590	AT1G07570	NONE
chr1	2353689	2354372	48	16+25+7	23	35	142	82/398=	20.603	129/628=	20.5414	51/2292=	2.2251	1/646=	0.1548	2/1014=	0.1972	7/3890=	0.1799	8.1231	0.1664	AT1G07640	-	protein_coding_gene	Dof-type zinc finger DNA-binding family protein	NONE	NONE	AT1G07630-AT1G07640	NONE	AT1G07640
chr1	2414892	2415528	46	12+21+13	33	34	114	264/446=	59.1928	235/441=	53.288	31/1421=	2.1816	377/1087=	34.6826	188/1118=	16.8157	22/3671=	0.5993	24.3534	10.8087	AT1G07795;AT1G07800	+	protein_coding_gene;transposable_element_gene	unknown protein; BEST Arabidopsis thaliana protein match is: unknown protein (TAIR:AT2G28725.1); Has 38 Blast hits to 38 proteins in 11 species: Archae - 0; Bacteria - 0; Metazoa - 0; Fungi - 0; Plants - 38; Viruses - 0; Other Eukaryotes - 0 (source: NCBI BLink).;transposable element gene	AT1TE07880	ATLINE1_1:LINE/L1	AT1G07795-AT1G07800	AT1G07810	AT1G07795
chr1	2476817	2477009	33	6+6+21	10	13	50	24/110=	21.8182	28/158=	17.7215	73/488=	14.959	0/271=	0	2/430=	0.4651	3/1145=	0.262	14.6169	0.3071	NONE	NONE	NONE	NONE	NONE	NONE	AT1G07985-AT1G07990	AT1G07990	AT1G07985
chr1	2516422	2516967	18	7+3+8	31	13	80	22/390=	5.641	11/166=	6.6265	26/931=	2.7927	1/1026=	0.0975	0/401=	0	1/2314=	0.0432	2.8675	0.0597	AT1G08070	-	protein_coding_gene	Tetratricopeptide repeat (TPR)-like superfamily protein	NONE	NONE	AT1G08070-AT1G08080	AT1G08070	AT1G08080
chr1	2526204	2527286	83	18+25+40	34	36	271	297/514=	57.7821	139/530=	26.2264	196/3757=	5.2169	154/992=	15.5242	9/1020=	0.8824	87/7318=	1.1888	12.3019	2.5891	AT1G08100	-	protein_coding_gene	nitrate transporter 2.2	AT1TE08230	ATHILA7A:LTR/Gypsy	AT1G08090-AT1G08100	NONE	AT1G08090;AT1G08100
chr1	2530953	2531473	66	17+18+31	18	22	130	110/229=	48.0349	106/263=	40.3042	147/1712=	8.5864	10/448=	2.2321	42/539=	7.7922	108/3188=	3.3877	16.9141	3.3762	NONE	NONE	NONE	NONE	AT1TE08240	TAG2:DNA/HAT	AT1G08100-AT1G08105	NONE	NONE
chr1	2551649	2552092	18	6+12+0	10	27	105	21/151=	13.9073	45/423=	10.6383	19/1595=	1.1912	0/274=	0	0/757=	0	2/2808=	0.0712	3.7497	0.0629	AT1G08140	-	protein_coding_gene	cation/H+ exchanger 6A	NONE	NONE	AT1G08135-AT1G08140	AT1G08135	AT1G08140
chr1	2560540	2560696	19	8+2+9	10	5	31	20/123=	16.2602	5/59=	8.4746	27/415=	6.506	1/224=	0.4464	0/109=	0	0/687=	0	9.2454	0.0906	NONE	NONE	NONE	NONE	NONE	NONE	AT1G08160-AT1G08165	AT1G08160	AT1G08165
chr1	2586840	2587198	13	5+8+0	8	12	52	40/92=	43.4783	45/121=	37.1901	11/523=	2.1033	44/176=	25	36/249=	14.4578	4/1029=	0.3887	14.2753	6.3465	NONE	NONE	NONE	NONE	AT1TE08420;AT1TE08415	ATREP2:RC/Helitron;HELITRONY1D:RC/Helitron	AT1G08230-AT1G08240	AT1G08230	NONE
chr1	2612353	2612714	12	5+4+3	9	13	95	23/140=	16.4286	12/228=	5.2632	15/1376=	1.0901	0/252=	0	0/411=	0	4/2443=	0.1637	2.7805	0.1071	AT1G08290	-	protein_coding_gene	WIP domain protein 3	AT1TE08510	BRODYAGA1A:DNA/MuDR	NONE	NONE	NONE
chr1	2660627	2660789	10	8+0+2	20	11	41	29/387=	7.4935	0/211=	0	6/760=	0.7895	2/684=	0.2924	0/357=	0	1/1368=	0.0731	2.369	0.1332	AT1G08430	+	protein_coding_gene	aluminum-activated malate transporter 1	NONE	NONE	NONE	NONE	NONE
chr1	2661421	2661532	11	10+1+0	11	8	32	36/177=	20.339	4/122=	3.2787	1/438=	0.2283	0/329=	0	0/238=	0	1/1002=	0.0998	5.3323	0.0676	NONE	NONE	NONE	NONE	NONE	NONE	AT1G08430-AT1G08440	NONE	AT1G08430
chr1	2673200	2673614	19	18+1+0	29	31	110	224/431=	51.9722	1/455=	0.2198	0/1543=	0	86/950=	9.0526	3/1045=	0.2871	6/3473=	0.1728	9.2018	1.6498	AT1G08460	+	protein_coding_gene	histone deacetylase 8	NONE	NONE	NONE	NONE	NONE
chr1	2800711	2801032	43	10+3+30	11	5	49	93/129=	72.093	31/46=	67.3913	138/594=	23.2323	6/237=	2.5316	3/114=	2.6316	13/1012=	1.2846	34.3941	1.496	NONE	NONE	NONE	NONE	NONE	NONE	AT1G08740-AT1G08750	AT1G08750	NONE
chr1	2845308	2846120	20	18+0+2	43	64	211	418/672=	62.2024	4/1022=	0.3914	10/3312=	0.3019	365/1342=	27.1982	4/2071=	0.1931	11/6507=	0.169	8.793	3.8389	AT1G08860	+	protein_coding_gene	Calcium-dependent phospholipid-binding Copine family protein	NONE	NONE	NONE	NONE	AT1G08880
chr1	2862840	2863308	43	12+4+27	19	12	117	65/292=	22.2603	35/196=	17.8571	132/1600=	8.25	1/551=	0.1815	0/342=	0	5/3110=	0.1608	10.6923	0.1308	NONE	NONE	NONE	NONE	NONE	NONE	AT1G08910-AT1G08920	NONE	NONE
chr1	2872512	2873126	51	17+8+26	24	25	129	61/316=	19.3038	28/327=	8.5627	86/1602=	5.3683	0/581=	0	1/720=	0.1389	4/3293=	0.1215	8.1215	0.1014	NONE	NONE	NONE	NONE	NONE	NONE	AT1G08920-AT1G08930	AT1G08930	NONE
chr1	2877244	2878437	50	37+6+7	65	19	192	248/847=	29.2798	24/258=	9.3023	34/2337=	1.4549	12/2037=	0.5891	4/602=	0.6645	6/5157=	0.1163	9.6277	0.2346	AT1G08930;AT1G08940	+	protein_coding_gene;protein_coding_gene	Major facilitator superfamily protein;Phosphoglycerate mutase family protein	NONE	NONE	AT1G08930-AT1G08940	AT1G08940	AT1G08930
chr1	2887363	2887656	35	13+3+19	14	10	78	49/208=	23.5577	10/137=	7.2993	68/1123=	6.0552	1/371=	0.2695	0/270=	0	0/2184=	0	8.4817	0.0363	AT1G08985	+	protein_coding_gene	AP2/B3-like transcriptional factor family protein	AT1TE09380;AT1TE09375	HELITRONY1D:RC/Helitron;HELITRONY3:RC/Helitron	NONE	NONE	AT1G08980
chr1	2905105	2905781	41	13+7+21	16	8	140	122/238=	51.2605	53/117=	45.2991	115/1847=	6.2263	1/412=	0.2427	0/187=	0	7/3220=	0.2174	12.2042	0.1915	NONE	NONE	NONE	NONE	NONE	NONE	AT1G09020-AT1G09026	AT1G09020	NONE
chr1	2916455	2916751	15	7+2+6	8	2	49	16/85=	18.8235	5/18=	27.7778	22/460=	4.7826	0/192=	0	0/49=	0	3/1120=	0.2679	7.5989	0.2681	NONE	NONE	NONE	NONE	AT1TE09470	HELITRONY1B:RC/Helitron	AT1G09040-AT1G09050	NONE	NONE
chr1	2932268	2932816	57	15+11+31	17	17	112	88/236=	37.2881	51/262=	19.4656	137/1395=	9.8208	2/423=	0.4728	1/463=	0.216	2/2690=	0.0743	14.0562	0.1398	AT1G09090	+	protein_coding_gene	respiratory burst oxidase homolog B	NONE	NONE	AT1G09080-AT1G09090	AT1G09080;AT1G09090	NONE
chr1	2951052	2951982	102	22+15+65	50	37	211	99/702=	14.1026	68/489=	13.9059	249/2622=	9.4966	5/1535=	0.3257	3/1037=	0.2893	13/5427=	0.2395	10.6493	0.2803	AT1G09157	-	protein_coding_gene	Protein of unknown function (DUF679)	NONE	NONE	AT1G09155-AT1G09157	AT1G09155	AT1G09157;AT1G09160
chr1	2977400	2978022	17	6+9+2	14	43	169	66/180=	36.6667	37/584=	6.3356	13/2172=	0.5985	31/430=	7.2093	3/1320=	0.2273	12/4816=	0.2492	3.578	0.6411	AT1G09220	-	protein_coding_gene	Pentatricopeptide repeat (PPR) superfamily protein	NONE	NONE	AT1G09210-AT1G09220	AT1G09210	AT1G09220
chr1	2986140	2986347	22	7+5+10	8	11	53	48/91=	52.7473	21/145=	14.4828	30/554=	5.4152	16/213=	7.5117	4/308=	1.2987	9/1333=	0.6752	12.7893	1.6768	NONE	NONE	NONE	NONE	AT1TE09695	ATREP4:RC/Helitron	AT1G09240-AT1G09245	NONE	AT1G09240;AT1G09245
chr1	3022876	3023492	39	14+13+12	18	18	156	103/210=	49.0476	69/213=	32.3944	53/1960=	2.7041	29/526=	5.5133	7/550=	1.2727	46/4076=	1.1286	9.5423	1.5116	NONE	NONE	NONE	NONE	AT1TE09820	ATREP6:RC/Helitron	AT1G09360-AT1G09370	NONE	AT1G09360
chr1	3024307	3024940	13	3+6+4	6	10	129	11/79=	13.9241	28/135=	20.7407	36/1512=	2.381	0/150=	0	7/217=	3.2258	20/2705=	0.7394	4.3855	0.9843	AT1G09370	+	protein_coding_gene	Plant invertase/pectin methylesterase inhibitor superfamily protein	AT1TE09820	ATREP6:RC/Helitron	AT1G09360-AT1G09370	AT1G09370	NONE
chr1	3033870	3034074	11	11+0+0	24	20	45	102/338=	30.1775	2/287=	0.6969	0/632=	0	1/865=	0.1156	2/762=	0.2625	1/1756=	0.0569	8.4566	0.1278	AT1G09400	-	protein_coding_gene	FMN-linked oxidoreductases superfamily protein	NONE	NONE	NONE	NONE	AT1G09390
chr1	3058236	3058472	21	5+5+11	8	10	61	16/123=	13.0081	15/144=	10.4167	47/833=	5.6423	0/237=	0	0/254=	0	1/1629=	0.0614	7.7825	0.0436	AT1G09480	+	protein_coding_gene	NAD(P)-binding Rossmann-fold superfamily protein	NONE	NONE	NONE	AT1G09470	NONE
chr1	3061966	3062043	14	8+5+1	12	6	14	96/141=	68.0851	33/64=	51.5625	10/175=	5.7143	84/296=	28.3784	26/134=	19.403	13/366=	3.5519	38.0405	17.6671	NONE	NONE	NONE	NONE	NONE	NONE	AT1G09483-AT1G09486	AT1G09483	NONE
chr1	3073052	3073234	33	9+10+14	9	13	48	52/92=	56.5217	48/138=	34.7826	90/533=	16.8856	11/213=	5.1643	15/298=	5.0336	74/1195=	6.1925	23.8266	5.0383	NONE	NONE	NONE	NONE	AT1TE09970	ATREP3:RC/Helitron	AT1G09520-AT1G09530	NONE	NONE
chr1	3080255	3080457	16	4+2+10	8	7	44	23/132=	17.4242	8/105=	7.619	37/585=	6.3248	0/256=	0	0/189=	0	2/1118=	0.1789	6.5588	0.1098	NONE	NONE	NONE	NONE	NONE	NONE	AT1G09530-AT1G09540	NONE	AT1G09530
chr1	3131943	3132577	82	11+19+52	13	27	143	57/172=	33.1395	133/321=	41.433	241/1533=	15.7208	1/327=	0.3058	0/656=	0	6/2978=	0.2015	20.3519	0.1519	NONE	NONE	NONE	NONE	NONE	NONE	AT1G09660-AT1G09665	AT1G09660;AT1G09665	NONE
chr1	3134194	3134709	11	11+0+0	21	37	147	223/361=	61.7729	0/639=	0	2/1980=	0.101	145/671=	21.6095	2/1221=	0.1638	5/3990=	0.1253	6.1605	2.2433	AT1G09680	-	protein_coding_gene	Pentatricopeptide repeat (PPR) superfamily protein	NONE	NONE	NONE	NONE	AT1G09665
chr1	3186476	3186764	22	9+6+7	9	9	59	40/140=	28.5714	22/130=	16.9231	38/754=	5.0398	0/238=	0	0/249=	0	0/1381=	0	9.5528	0	NONE	NONE	NONE	NONE	NONE	NONE	AT1G09810-AT1G09812	NONE	NONE
chr1	3231034	3231687	77	11+10+56	14	11	159	75/161=	46.5839	35/111=	31.5315	272/1776=	15.3153	2/345=	0.5797	0/236=	0	3/3654=	0.0821	19.0205	0.0881	AT1G09932	-	protein_coding_gene	Phosphoglycerate mutase family protein	NONE	NONE	NONE	AT1G09930	NONE
chr1	3248267	3248545	16	0+10+6	0	13	55	0/0=	NA	35/151=	23.1788	19/623=	3.0498	0/0=	NA	0/344=	0	5/1319=	0.3791	7.3555	0.3105	NONE	NONE	NONE	NONE	NONE	NONE	AT1G09960-AT1G09970	NONE	NONE
chr1	3250111	3250591	19	14+2+3	17	10	112	62/218=	28.4404	9/123=	7.3171	16/1585=	1.0095	4/416=	0.9615	0/253=	0	8/2876=	0.2782	4.8253	0.2694	NONE	NONE	NONE	NONE	AT1TE10560;AT1TE10555	ATREP1:RC/Helitron;ATREP11:RC/Helitron	AT1G09960-AT1G09970	NONE	NONE
chr1	3251490	3251807	19	13+2+4	15	4	76	73/149=	48.9933	10/36=	27.7778	22/785=	2.8025	15/383=	3.9164	2/86=	2.3256	14/1843=	0.7596	12.1305	1.5459	NONE	NONE	NONE	NONE	AT1TE10565	HELITRONY3:RC/Helitron	AT1G09960-AT1G09970	AT1G09970	NONE
chr1	3268356	3268661	11	10+0+1	24	14	93	96/289=	33.218	1/180=	0.5556	5/1237=	0.4042	24/687=	3.4934	0/428=	0	4/2771=	0.1444	7.6007	0.7657	AT1G10010	+	protein_coding_gene	amino acid permease 8	NONE	NONE	NONE	NONE	AT1G10020
chr1	3275571	3276571	10	10+0+0	30	52	272	110/363=	30.303	2/620=	0.3226	2/3195=	0.0626	73/957=	7.628	4/1652=	0.2421	15/8461=	0.1773	2.4326	0.8722	AT1G10030;AT1G10040	-	protein_coding_gene;protein_coding_gene	homolog of yeast ergosterol28;alpha/beta-Hydrolases superfamily protein	NONE	NONE	AT1G10030-AT1G10040	NONE	AT1G10030;AT1G10040
chr1	3350955	3351290	16	3+11+2	4	17	79	17/67=	25.3731	51/278=	18.3453	13/1205=	1.0788	1/115=	0.8696	1/470=	0.2128	2/2105=	0.095	4.6491	0.1383	AT1G10210	+	protein_coding_gene	mitogen-activated protein kinase 1	NONE	NONE	AT1G10210-AT1G10220	AT1G10220	AT1G10210
chr1	3360053	3360628	33	7+15+11	15	23	127	36/295=	12.2034	130/394=	32.9949	180/2148=	8.3799	22/481=	4.5738	45/755=	5.9603	160/3619=	4.4211	12.8561	5.9333	AT1G10250;AT1G10260	-	protein_coding_gene;transposable_element_gene	BEST Arabidopsis thaliana protein match is: SIN3-like 6 (TAIR:AT1G10450.1); Has 310 Blast hits to 310 proteins in 86 species: Archae - 0; Bacteria - 0; Metazoa - 174; Fungi - 23; Plants - 97; Viruses - 0; Other Eukaryotes - 16 (source: NCBI BLink).;transposable element gene	AT1TE10930;AT1TE10935	ATCOPIA78:LTR/Copia;ATCOPIA78:LTR/Copia	AT1G10240-AT1G10250;AT1G10250-AT1G10260	AT1G10240;AT1G10250	AT1G10250
chr1	3361233	3362387	112	19+39+54	56	86	258	187/772=	24.2228	304/1211=	25.1032	233/3601=	6.4704	112/1664=	6.7308	129/2562=	5.0351	162/6877=	2.3557	14.8352	3.9697	AT1G10260	-	transposable_element_gene	transposable element gene	AT1TE10935	ATCOPIA78:LTR/Copia	AT1G10260-AT1G10270	AT1G10250	NONE
chr1	3369639	3370213	26	9+5+12	12	15	148	53/147=	36.0544	26/170=	15.2941	53/1677=	3.1604	18/295=	6.1017	0/412=	0	2/4047=	0.0494	6.9596	0.3829	NONE	NONE	NONE	NONE	NONE	NONE	AT1G10280-AT1G10290	AT1G10280;AT1G10290	NONE
chr1	3380657	3380867	11	6+3+2	6	4	37	43/64=	67.1875	17/49=	34.6939	11/420=	2.619	6/137=	4.3796	0/91=	0	1/816=	0.1225	13.4555	0.636	NONE	NONE	NONE	NONE	AT1TE10995	ATREP15:RC/Helitron	AT1G10300-AT1G10310	NONE	AT1G10300;AT1G10310
chr1	3400041	3400560	11	4+3+4	11	3	96	113/145=	77.931	24/44=	54.5455	22/1305=	1.6858	135/282=	47.8723	6/76=	7.8947	5/2405=	0.2079	10.6727	4.8271	NONE	NONE	NONE	NONE	NONE	NONE	AT1G10370-AT1G10380	AT1G10380	NONE
chr1	3401608	3402102	12	1+8+3	24	31	111	3/444=	0.6757	29/587=	4.9404	16/1700=	0.9412	1/920=	0.1087	2/1057=	0.1892	8/3293=	0.2429	1.6941	0.2297	AT1G10380	+	protein_coding_gene	Putative membrane lipoprotein	NONE	NONE	NONE	NONE	NONE
chr1	3428257	3428406	10	3+6+1	3	9	41	14/38=	36.8421	31/116=	26.7241	6/457=	1.3129	8/79=	10.1266	6/251=	2.3904	1/1014=	0.0986	7.9608	1.0112	AT1G10419	+	pseudogene	Pseudogene of AT1G10419	NONE	NONE	NONE	AT1G10417	AT1G10430
chr1	3441787	3442095	10	7+0+3	10	2	72	27/131=	20.6107	1/25=	4	18/852=	2.1127	3/251=	1.1952	0/46=	0	1/1724=	0.058	4.6715	0.219	NONE	NONE	NONE	NONE	NONE	NONE	AT1G10460-AT1G10470	NONE	AT1G10470
chr1	3487258	3487552	51	14+0+37	14	0	59	88/217=	40.553	0/0=	NA	173/925=	18.7027	10/378=	2.6455	0/0=	NA	23/1581=	1.4548	23.288	1.7544	NONE	NONE	NONE	NONE	NONE	NONE	AT1G10560-AT1G10570	AT1G10570	AT1G10560
chr1	3497202	3497738	28	9+14+5	11	22	132	31/127=	24.4094	48/220=	21.8182	27/1194=	2.2613	1/259=	0.3861	5/519=	0.9634	25/3001=	0.8331	6.9597	0.7935	AT1G10586	-	protein_coding_gene	basic helix-loop-helix (bHLH) DNA-binding superfamily protein	AT1TE11380	HELITRONY1E:RC/Helitron	NONE	NONE	NONE
chr1	3518648	3518855	16	1+7+8	4	14	39	7/55=	12.7273	17/192=	8.8542	32/512=	6.25	0/124=	0	0/434=	0	1/1172=	0.0853	6.9564	0.045	NONE	NONE	NONE	NONE	NONE	NONE	AT1G10640-AT1G10650	AT1G10640	NONE
chr1	3528956	3529234	32	5+12+15	8	19	63	22/103=	21.3592	47/265=	17.7358	54/905=	5.9669	1/228=	0.4386	0/570=	0	1/1852=	0.054	9.6382	0.0764	NONE	NONE	NONE	NONE	NONE	NONE	AT1G10652-AT1G10657	NONE	NONE
chr1	3545605	3546797	90	17+17+56	38	40	271	145/502=	28.8845	81/500=	16.2	225/3344=	6.7285	0/1150=	0	10/1133=	0.8826	22/7600=	0.2895	12.4678	0.3681	NONE	NONE	NONE	NONE	NONE	NONE	AT1G10682-AT1G10690	NONE	NONE
chr1	3550806	3551371	33	15+13+5	21	24	93	128/194=	65.9794	58/202=	28.7129	28/805=	3.4783	49/501=	9.7804	0/538=	0	5/1955=	0.2558	16.4065	1.7036	NONE	NONE	NONE	NONE	AT1TE11560;AT1TE11555;AT1TE11565	ATMUN1:DNA/MuDR;ATREP9:RC/Helitron;HELITRONY1A:RC/Helitron	AT1G10690-AT1G10700	AT1G10690	NONE
chr1	3552571	3553068	18	11+0+7	27	17	114	33/331=	9.9698	3/205=	1.4634	18/1254=	1.4354	1/731=	0.1368	1/445=	0.2247	13/2418=	0.5376	3.4756	0.5499	NONE	NONE	NONE	NONE	AT1TE11565;AT1TE11570	HELITRONY1A:RC/Helitron;HELITRONY3:RC/Helitron	AT1G10690-AT1G10700	NONE	NONE
chr1	3572697	3573528	54	11+16+27	13	24	162	121/189=	64.0212	136/306=	44.4444	236/2083=	11.3298	82/323=	25.387	86/573=	15.0087	311/3867=	8.0424	19.5207	8.3463	AT1G10745	+	protein_coding_gene	Maternally expressed gene (MEG) family protein	AT1TE11630	ATREP10B:RC/Helitron	AT1G10740-AT1G10745;AT1G10745-AT1G10747	AT1G10745;AT1G10747	AT1G10745
chr1	3576311	3576606	14	3+8+3	9	16	86	10/180=	5.5556	29/251=	11.5538	29/1363=	2.1277	0/296=	0	2/540=	0.3704	6/2814=	0.2132	4.5947	0.2015	AT1G10750	-	protein_coding_gene	Protein of Unknown Function (DUF239)	NONE	NONE	NONE	NONE	NONE
chr1	3638905	3638998	12	3+1+8	6	2	24	7/106=	6.6038	3/35=	8.5714	19/380=	5	0/172=	0	0/61=	0	0/620=	0	4.9809	0	NONE	NONE	NONE	NONE	NONE	NONE	AT1G10900-AT1G10910	AT1G10910	NONE
chr1	3696390	3696710	32	21+9+2	29	15	67	91/378=	24.0741	28/187=	14.9733	21/839=	2.503	1/869=	0.1151	1/461=	0.2169	5/1960=	0.2551	9.4132	0.216	AT1G11080	-	protein_coding_gene	serine carboxypeptidase-like 31	NONE	NONE	NONE	NONE	NONE
chr1	3730114	3730709	17	12+5+0	37	16	77	163/569=	28.6467	15/245=	6.1224	0/1234=	0	100/1065=	9.3897	2/439=	0.4556	3/2248=	0.1335	8.5404	2.9001	AT1G11150	+	transposable_element_gene	transposable element gene	AT1TE12135	ATLINE2:LINE/L1	NONE	NONE	NONE
chr1	3748958	3749037	13	2+4+7	4	6	17	7/74=	9.4595	13/124=	10.4839	24/337=	7.1217	0/98=	0	0/191=	0	1/456=	0.2193	8.1596	0.2058	NONE	NONE	NONE	NONE	NONE	NONE	AT1G11180-AT1G11185	NONE	AT1G11180
chr1	3761587	3762229	38	4+7+27	16	18	144	47/212=	22.1698	62/218=	28.4404	176/1755=	10.0285	26/437=	5.9497	41/483=	8.4886	145/3753=	3.8636	13.7966	5.637	NONE	NONE	NONE	NONE	AT1TE12230	HELITRONY1E:RC/Helitron	AT1G11220-AT1G11230	AT1G11220	NONE
chr1	3769749	3770257	42	9+5+28	14	11	120	36/229=	15.7205	22/167=	13.1737	105/1719=	6.1082	5/394=	1.269	4/294=	1.3605	17/3171=	0.5361	8.1693	0.7425	NONE	NONE	NONE	NONE	NONE	NONE	AT1G11250-AT1G11260	NONE	AT1G11250
chr1	3775082	3775199	15	12+0+3	15	5	17	36/214=	16.8224	0/68=	0	12/233=	5.1502	0/462=	0	1/160=	0.625	6/433=	1.3857	9.2372	0.798	NONE	NONE	NONE	NONE	AT1TE12285	ATMUN1:DNA/MuDR	AT1G11250-AT1G11260	NONE	NONE
chr1	3779739	3780348	11	11+0+0	47	19	149	47/669=	7.0254	2/294=	0.6803	2/1856=	0.1078	7/1320=	0.5303	2/523=	0.3824	6/3563=	0.1684	1.9203	0.2681	AT1G11260	+	protein_coding_gene	sugar transporter 1	NONE	NONE	AT1G11260-AT1G11270	NONE	AT1G11260;AT1G11270
chr1	3823377	3823661	36	4+13+19	11	24	74	21/193=	10.8808	66/346=	19.0751	73/947=	7.7086	1/306=	0.3268	1/713=	0.1403	4/2054=	0.1947	11.4694	0.1921	NONE	NONE	NONE	NONE	NONE	NONE	AT1G11360-AT1G11362	AT1G11360	AT1G11362
chr1	3824949	3825137	35	7+11+17	8	15	47	48/116=	41.3793	90/226=	39.823	76/699=	10.8727	0/302=	0	1/579=	0.1727	3/1598=	0.1877	20.5018	0.1764	AT1G11362	-	protein_coding_gene	Plant invertase/pectin methylesterase inhibitor superfamily protein	NONE	NONE	NONE	NONE	NONE
chr1	3827556	3828520	59	35+11+13	69	52	193	241/1315=	18.327	44/948=	4.6414	48/3095=	1.5509	7/2466=	0.2839	2/1637=	0.1222	35/5770=	0.6066	6.853	0.6358	AT1G11370	-	protein_coding_gene	Pectin lyase-like superfamily protein	AT1TE12440;AT1TE12435;AT1TE12430	ATREP11:RC/Helitron;HELITRONY3:RC/Helitron;ARNOLDY1:DNA/MuDR	AT1G11362-AT1G11370	NONE	AT1G11370
chr1	3860578	3860792	17	3+4+10	8	8	43	11/89=	12.3596	17/105=	16.1905	48/534=	8.9888	1/236=	0.4237	1/249=	0.4016	2/1246=	0.1605	8.0676	0.2222	AT1G11470	-	protein_coding_gene	Pentatricopeptide repeat (PPR) superfamily protein	NONE	NONE	AT1G11470-AT1G11475	AT1G11470	NONE
chr1	3873965	3874093	14	0+5+9	0	6	33	0/0=	NA	17/61=	27.8689	21/290=	7.2414	0/0=	NA	5/154=	3.2468	38/884=	4.2986	11.9633	4.1839	NONE	NONE	NONE	NONE	NONE	NONE	AT1G11520-AT1G11530	AT1G11530	AT1G11520
chr1	3890501	3890885	45	7+12+26	10	16	90	33/167=	19.7605	67/273=	24.5421	164/1324=	12.3867	0/305=	0	1/482=	0.2075	3/2357=	0.1273	14.1065	0.1008	AT1G11580	+	protein_coding_gene	methylesterase PCR A	NONE	NONE	AT1G11580-AT1G11590	NONE	AT1G11580
chr1	3901800	3902035	14	0+7+7	0	18	47	0/0=	NA	21/275=	7.6364	31/637=	4.8666	0/0=	NA	1/523=	0.1912	7/1187=	0.5897	5.1182	0.4161	AT1G11600	+	protein_coding_gene	cytochrome P450, family 77, subfamily B, polypeptide 1	NONE	NONE	AT1G11595-AT1G11600	AT1G11600	NONE
chr1	3926553	3927198	35	6+6+23	11	13	148	110/153=	71.8954	72/198=	36.3636	96/1946=	4.9332	125/325=	38.4615	41/356=	11.5169	90/3978=	2.2624	12.3249	5.6004	NONE	NONE	NONE	NONE	AT1TE12775	HELITRONY3:RC/Helitron	AT1G11660-AT1G11670	NONE	AT1G11670
chr1	3944520	3944813	45	17+9+19	18	9	59	200/263=	76.0456	64/143=	44.7552	77/789=	9.7592	10/541=	1.8484	1/266=	0.3759	3/1665=	0.1802	27.9465	0.6317	NONE	NONE	NONE	NONE	AT1TE12830	BRODYAGA1A:DNA/MuDR	AT1G11690-AT1G11700	AT1G11700	NONE
chr1	3945381	3945578	31	12+2+17	14	5	44	44/226=	19.469	5/79=	6.3291	62/653=	9.4946	1/416=	0.2404	0/148=	0	3/1314=	0.2283	11.7008	0.2158	NONE	NONE	NONE	NONE	NONE	NONE	AT1G11690-AT1G11700	AT1G11700	NONE
chr1	3985499	3985930	16	15+0+1	19	22	96	218/293=	74.4027	2/327=	0.6116	4/1399=	0.2859	94/637=	14.7567	0/716=	0	7/2537=	0.2759	10.5767	2.6319	AT1G11800	-	protein_coding_gene	endonuclease/exonuclease/phosphatase family protein	NONE	NONE	NONE	NONE	AT1G11790
chr1	3988785	3989108	35	13+9+13	19	19	85	132/297=	44.4444	37/285=	12.9825	47/1320=	3.5606	4/589=	0.6791	0/573=	0	2/2716=	0.0736	11.6537	0.128	AT1G11806	+	pseudogene	pseudogene, hypothetical protein, likely a tandem duplication of the immediatly downstream hypothetical protein which has since degenerated.	NONE	NONE	NONE	AT1G11810	NONE
chr1	4045422	4045784	26	16+4+6	18	14	85	91/218=	41.7431	18/156=	11.5385	33/891=	3.7037	0/572=	0	0/399=	0	5/2307=	0.2167	11.6383	0.179	AT1G11980	+	protein_coding_gene	ubiquitin-related protein 3	NONE	NONE	AT1G11970-AT1G11980	AT1G11980	AT1G11970;AT1G11990
chr1	4047279	4047604	10	10+0+0	19	18	74	102/256=	39.8438	0/214=	0	1/779=	0.1284	63/577=	10.9185	0/535=	0	2/2084=	0.096	7.6718	1.9655	AT1G11990	-	protein_coding_gene	O-fucosyltransferase family protein	NONE	NONE	NONE	NONE	NONE
chr1	4068973	4069100	12	10+2+0	13	7	32	119/209=	56.9378	5/109=	4.5872	2/495=	0.404	95/404=	23.5149	0/227=	0	2/1005=	0.199	14.6885	5.6906	NONE	NONE	NONE	NONE	NONE	NONE	AT1G12030-AT1G12040	NONE	NONE
chr1	4082905	4083137	10	1+4+5	2	10	50	3/26=	11.5385	12/123=	9.7561	16/612=	2.6144	0/44=	0	0/238=	0	1/1205=	0.083	4.037	0.0597	NONE	NONE	NONE	NONE	AT1TE13270	HELITRONY1D:RC/Helitron	AT1G12070-AT1G12080	NONE	NONE
chr1	4098496	4099034	20	11+1+8	21	14	109	47/285=	16.4912	2/180=	1.1111	30/1409=	2.1292	1/489=	0.2045	1/319=	0.3135	5/2400=	0.2083	4.0377	0.2313	NONE	NONE	NONE	NONE	AT1TE13320	ATREP3:RC/Helitron	AT1G12100-AT1G12110	NONE	NONE
chr1	4109525	4110164	53	9+13+31	15	22	133	67/198=	33.8384	81/256=	31.6406	128/1604=	7.98	35/430=	8.1395	42/565=	7.4336	62/3391=	1.8284	12.7284	4.3038	AT1G12110	+	protein_coding_gene	nitrate transporter 1.1	AT1TE13360;AT1TE13365	AT9NMU1:DNA/MuDR;AT9NMU1:DNA/MuDR	AT1G12110-AT1G12120	NONE	AT1G12110
chr1	4113053	4113717	54	12+11+31	16	25	152	122/212=	57.5472	80/325=	24.6154	166/1982=	8.3754	0/434=	0	3/677=	0.4431	72/3816=	1.8868	13.4982	1.7528	NONE	NONE	NONE	NONE	AT1TE13380;AT1TE13375	ARNOLD1:DNA/MuDR;ARNOLDY1:DNA/MuDR	AT1G12110-AT1G12120	NONE	NONE
chr1	4128363	4128848	22	10+4+8	13	12	104	48/170=	28.2353	17/144=	11.8056	34/1203=	2.8263	0/363=	0	0/296=	0	7/2582=	0.2711	7.7207	0.2365	AT1G12170	-	protein_coding_gene	F-box family protein	NONE	NONE	AT1G12160-AT1G12170	NONE	AT1G12160;AT1G12170
chr1	4132672	4133556	104	17+22+65	20	26	212	113/274=	41.2409	152/338=	44.9704	340/2543=	13.37	0/570=	0	1/710=	0.1408	9/5456=	0.165	18.4661	0.1484	AT1G12190	-	protein_coding_gene	F-box and associated interaction domains-containing protein	NONE	NONE	AT1G12180-AT1G12190	NONE	AT1G12190
chr1	4138096	4138258	13	9+1+3	11	4	26	60/229=	26.2009	7/81=	8.642	10/455=	2.1978	7/329=	2.1277	0/117=	0	1/739=	0.1353	9.6906	0.6445	AT1G12200	+	protein_coding_gene	Flavin-binding monooxygenase family protein	NONE	NONE	NONE	NONE	NONE
chr1	4209622	4209867	20	7+2+11	8	4	60	57/130=	43.8462	12/57=	21.0526	31/877=	3.5348	2/224=	0.8929	4/116=	3.4483	14/1495=	0.9365	9.4613	1.0053	NONE	NONE	NONE	NONE	NONE	NONE	AT1G12370-AT1G12380	AT1G12370	NONE
chr1	4261377	4261789	24	24+0+0	37	16	105	259/568=	45.5986	3/248=	1.2097	1/1529=	0.0654	71/1147=	6.1901	1/509=	0.1965	4/3265=	0.1225	10.9291	1.3368	AT1G12490	+	protein_coding_gene	F-box associated ubiquitination effector family protein	NONE	NONE	NONE	NONE	NONE
chr1	4271230	4271346	21	1+4+16	1	4	37	2/12=	16.6667	8/76=	10.5263	46/603=	7.6285	0/29=	0	0/112=	0	1/992=	0.1008	8.3036	0.0821	NONE	NONE	NONE	NONE	NONE	NONE	AT1G12530-AT1G12540	AT1G12530	NONE
chr1	4272519	4272873	13	8+3+2	17	8	72	33/182=	18.1319	8/87=	9.1954	15/828=	1.8116	1/428=	0.2336	2/192=	1.0417	3/1728=	0.1736	5.368	0.2676	NONE	NONE	NONE	NONE	NONE	NONE	AT1G12530-AT1G12540	AT1G12540	NONE
chr1	4273641	4274393	68	13+10+45	19	21	175	42/223=	18.8341	34/245=	13.8776	143/1936=	7.3864	1/482=	0.2075	0/547=	0	7/4322=	0.162	9.0244	0.1485	AT1G12540	+	protein_coding_gene	basic helix-loop-helix (bHLH) DNA-binding superfamily protein	NONE	NONE	AT1G12540-AT1G12550	AT1G12550	AT1G12540
chr1	4281873	4282134	10	1+0+9	9	3	42	6/83=	7.2289	0/27=	0	20/384=	5.2083	0/222=	0	0/78=	0	0/905=	0	6.2201	0	NONE	NONE	NONE	NONE	NONE	NONE	AT1G12570-AT1G12580	AT1G12580	NONE
chr1	4292602	4293416	48	18+14+16	36	23	189	181/488=	37.0902	121/293=	41.2969	84/2209=	3.8026	141/1010=	13.9604	59/616=	9.5779	88/4645=	1.8945	12.9584	4.4689	NONE	NONE	NONE	NONE	AT1TE13965;AT1TE13960	HELITRONY1B:RC/Helitron;HELITRONY3:RC/Helitron	AT1G12610-AT1G12620	NONE	NONE
chr1	4293819	4294547	57	6+17+34	14	36	182	48/223=	21.5247	110/642=	17.134	121/2707=	4.4699	21/461=	4.5553	13/1175=	1.1064	48/5436=	0.883	10.7191	1.144	NONE	NONE	NONE	NONE	AT1TE13970;AT1TE13965	HELITRONY1E:RC/Helitron;HELITRONY1B:RC/Helitron	AT1G12610-AT1G12620	NONE	AT1G12620
chr1	4314324	4315050	23	19+4+0	34	17	160	65/463=	14.0389	15/227=	6.6079	17/1932=	0.8799	1/938=	0.1066	1/465=	0.2151	4/4179=	0.0957	3.3963	0.1067	NONE	NONE	NONE	NONE	NONE	NONE	AT1G12667-AT1G12669	NONE	NONE
chr1	4326359	4326881	76	15+14+47	15	15	94	113/170=	66.4706	78/171=	45.614	343/1095=	31.3242	24/391=	6.1381	19/403=	4.7146	223/2307=	9.6662	38.3883	8.9539	AT1G12710	-	protein_coding_gene	phloem protein 2-A12	NONE	NONE	AT1G12700-AT1G12710	AT1G12700	AT1G12710
chr1	4366454	4366996	14	14+0+0	31	26	136	51/464=	10.9914	0/376=	0	4/1914=	0.209	3/861=	0.3484	0/735=	0	2/3550=	0.0563	1.819	0.0737	AT1G12805	+	protein_coding_gene	nucleotide binding	NONE	NONE	AT1G12800-AT1G12805	AT1G12805;AT1G12810	NONE
chr1	4405749	4406007	16	4+4+8	4	6	50	42/47=	89.3617	61/75=	81.3333	89/566=	15.7244	25/118=	21.1864	62/156=	39.7436	108/1089=	9.9174	27.7681	12.6197	NONE	NONE	NONE	NONE	AT1TE14315;AT1TE14310	META1:LTR/Copia;META1:LTR/Copia	AT1G12930-AT1G12935	AT1G12930	NONE
chr1	4411154	4411810	87	14+13+60	14	18	180	140/158=	88.6076	135/241=	56.0166	281/2252=	12.4778	7/407=	1.7199	11/477=	2.3061	74/4759=	1.5549	19.5282	1.4984	NONE	NONE	NONE	NONE	AT1TE14325;AT1TE14320	ATLINE1_3A:LINE/L1;META1:LTR/Copia	AT1G12935-AT1G12938	NONE	NONE
chr1	4413241	4414531	24	11+9+4	28	25	222	125/276=	45.2899	27/266=	10.1504	37/2267=	1.6321	141/550=	25.6364	12/518=	2.3166	19/4768=	0.3985	8.2703	3.5492	NONE	NONE	NONE	NONE	AT1TE14335	ATREP10D:RC/Helitron	AT1G12938-AT1G12940	NONE	AT1G12938
chr1	4459581	4460228	15	15+0+0	34	30	166	165/556=	29.6763	1/467=	0.2141	8/2507=	0.3191	36/1066=	3.3771	0/927=	0	8/4939=	0.162	4.8987	0.5815	AT1G13080	+	protein_coding_gene	cytochrome P450, family 71, subfamily B, polypeptide 2	NONE	NONE	NONE	NONE	NONE
chr1	4461056	4461559	11	8+3+0	21	16	85	28/255=	10.9804	8/192=	4.1667	9/1046=	0.8604	1/610=	0.1639	0/465=	0	2/2394=	0.0835	2.8165	0.0881	NONE	NONE	NONE	NONE	AT1TE14500	ATREP15:RC/Helitron	AT1G13080-AT1G13090	AT1G13090	AT1G13080
chr1	4474204	4474959	49	19+11+19	29	28	179	137/428=	32.0093	35/440=	7.9545	72/2528=	2.8481	70/811=	8.6313	3/730=	0.411	8/4471=	0.1789	7.1849	1.1475	AT1G13130	+	protein_coding_gene	Cellulase (glycosyl hydrolase family 5) protein	NONE	NONE	AT1G13120-AT1G13130	AT1G13120;AT1G13130	NONE
chr1	4505176	4507349	105	56+22+27	74	49	412	528/948=	55.6962	114/621=	18.3575	121/4863=	2.4882	178/2291=	7.7695	15/1517=	0.9888	18/10943=	0.1645	11.4319	1.1698	AT1G13200	-	protein_coding_gene	F-box and associated interaction domains-containing protein	AT1TE14640;AT1TE14645	ATHILA4C:LTR/Gypsy;ATREP11:RC/Helitron	AT1G13195-AT1G13200	NONE	AT1G13200
chr1	4527464	4527636	15	2+3+10	4	6	37	4/54=	7.4074	6/82=	7.3171	25/446=	5.6054	0/101=	0	0/164=	0	2/916=	0.2183	3.7365	0.2315	NONE	NONE	NONE	NONE	NONE	NONE	AT1G13245-AT1G13250	NONE	AT1G13250
chr1	4531757	4531892	36	5+4+27	8	7	35	15/126=	11.9048	13/89=	14.6067	64/496=	12.9032	0/279=	0	0/229=	0	2/1097=	0.1823	13.0934	0.1273	NONE	NONE	NONE	NONE	NONE	NONE	AT1G13250-AT1G13260	NONE	NONE
chr1	4539000	4539360	17	10+6+1	12	9	57	43/132=	32.5758	15/94=	15.9574	21/650=	3.2308	2/234=	0.8547	0/187=	0	4/1065=	0.3756	9.0776	0.432	NONE	NONE	NONE	NONE	AT1TE14730	BRODYAGA1A:DNA/MuDR	AT1G13250-AT1G13260	NONE	NONE
chr1	4556641	4557332	24	12+1+11	26	7	118	41/331=	12.3867	3/84=	3.5714	42/1231=	3.4119	1/721=	0.1387	0/182=	0	3/2627=	0.1142	7.0328	0.0993	AT1G13300	+	protein_coding_gene	myb-like transcription factor family protein	NONE	NONE	AT1G13290-AT1G13300	AT1G13300	NONE
chr1	4561428	4561761	19	19+0+0	32	14	80	262/506=	51.7787	2/201=	0.995	1/1069=	0.0935	176/1027=	17.1373	0/429=	0	6/2415=	0.2484	13.4437	4.4807	AT1G13310	-	protein_coding_gene	Endosomal targeting BRO1-like domain-containing protein	NONE	NONE	NONE	NONE	NONE
chr1	4582528	4582904	13	7+5+1	8	6	78	34/71=	47.8873	18/76=	23.6842	12/892=	1.3453	0/146=	0	3/121=	2.4793	1/1347=	0.0742	6.4725	0.2208	NONE	NONE	NONE	NONE	AT1TE14865	ATREP2:RC/Helitron	AT1G13360-AT1G13370	NONE	NONE
chr1	4619272	4620703	75	28+24+23	40	40	270	345/577=	59.792	206/613=	33.6052	119/3115=	3.8202	332/1172=	28.3276	108/1126=	9.5915	73/6281=	1.1622	14.1806	5.0524	AT1G13470	-	protein_coding_gene	Protein of unknown function (DUF1262)	AT1TE14990	HELITRON4:RC/Helitron	AT1G13460-AT1G13470	NONE	AT1G13460;AT1G13470
chr1	4664402	4664737	17	8+9+0	10	17	84	75/166=	45.1807	25/304=	8.2237	7/1469=	0.4765	0/283=	0	3/492=	0.6098	4/2315=	0.1728	5.8439	0.2357	AT1G13610	-	protein_coding_gene	alpha/beta-Hydrolases superfamily protein	NONE	NONE	NONE	NONE	NONE
chr1	4666674	4667047	18	10+2+6	11	9	81	32/172=	18.6047	8/148=	5.4054	36/1174=	3.0664	1/326=	0.3067	0/261=	0	4/2222=	0.18	4.8406	0.2033	NONE	NONE	NONE	NONE	NONE	NONE	AT1G13610-AT1G13620	AT1G13610	NONE
chr1	4680508	4680734	20	6+7+7	9	10	40	30/128=	23.4375	51/140=	36.4286	35/493=	7.0994	6/289=	2.0761	5/286=	1.7483	1/1057=	0.0946	18.0711	0.8846	AT1G13650	-	protein_coding_gene	BEST Arabidopsis thaliana protein match is: 18S pre-ribosomal assembly protein gar2-related (TAIR:AT2G03810.4); Has 3688 Blast hits to 1629 proteins in 255 species: Archae - 22; Bacteria - 222; Metazoa - 684; Fungi - 292; Plants - 62; Viruses - 14; Other Eukaryotes - 2392 (source: NCBI BLink).	NONE	NONE	NONE	AT1G13640	NONE
chr1	4681988	4682403	26	9+9+8	15	18	108	35/232=	15.0862	31/270=	11.4815	44/1424=	3.0899	0/439=	0	2/534=	0.3745	9/2854=	0.3153	6.7379	0.3057	AT1G13650	-	protein_coding_gene	BEST Arabidopsis thaliana protein match is: 18S pre-ribosomal assembly protein gar2-related (TAIR:AT2G03810.4); Has 3688 Blast hits to 1629 proteins in 255 species: Archae - 22; Bacteria - 222; Metazoa - 684; Fungi - 292; Plants - 62; Viruses - 14; Other Eukaryotes - 2392 (source: NCBI BLink).	NONE	NONE	AT1G13650-AT1G13660	AT1G13650	NONE
chr1	4707051	4708604	54	20+9+25	26	28	317	136/321=	42.3676	49/315=	15.5556	86/3688=	2.3319	29/742=	3.9084	28/787=	3.5578	66/8069=	0.8179	5.7992	1.2528	NONE	NONE	NONE	NONE	AT1TE15245;AT1TE15240	ATREP15:RC/Helitron;HELITRONY1B:RC/Helitron	AT1G13710-AT1G13720	NONE	NONE
chr1	4720520	4721388	46	6+21+19	13	32	209	24/192=	12.5	75/425=	17.6471	75/2802=	2.6767	0/381=	0	0/845=	0	6/5461=	0.1099	4.9931	0.0982	AT1G13760	-	protein_coding_gene	unknown protein; FUNCTIONS IN: molecular_function unknown; INVOLVED IN: biological_process unknown; LOCATED IN: endomembrane system; Has 30201 Blast hits to 17322 proteins in 780 species: Archae - 12; Bacteria - 1396; Metazoa - 17338; Fungi - 3422; Plants - 5037; Viruses - 0; Other Eukaryotes - 2996 (source: NCBI BLink).	NONE	NONE	AT1G13760-AT1G13770	AT1G13760;AT1G13770	NONE
chr1	4724927	4725091	10	9+1+0	17	14	29	134/245=	54.6939	3/222=	1.3514	0/472=	0	93/499=	18.6373	1/419=	0.2387	0/873=	0	16.4596	5.511	AT1G13780	+	protein_coding_gene	F-box/RNI-like/FBD-like domains-containing protein	NONE	NONE	NONE	NONE	AT1G13770
chr1	4787114	4788246	63	18+25+20	28	33	232	181/335=	54.0299	150/383=	39.1645	128/2666=	4.8012	113/738=	15.3117	58/890=	6.5169	118/5824=	2.0261	13.2323	4.663	NONE	NONE	NONE	NONE	AT1TE15510;AT1TE15515	ATREP3:RC/Helitron;ATREP5:RC/Helitron	AT1G13970-AT1G13980	AT1G13980	NONE
chr1	4809899	4810104	24	16+5+3	16	13	39	51/259=	19.6911	16/211=	7.5829	13/645=	2.0155	2/427=	0.4684	0/372=	0	1/1103=	0.0907	7.0314	0.1783	NONE	NONE	NONE	NONE	NONE	NONE	AT1G14030-AT1G14040	AT1G14040	NONE
chr1	4822875	4823067	12	11+1+0	17	14	50	90/238=	37.8151	2/188=	1.0638	2/694=	0.2882	17/574=	2.9617	0/450=	0	3/1662=	0.1805	9.5113	0.8088	AT1G14080	+	protein_coding_gene	fucosyltransferase 6	NONE	NONE	NONE	NONE	NONE
chr1	4827574	4828181	58	8+5+45	12	17	141	33/145=	22.7586	27/241=	11.2033	246/1642=	14.9817	0/367=	0	1/534=	0.1873	12/4107=	0.2922	18.9831	0.2838	AT1G14100	+	protein_coding_gene	fucosyltransferase 8	NONE	NONE	AT1G14090-AT1G14100	AT1G14100	NONE
chr1	4850757	4851247	11	11+0+0	36	34	144	86/631=	13.6292	1/552=	0.1812	5/2283=	0.219	4/1106=	0.3617	1/995=	0.1005	4/4156=	0.0962	2.6972	0.1422	AT1G14185	+	protein_coding_gene	Glucose-methanol-choline (GMC) oxidoreductase family protein	NONE	NONE	NONE	NONE	NONE
chr1	4902162	4902670	44	21+6+17	22	17	112	207/269=	76.9517	22/202=	10.8911	73/1253=	5.826	2/569=	0.3515	2/432=	0.463	1/2722=	0.0367	16.4427	0.1345	NONE	NONE	NONE	NONE	NONE	NONE	AT1G14345-AT1G14350	NONE	NONE
chr1	4943019	4943179	15	4+1+10	6	3	40	12/89=	13.4831	3/47=	6.383	29/548=	5.292	0/167=	0	0/85=	0	0/940=	0	5.3581	0	NONE	NONE	NONE	NONE	NONE	NONE	AT1G14440-AT1G14450	NONE	NONE
chr1	4966064	4966560	48	20+8+20	22	17	109	157/274=	57.2993	71/228=	31.1404	99/1463=	6.7669	80/583=	13.7221	25/445=	5.618	48/2743=	1.7499	16.8997	4.4307	NONE	NONE	NONE	NONE	AT1TE16080	ATREP6:RC/Helitron	AT1G14510-AT1G14518	NONE	NONE
chr1	4967285	4967877	52	19+19+14	31	34	145	294/446=	65.9193	165/506=	32.6087	59/2108=	2.7989	186/894=	20.8054	76/958=	7.9332	46/4135=	1.1125	16.9179	5.3287	AT1G14518	-	other_RNA	other RNA	NONE	NONE	AT1G14518-AT1G14520	NONE	AT1G14520
chr1	4997167	4997203	15	8+5+2	8	6	9	21/89=	23.5955	13/69=	18.8406	7/100=	7	1/208=	0.4808	0/167=	0	1/243=	0.4115	17.4525	0.309	NONE	NONE	NONE	NONE	NONE	NONE	AT1G14580-AT1G14590	NONE	NONE
chr1	5050383	5050949	12	2+7+3	9	21	88	76/108=	70.3704	26/281=	9.2527	10/1063=	0.9407	107/263=	40.6844	4/639=	0.626	5/2254=	0.2218	7.8583	3.3941	AT1G14688	-	protein_coding_gene	FUNCTIONS IN: molecular_function unknown; INVOLVED IN: biological_process unknown; LOCATED IN: cellular_component unknown; CONTAINS InterPro DOMAIN/s: E3 Ubiquitin ligase (InterPro:IPR022170); Has 30201 Blast hits to 17322 proteins in 780 species: Archae - 12; Bacteria - 1396; Metazoa - 17338; Fungi - 3422; Plants - 5037; Viruses - 0; Other Eukaryotes - 2996 (source: NCBI BLink).	NONE	NONE	NONE	NONE	AT1G14690
chr1	5055743	5055999	19	0+4+15	0	7	65	0/0=	NA	13/67=	19.403	47/768=	6.1198	0/0=	NA	10/156=	6.4103	30/1364=	2.1994	7.5496	2.8431	NONE	NONE	NONE	NONE	NONE	NONE	AT1G14690-AT1G14700	AT1G14690	NONE
chr1	5056266	5056880	77	13+32+32	18	33	148	129/181=	71.2707	193/334=	57.7844	134/1547=	8.6619	80/432=	18.5185	23/862=	2.6682	30/3714=	0.8078	22.8754	3.3769	NONE	NONE	NONE	NONE	NONE	NONE	AT1G14690-AT1G14700	NONE	NONE
chr1	5071811	5071960	13	3+3+7	6	7	37	9/104=	8.6538	9/117=	7.6923	23/649=	3.5439	0/182=	0	0/204=	0	1/1043=	0.0959	4.5024	0.08	NONE	NONE	NONE	NONE	NONE	NONE	AT1G14720-AT1G14730	NONE	NONE
chr1	5098191	5098359	14	5+2+7	8	4	37	44/109=	40.367	8/47=	17.0213	30/363=	8.2645	2/207=	0.9662	1/113=	0.885	25/820=	3.0488	14.3424	2.6242	NONE	NONE	NONE	NONE	NONE	NONE	AT1G14790-AT1G14800	AT1G14790	NONE
chr1	5102153	5102733	25	8+2+15	21	31	132	53/287=	18.4669	8/481=	1.6632	58/1734=	3.3449	5/571=	0.8757	3/941=	0.3188	13/3536=	0.3676	6.377	0.4914	AT1G14800;AT1G14810	-	protein_coding_gene;protein_coding_gene	Nucleic acid-binding, OB-fold-like protein;semialdehyde dehydrogenase family protein	NONE	NONE	NONE	NONE	AT1G14800;AT1G14810
chr1	5127862	5128203	41	14+9+18	16	11	85	60/224=	26.7857	29/150=	19.3333	64/1162=	5.5077	1/416=	0.2404	0/302=	0	6/2235=	0.2685	11.18	0.253	NONE	NONE	NONE	NONE	NONE	NONE	AT1G14860-AT1G14870	NONE	AT1G14870
chr1	5132830	5133045	11	10+1+0	16	10	52	70/170=	41.1765	4/106=	3.7736	0/538=	0	0/465=	0	1/282=	0.3546	2/1416=	0.1412	8.852	0.1291	AT1G14880	-	protein_coding_gene	PLANT CADMIUM RESISTANCE 1	NONE	NONE	NONE	NONE	NONE
chr1	5189030	5189390	12	2+9+1	4	22	86	13/56=	23.2143	39/326=	11.9632	3/1209=	0.2481	9/129=	6.9767	3/821=	0.3654	3/3083=	0.0973	3.483	0.3736	AT1G15080	+	protein_coding_gene	lipid phosphate phosphatase 2	NONE	NONE	NONE	NONE	NONE
chr1	5266059	5266351	10	9+0+1	14	22	94	104/194=	53.6082	3/338=	0.8876	3/1256=	0.2389	14/535=	2.6168	3/686=	0.4373	1/2896=	0.0345	6.0513	0.3764	AT1G15300	-	transposable_element_gene	transposable element gene	AT1TE17030	Unassigned:Unassigned	NONE	NONE	NONE
chr1	5346928	5347125	22	2+4+16	4	6	39	13/66=	19.697	16/96=	16.6667	48/560=	8.5714	0/106=	0	0/161=	0	2/1026=	0.1949	8.175	0.1631	NONE	NONE	NONE	NONE	NONE	NONE	AT1G15550-AT1G15560	AT1G15550	NONE
chr1	5349015	5349730	39	15+9+15	20	19	168	67/237=	28.27	38/239=	15.8996	62/1945=	3.1877	0/571=	0	0/507=	0	2/4147=	0.0482	6.9277	0.0434	NONE	NONE	NONE	NONE	NONE	NONE	AT1G15550-AT1G15560	NONE	NONE
chr1	5350731	5351306	24	12+3+9	34	15	103	45/474=	9.4937	12/208=	5.7692	37/1213=	3.0503	3/951=	0.3155	3/401=	0.7481	1/2473=	0.0404	3.5705	0.1473	NONE	NONE	NONE	NONE	NONE	NONE	AT1G15550-AT1G15560	NONE	NONE
chr1	5352948	5353177	10	3+2+5	7	9	66	13/117=	11.1111	5/148=	3.3784	15/1007=	1.4896	0/215=	0	2/266=	0.7519	12/1959=	0.6126	2.551	0.608	AT1G15560	-	transposable_element_gene	transposable element gene	NONE	NONE	NONE	NONE	NONE
chr1	5355544	5355907	18	6+6+6	10	11	79	63/117=	53.8462	21/125=	16.8	20/860=	2.3256	43/268=	16.0448	7/304=	2.3026	14/1863=	0.7515	9.1777	2.4851	NONE	NONE	NONE	NONE	NONE	NONE	AT1G15560-AT1G15570	NONE	NONE
chr1	5357117	5357273	10	6+0+4	6	1	38	68/79=	86.0759	1/16=	6.25	16/465=	3.4409	6/136=	4.4118	0/32=	0	6/749=	0.8011	14.5476	1.363	NONE	NONE	NONE	NONE	NONE	NONE	AT1G15560-AT1G15570	NONE	NONE
chr1	5358488	5359423	55	13+9+33	24	21	186	98/288=	34.0278	78/245=	31.8367	238/2253=	10.5637	56/575=	9.7391	24/485=	4.9485	189/4335=	4.3599	16.2063	5.046	NONE	NONE	NONE	NONE	AT1TE17320	RathE3_cons:RathE3_cons	AT1G15560-AT1G15570	NONE	NONE
chr1	5365661	5365729	11	2+3+6	4	6	12	6/42=	14.2857	13/70=	18.5714	13/145=	8.9655	5/129=	3.876	8/181=	4.4199	7/367=	1.9074	11.6922	2.9245	AT1G15580	-	protein_coding_gene	indole-3-acetic acid inducible 5	NONE	NONE	AT1G15570-AT1G15580	NONE	AT1G15570;AT1G15580
chr1	5510021	5510439	19	12+6+1	15	12	95	52/179=	29.0503	21/142=	14.7887	7/1074=	0.6518	1/358=	0.2793	0/287=	0	3/2236=	0.1342	5.4625	0.132	AT1G16060	+	protein_coding_gene	ARIA-interacting double AP2 domain protein	NONE	NONE	NONE	NONE	NONE
chr1	5529494	5529849	10	10+0+0	32	27	101	96/535=	17.9439	0/480=	0	3/1638=	0.1832	27/1123=	2.4043	1/961=	0.1041	3/3512=	0.0854	3.6825	0.5376	AT1G16140	+	pseudogene	pseudogene similar to wall-associated kinase protein family	NONE	NONE	NONE	NONE	NONE
chr1	5537483	5538132	22	22+0+0	39	33	143	352/621=	56.6828	5/604=	0.8278	8/2283=	0.3504	288/1243=	23.1698	3/1100=	0.2727	5/4571=	0.1094	10.9394	4.2181	AT1G16160	+	protein_coding_gene	wall associated kinase-like 5	NONE	NONE	NONE	NONE	AT1G16170
chr1	5601860	5602551	56	15+21+20	17	26	157	93/222=	41.8919	124/364=	34.0659	85/2008=	4.2331	3/472=	0.6356	1/698=	0.1433	5/4309=	0.116	11.1786	0.1592	NONE	NONE	NONE	NONE	NONE	NONE	AT1G16380-AT1G16390	AT1G16380;AT1G16390	NONE
chr1	5633850	5634195	12	6+3+3	8	7	73	27/78=	34.6154	10/81=	12.3457	23/718=	3.2033	1/203=	0.4926	1/157=	0.6369	3/1695=	0.177	6.5815	0.2603	NONE	NONE	NONE	NONE	NONE	NONE	AT1G16490-AT1G16500	NONE	NONE
chr1	5656913	5657406	25	8+14+3	10	32	114	36/163=	22.0859	56/523=	10.7075	23/1697=	1.3553	8/298=	2.6846	2/947=	0.2112	15/3099=	0.484	5.0663	0.5301	NONE	NONE	NONE	NONE	AT1TE18280;AT1TE18285	HELITRONY3:RC/Helitron;ATREP13:RC/Helitron	AT1G16530-AT1G16540	NONE	NONE
chr1	5679066	5679248	26	4+2+20	5	2	53	17/53=	32.0755	6/24=	25	78/627=	12.4402	22/133=	16.5414	3/48=	6.25	86/1401=	6.1385	14.7902	6.5714	NONE	NONE	NONE	NONE	NONE	NONE	AT1G16610-AT1G16620	AT1G16610	NONE
chr1	5690953	5691725	21	13+0+8	34	18	208	42/434=	9.6774	3/226=	1.3274	40/2680=	1.4925	3/1032=	0.2907	1/525=	0.1905	31/6246=	0.4963	3.1283	0.5399	AT1G16650	+	protein_coding_gene	S-adenosyl-L-methionine-dependent methyltransferases superfamily protein	NONE	NONE	AT1G16650-AT1G16660	NONE	AT1G16650
chr1	5696636	5697030	35	8+3+24	9	4	81	41/90=	45.5556	20/39=	51.2821	129/777=	16.6023	3/194=	1.5464	23/90=	25.5556	104/1521=	6.8376	21.5439	6.7271	NONE	NONE	NONE	NONE	AT1TE18410;AT1TE18415	ATCOPIA89:LTR/Copia;ATCOPIA89:LTR/Copia	AT1G16660-AT1G16670	AT1G16670	NONE
chr1	5702062	5702103	10	3+2+5	3	2	8	15/23=	65.2174	8/17=	47.0588	17/66=	25.7576	2/71=	2.8169	4/52=	7.6923	20/198=	10.101	38.6713	8.0135	NONE	NONE	NONE	NONE	NONE	NONE	AT1G16670-AT1G16680	AT1G16680	NONE
chr1	5733456	5734059	58	6+17+35	6	17	161	33/66=	50	76/192=	39.5833	118/1803=	6.5446	1/162=	0.6173	0/443=	0	7/4017=	0.1743	11.3681	0.1599	NONE	NONE	NONE	NONE	NONE	NONE	AT1G16750-AT1G16760	AT1G16760	NONE
chr1	5800239	5800433	10	9+0+1	13	13	54	109/155=	70.3226	2/154=	1.2987	2/545=	0.367	131/413=	31.7191	0/403=	0	1/1568=	0.0638	11.526	5.1853	AT1G16960	+	protein_coding_gene	Ubiquitin domain-containing protein	NONE	NONE	NONE	NONE	AT1G16970
chr1	5806202	5806522	13	1+9+3	2	16	57	2/22=	9.0909	25/201=	12.4378	14/651=	2.1505	1/54=	1.8519	5/359=	1.3928	0/1306=	0	4.611	0.4274	NONE	NONE	NONE	NONE	NONE	NONE	AT1G16970-AT1G16980	AT1G16970;AT1G16980	NONE
chr1	5865930	5867337	192	55+52+85	78	58	338	850/994=	85.5131	460/759=	60.6061	339/4169=	8.1314	579/2221=	26.0693	169/1703=	9.9237	124/9213=	1.3459	26.6192	6.3908	AT1G17150	+	protein_coding_gene	Pectin lyase-like superfamily protein	NONE	NONE	NONE	AT1G17160	NONE
chr1	5874152	5874365	11	2+4+5	4	11	52	6/63=	9.5238	15/176=	8.5227	12/799=	1.5019	0/106=	0	0/282=	0	4/1329=	0.301	3.1983	0.2081	NONE	NONE	NONE	NONE	NONE	NONE	AT1G17180-AT1G17190	AT1G17190	NONE
chr1	5916496	5917297	41	6+15+20	17	33	168	87/207=	42.029	54/495=	10.9091	102/2174=	4.6918	61/481=	12.6819	5/967=	0.5171	105/4481=	2.3432	11.2649	3.0337	AT1G17280	-	protein_coding_gene	ubiquitin-conjugating enzyme 34	AT1TE19130;AT1TE19135	ATMU3:DNA/MuDR;ATMU7:DNA/MuDR	AT1G17277-AT1G17280	NONE	AT1G17280
chr1	5959594	5959785	19	11+4+4	13	6	40	118/204=	57.8431	20/86=	23.2558	21/617=	3.4036	38/368=	10.3261	7/168=	4.1667	17/1191=	1.4274	16.5127	3.8915	AT1G17390	-	transposable_element_gene	transposable element gene	AT1TE19270	ATLINE1_2:LINE/L1	AT1G17390-AT1G17400	NONE	AT1G17400
chr1	5965255	5965525	25	13+7+5	18	9	58	121/255=	47.451	45/137=	32.8467	148/758=	19.5251	13/526=	2.4715	0/283=	0	281/1715=	16.3848	29.9884	12.5209	NONE	NONE	NONE	NONE	AT1TE19285	SIMPLEHAT2:DNA/HAT	AT1G17400-AT1G17410	NONE	NONE
chr1	5970354	5970724	19	10+4+5	16	10	80	56/179=	31.2849	18/123=	14.6341	25/975=	2.5641	10/464=	2.1552	6/288=	2.0833	31/2267=	1.3674	7.8289	1.4157	NONE	NONE	NONE	NONE	NONE	NONE	AT1G17410-AT1G17420	AT1G17410	NONE
chr1	6013470	6014885	144	18+24+102	39	47	325	402/541=	74.3068	389/670=	58.0597	766/4214=	18.1775	504/1188=	42.4242	359/1477=	24.306	675/9387=	7.1908	28.1539	13.7443	AT1G17495	-	transposable_element_gene	transposable element gene	AT1TE19430;AT1TE19435	ATCOPIA64:LTR/Copia;ATCOPIA65:LTR/Copia	AT1G17495-AT1G17500	NONE	NONE
chr1	6060887	6061015	10	0+8+2	0	12	38	0/0=	NA	32/192=	16.6667	8/686=	1.1662	0/0=	NA	0/440=	0	2/1468=	0.1362	4.8443	0.1026	NONE	NONE	NONE	NONE	NONE	NONE	AT1G17615-AT1G17620	NONE	AT1G17615
chr1	6102857	6103114	17	5+2+10	9	7	54	23/105=	21.9048	12/92=	13.0435	48/559=	8.5868	0/199=	0	0/151=	0	49/1111=	4.4104	10.3807	3.1763	AT1G17745	+	protein_coding_gene	D-3-phosphoglycerate dehydrogenase	AT1TE19730	ATREP5:RC/Helitron	NONE	AT1G17744	NONE
chr1	6117350	6119620	78	36+23+19	58	51	589	307/726=	42.2865	107/639=	16.7449	101/6966=	1.4499	202/1635=	12.3547	22/1346=	1.6345	54/15534=	0.3476	6.0775	1.4255	NONE	NONE	NONE	NONE	AT1TE19780	HELITRONY2:RC/Helitron	AT1G17760-AT1G17770	AT1G17760	NONE
chr1	6123211	6123456	22	4+4+14	4	5	40	36/45=	80	21/43=	48.8372	29/334=	8.6826	13/78=	16.6667	15/110=	13.6364	28/809=	3.4611	17.7731	5.7751	NONE	NONE	NONE	NONE	AT1TE19800;AT1TE19795	ATREP10B:RC/Helitron;ATTIR16T3A:DNA	AT1G17770-AT1G17780	AT1G17780	AT1G17770
chr1	6127709	6127948	33	10+11+12	14	14	64	154/190=	81.0526	52/193=	26.943	48/905=	5.3039	123/399=	30.8271	13/389=	3.3419	15/1764=	0.8503	19.8702	5.6142	NONE	NONE	NONE	NONE	AT1TE19815	ATLINEIII:LINE/L1	AT1G17790-AT1G17800	AT1G17790;AT1G17800	NONE
chr1	6128528	6129006	10	8+2+0	30	20	132	26/441=	5.8957	8/285=	2.807	10/1757=	0.5692	2/904=	0.2212	1/555=	0.1802	2/3455=	0.0579	2.0638	0.1053	AT1G17800	+	protein_coding_gene	early nodulin-like protein 22	NONE	NONE	AT1G17790-AT1G17800	AT1G17800	NONE
chr1	6149491	6149699	14	14+0+0	19	12	59	142/330=	43.0303	1/187=	0.5348	4/845=	0.4734	1/574=	0.1742	0/371=	0	3/1632=	0.1838	9.237	0.2172	AT1G17860	+	protein_coding_gene	Kunitz family trypsin and protease inhibitor protein	NONE	NONE	NONE	AT1G17850	AT1G17870
chr1	6151497	6151714	11	11+0+0	12	8	57	131/209=	62.6794	0/135=	0	2/832=	0.2404	30/360=	8.3333	2/220=	0.9091	2/1437=	0.1392	9.767	1.485	AT1G17870	-	protein_coding_gene	ethylene-dependent gravitropism-deficient and yellow-green-like 3	NONE	NONE	NONE	NONE	AT1G17880
chr1	6154553	6155218	14	14+0+0	39	51	168	252/661=	38.1241	0/869=	0	5/2642=	0.1893	218/1213=	17.972	2/1612=	0.1241	7/4871=	0.1437	6.5564	2.9372	AT1G17890	-	protein_coding_gene	NAD(P)-binding Rossmann-fold superfamily protein	NONE	NONE	NONE	AT1G17880	NONE
chr1	6158863	6159045	17	6+4+7	8	10	50	43/131=	32.8244	12/161=	7.4534	32/678=	4.7198	2/244=	0.8197	4/294=	1.3605	58/1281=	4.5277	9.5411	3.615	NONE	NONE	NONE	NONE	AT1TE19910	VANDAL2N1:DNA/MuDR	AT1G17900-AT1G17910	AT1G17910	NONE
chr1	6173291	6173737	69	7+3+59	10	5	90	59/80=	73.75	18/43=	41.8605	319/673=	47.3997	33/211=	15.6398	12/110=	10.9091	250/1770=	14.1243	51.2416	13.9124	NONE	NONE	NONE	NONE	NONE	NONE	AT1G17940-AT1G17950	AT1G17940	NONE
chr1	6197303	6197513	28	2+4+22	3	6	37	30/42=	71.4286	35/83=	42.1687	71/442=	16.0633	33/89=	37.0787	34/161=	21.118	40/888=	4.5045	22.6707	9.0308	NONE	NONE	NONE	NONE	AT1TE20035	ATREP15:RC/Helitron	AT1G18000-AT1G18010	NONE	NONE
chr1	6209580	6209876	38	9+4+25	11	11	64	35/155=	22.5806	15/149=	10.0671	80/875=	9.1429	1/293=	0.3413	0/299=	0	9/1597=	0.5636	11.4442	0.51	AT1G18050	-	protein_coding_gene	SWAP (Suppressor-of-White-APricot)/surp RNA-binding domain-containing protein	AT1TE20080	ATMU3N1:DNA/MuDR	AT1G18040-AT1G18050	AT1G18040	AT1G18050
chr1	6211940	6212302	27	15+5+7	27	20	106	281/348=	80.7471	31/254=	12.2047	53/1345=	3.9405	214/677=	31.61	16/503=	3.1809	67/2653=	2.5254	19.4653	8.242	AT1G18060	-	protein_coding_gene	unknown protein; INVOLVED IN: biological_process unknown; LOCATED IN: chloroplast; EXPRESSED IN: 22 plant structures; EXPRESSED DURING: 13 growth stages; Has 74 Blast hits to 74 proteins in 29 species: Archae - 0; Bacteria - 19; Metazoa - 0; Fungi - 0; Plants - 49; Viruses - 0; Other Eukaryotes - 6 (source: NCBI BLink).	AT1TE20090	ATREP16:DNA/MuDR	NONE	AT1G18050	NONE
chr1	6233540	6233897	15	11+2+2	36	13	94	74/554=	13.3574	4/210=	1.9048	12/1444=	0.831	7/1193=	0.5868	3/440=	0.6818	16/3118=	0.5131	4.1774	0.619	AT1G18120	+	pseudogene	pseudogene, putative myrosinase-associated protein, blastp match of 46% identity and 1.7e-57 P-value to GP|6522943|emb|CAB62165.1||AJ223307 myrosinase-associated protein {Brassica napus}	AT1TE20170;AT1TE20175	HELITRONY3:RC/Helitron;ATREP10A:RC/Helitron	NONE	NONE	NONE
chr1	6261610	6262613	46	21+7+18	58	38	209	132/727=	18.1568	30/452=	6.6372	151/2408=	6.2708	22/1612=	1.3648	2/1038=	0.1927	64/5354=	1.1954	9.9701	1.0869	AT1G18191	-	pseudogene	Pseudogene of AT1G18200; AtRABA6b (Arabidopsis Rab GTPase homolog A6b); GTP binding	NONE	NONE	AT1G18190-AT1G18191;AT1G18191-AT1G18200	AT1G18190	NONE
chr1	6263288	6263614	26	10+4+12	20	7	48	56/194=	28.866	14/80=	17.5	55/579=	9.4991	3/505=	0.5941	5/163=	3.0675	34/1173=	2.8986	15.4308	3.21	NONE	NONE	NONE	NONE	NONE	NONE	AT1G18191-AT1G18200	NONE	NONE
chr1	6264214	6264659	20	13+6+1	32	41	118	124/522=	23.7548	22/674=	3.2641	2/1854=	0.1079	51/1059=	4.8159	4/1468=	0.2725	7/3656=	0.1915	4.3193	0.907	NONE	NONE	NONE	NONE	NONE	NONE	AT1G18191-AT1G18200	NONE	AT1G18200
chr1	6271739	6272758	25	25+0+0	63	34	215	93/1058=	8.7902	2/597=	0.335	6/3362=	0.1785	9/1969=	0.4571	4/1074=	0.3724	12/6097=	0.1968	2.0707	0.2543	AT1G18230	-	pseudogene	pseudogene, putative protein kinase	AT1TE20310	ATIS112A:DNA/Harbinger	AT1G18220-AT1G18230	NONE	NONE
chr1	6332860	6333078	17	6+6+5	12	15	44	15/164=	9.1463	15/230=	6.5217	14/561=	2.4955	0/339=	0	0/521=	0	2/1350=	0.1481	3.8243	0.128	AT1G18400	+	protein_coding_gene	BR enhanced expression 1	NONE	NONE	NONE	NONE	NONE
chr1	6362178	6362383	11	11+0+0	16	19	57	231/319=	72.4138	1/381=	0.2625	0/854=	0	151/519=	29.0944	2/634=	0.3155	2/1563=	0.128	12.6591	4.914	AT1G18480	+	protein_coding_gene	Calcineurin-like metallo-phosphoesterase superfamily protein	NONE	NONE	NONE	AT1G18485	NONE
chr1	6391416	6391761	31	1+5+25	2	13	64	3/22=	13.6364	18/184=	9.7826	73/781=	9.347	0/35=	0	3/330=	0.9091	9/1363=	0.6603	10.2793	0.5756	NONE	NONE	NONE	NONE	NONE	NONE	AT1G18570-AT1G18580	NONE	AT1G18570
chr1	6446856	6447467	29	14+10+5	26	28	126	63/320=	19.6875	39/344=	11.3372	32/1422=	2.2504	1/627=	0.1595	0/685=	0	3/3170=	0.0946	6.182	0.0842	NONE	NONE	NONE	NONE	NONE	NONE	AT1G18700-AT1G18710	NONE	NONE
chr1	6450167	6450511	17	17+0+0	17	5	65	56/162=	34.5679	1/47=	2.1277	4/547=	0.7313	10/411=	2.4331	0/120=	0	5/1326=	0.3771	8.3288	0.7815	NONE	NONE	NONE	NONE	AT1TE20910;AT1TE20905;AT1TE20900	ATDNA2T9C:DNA/MuDR;ATREP11:RC/Helitron;BRODYAGA1A:DNA/MuDR	AT1G18700-AT1G18710	AT1G18710	NONE
chr1	6454021	6454649	11	4+4+3	7	16	123	33/81=	40.7407	28/162=	17.284	29/1373=	2.1122	9/152=	5.9211	10/402=	2.4876	8/2956=	0.2706	5.1867	0.9782	NONE	NONE	NONE	NONE	AT1TE20920	HELITRONY3:RC/Helitron	AT1G18710-AT1G18720	NONE	AT1G18710
chr1	6463039	6463278	19	10+8+1	17	13	68	39/264=	14.7727	24/185=	12.973	6/724=	0.8287	0/574=	0	1/419=	0.2387	1/1849=	0.0541	5.8033	0.0469	NONE	NONE	NONE	NONE	NONE	NONE	AT1G18730-AT1G18740	AT1G18740	AT1G18730
chr1	6473982	6474507	64	3+13+48	10	18	130	13/136=	9.5588	60/233=	25.7511	194/1531=	12.6715	1/288=	0.3472	3/461=	0.6508	3/2748=	0.1092	16.3526	0.2032	AT1G18770	-	protein_coding_gene	RING/U-box superfamily protein	NONE	NONE	AT1G18770-AT1G18773	AT1G18770;AT1G18773	NONE
chr1	6494471	6494815	87	11+8+68	14	10	91	80/229=	34.9345	44/164=	26.8293	327/1368=	23.9035	0/380=	0	1/296=	0.3378	4/2439=	0.164	23.6171	0.1424	NONE	NONE	NONE	NONE	NONE	NONE	AT1G18830-AT1G18835	NONE	AT1G18830
chr1	6498413	6498900	63	13+16+34	15	19	114	59/193=	30.5699	62/212=	29.2453	101/1275=	7.9216	0/351=	0	0/465=	0	1/2743=	0.0365	13.7306	0.0241	NONE	NONE	NONE	NONE	NONE	NONE	AT1G18835-AT1G18840	NONE	NONE
chr1	6515280	6515494	25	8+4+13	14	9	48	52/149=	34.8993	16/87=	18.3908	41/439=	9.3394	24/359=	6.6852	3/216=	1.3889	25/1210=	2.0661	17.6025	3.2571	AT1G18870	+	protein_coding_gene	isochorismate synthase 2	AT1TE21135;AT1TE21130	HELITRONY1E:RC/Helitron;ATREP1:RC/Helitron	AT1G18860-AT1G18870	AT1G18870	NONE
chr1	6543565	6543664	19	8+3+8	10	5	27	24/138=	17.3913	16/75=	21.3333	26/391=	6.6496	2/297=	0.6734	3/121=	2.4793	7/690=	1.0145	11.7815	0.9615	NONE	NONE	NONE	NONE	NONE	NONE	AT1G18930-AT1G18940	AT1G18940	NONE
chr1	6575369	6576220	33	12+5+16	27	30	167	45/302=	14.9007	35/342=	10.2339	77/1757=	4.3825	4/694=	0.5764	19/728=	2.6099	54/3754=	1.4385	5.7544	1.5047	NONE	NONE	NONE	NONE	NONE	NONE	AT1G19030-AT1G19040	AT1G19040	NONE
chr1	6577104	6577250	12	8+4+0	9	8	26	105/173=	60.6936	20/153=	13.0719	1/474=	0.211	40/289=	13.8408	1/247=	0.4049	0/829=	0	15.5158	3.1222	AT1G19040	+	protein_coding_gene	NAC (No Apical Meristem) domain transcriptional regulator superfamily protein	NONE	NONE	NONE	NONE	AT1G19050
chr1	6587054	6588165	51	18+10+23	30	19	183	215/315=	68.254	54/211=	25.5924	119/1938=	6.1404	219/751=	29.1611	6/377=	1.5915	178/4076=	4.367	16.7901	6.9709	NONE	NONE	NONE	NONE	AT1TE21355;AT1TE21350	ATREP10A:RC/Helitron;ATREP10B:RC/Helitron	AT1G19080-AT1G19086	AT1G19086	AT1G19080
chr1	6611327	6611560	12	10+1+1	17	9	71	157/259=	60.6178	1/121=	0.8264	2/1043=	0.1918	137/575=	23.8261	1/316=	0.3165	3/2291=	0.1309	11.4037	4.5669	AT1G19140	-	protein_coding_gene	FUNCTIONS IN: molecular_function unknown; INVOLVED IN: ubiquinone biosynthetic process; LOCATED IN: mitochondrion; EXPRESSED IN: 24 plant structures; EXPRESSED DURING: 15 growth stages; CONTAINS InterPro DOMAIN/s: COQ9 (InterPro:IPR013718), Ubiquinone biosynthesis protein COQ9 (InterPro:IPR012762); Has 748 Blast hits to 748 proteins in 260 species: Archae - 0; Bacteria - 218; Metazoa - 126; Fungi…	NONE	NONE	NONE	AT1G19130	NONE
chr1	6656157	6657193	90	22+11+57	43	28	239	141/527=	26.7552	84/354=	23.7288	243/2919=	8.3248	30/1033=	2.9042	45/725=	6.2069	84/5907=	1.422	11.1285	2.0862	NONE	NONE	NONE	NONE	NONE	NONE	AT1G19250-AT1G19260	NONE	AT1G19260
chr1	6718265	6719154	27	22+3+2	29	15	176	145/411=	35.2798	10/208=	4.8077	8/2235=	0.3579	24/765=	3.1373	1/375=	0.2667	14/4299=	0.3257	5.4695	0.7293	NONE	NONE	NONE	NONE	NONE	NONE	AT1G19410-AT1G19415	NONE	NONE
chr1	6721389	6723675	135	41+35+59	90	59	512	812/1251=	64.9081	253/801=	31.5855	255/6862=	3.7161	906/2464=	36.7695	136/1638=	8.3028	161/14480=	1.1119	14.8258	6.8513	AT1G19420	+	pseudogene	pseudogene, CHP-rich zinc finger protein	NONE	NONE	AT1G19415-AT1G19420	NONE	AT1G19430
chr1	6755854	6757267	50	21+18+11	57	38	326	269/857=	31.3886	114/565=	20.177	83/4457=	1.8622	270/1718=	15.7159	67/1184=	5.6588	95/8659=	1.0971	7.8691	3.716	AT1G19510	-	protein_coding_gene	RAD-like 5	NONE	NONE	AT1G19500-AT1G19510	AT1G19500	AT1G19510
chr1	6758115	6759199	44	20+7+17	34	22	272	253/437=	57.8947	63/270=	23.3333	87/3278=	2.6541	176/825=	21.3333	51/556=	9.1727	60/6699=	0.8957	9.7287	3.9767	NONE	NONE	NONE	NONE	AT1TE21840	ATHPOGON1:DNA/Pogo	AT1G19510-AT1G19520	AT1G19510;AT1G19520	NONE
chr1	6767292	6767782	13	13+0+0	20	15	130	100/265=	37.7358	0/187=	0	5/1637=	0.3054	9/661=	1.3616	0/493=	0	7/4052=	0.1728	5.0529	0.3091	AT1G19540;AT1G19550	-	protein_coding_gene;protein_coding_gene	NmrA-like negative transcriptional regulator family protein;Glutathione S-transferase family protein	NONE	NONE	AT1G19540-AT1G19550	NONE	AT1G19540;AT1G19550
chr1	6768920	6771049	186	59+44+83	91	58	579	893/1311=	68.1159	255/841=	30.321	362/8013=	4.5177	506/2502=	20.2238	43/1567=	2.7441	90/15486=	0.5812	14.8618	3.6005	AT1G19560	-	pseudogene	pseudogene, putative CHP-rich zinc finger protein	NONE	NONE	AT1G19560-AT1G19570	AT1G19550	NONE
chr1	6778037	6778178	17	14+3+0	14	7	28	156/173=	90.1734	14/85=	16.4706	8/308=	2.5974	62/398=	15.5779	2/198=	1.0101	3/770=	0.3896	29.5428	4.7786	NONE	NONE	NONE	NONE	NONE	NONE	AT1G19580-AT1G19600	AT1G19600	AT1G19580
chr1	6785859	6786301	17	6+10+1	8	19	106	15/104=	14.4231	35/233=	15.0215	10/1249=	0.8006	0/240=	0	0/563=	0	2/2853=	0.0701	3.6114	0.0611	AT1G19630	-	protein_coding_gene	cytochrome P450, family 722, subfamily A, polypeptide 1	NONE	NONE	NONE	NONE	AT1G19620
chr1	6795662	6795732	14	4+2+8	4	3	16	37/69=	53.6232	6/52=	11.5385	26/257=	10.1167	1/105=	0.9524	1/73=	1.3699	4/394=	1.0152	17.3984	1.1558	NONE	NONE	NONE	NONE	NONE	NONE	AT1G19640-AT1G19650	NONE	AT1G19650
chr1	6810901	6811498	15	14+0+1	18	33	163	134/268=	50	2/505=	0.396	2/2353=	0.085	11/521=	2.1113	0/890=	0	6/4150=	0.1446	4.7217	0.3013	AT1G19700	-	protein_coding_gene	BEL1-like homeodomain 10	NONE	NONE	NONE	NONE	NONE
chr1	6821962	6822464	16	16+0+0	36	26	128	192/452=	42.4779	0/344=	0	2/1470=	0.1361	90/1074=	8.3799	0/778=	0	0/3204=	0	7.3451	1.5192	AT1G19720	-	protein_coding_gene	Pentatricopeptide repeat (PPR-like) superfamily protein	NONE	NONE	NONE	NONE	AT1G19730
chr1	6852314	6852908	74	4+13+57	19	24	170	39/263=	14.8289	70/318=	22.0126	263/2211=	11.8951	14/616=	2.2727	18/724=	2.4862	62/5008=	1.238	13.9649	1.501	AT1G19830	+	protein_coding_gene	SAUR-like auxin-responsive protein family	NONE	NONE	AT1G19830-AT1G19835	NONE	AT1G19830
chr1	6861813	6862017	15	10+3+2	12	4	40	36/127=	28.3465	8/39=	20.5128	14/413=	3.3898	3/373=	0.8043	0/128=	0	4/1124=	0.3559	9.9792	0.3661	NONE	NONE	NONE	NONE	NONE	NONE	AT1G19835-AT1G19840	NONE	NONE
chr1	6870668	6871386	35	19+9+7	37	31	162	57/549=	10.3825	32/429=	7.4592	44/2311=	1.9039	1/1065=	0.0939	1/804=	0.1244	4/4262=	0.0939	3.9739	0.1096	NONE	NONE	NONE	NONE	NONE	NONE	AT1G19835-AT1G19840	NONE	NONE
chr1	6884980	6885098	10	5+1+4	7	2	23	15/107=	14.0187	3/21=	14.2857	14/315=	4.4444	0/201=	0	0/47=	0	2/619=	0.3231	7.1798	0.2306	NONE	NONE	NONE	NONE	NONE	NONE	AT1G19840-AT1G19850	NONE	NONE
chr1	6905843	6906130	25	11+8+6	12	11	65	63/167=	37.7246	52/156=	33.3333	62/887=	6.9899	20/316=	6.3291	35/297=	11.7845	65/1749=	3.7164	14.4778	5.5788	AT1G19890	+	protein_coding_gene	male-gamete-specific histone H3	NONE	NONE	AT1G19890-AT1G19900	NONE	AT1G19890;AT1G19900
chr1	6906457	6906818	26	8+4+14	12	6	69	63/137=	45.9854	38/64=	59.375	89/692=	12.8613	34/311=	10.9325	33/141=	23.4043	108/1655=	6.5257	21.2644	9.9162	NONE	NONE	NONE	NONE	NONE	NONE	AT1G19890-AT1G19900	NONE	AT1G19890;AT1G19900
chr1	6938154	6938595	18	17+1+0	45	29	119	256/896=	28.5714	2/575=	0.3478	2/2101=	0.0952	90/1420=	6.338	0/921=	0	4/3533=	0.1132	6.4172	1.5572	AT1G20010	-	protein_coding_gene	tubulin beta-5 chain	NONE	NONE	NONE	AT1G20000	NONE
chr1	6947436	6947874	22	10+3+9	30	12	113	36/410=	8.7805	6/175=	3.4286	46/1522=	3.0223	1/834=	0.1199	0/337=	0	3/3084=	0.0973	4.3502	0.0946	NONE	NONE	NONE	NONE	AT1TE22450	ATREP3:RC/Helitron	AT1G20030-AT1G20040	NONE	AT1G20030
chr1	6959714	6960251	85	20+23+42	25	26	104	115/410=	28.0488	162/385=	42.0779	215/1462=	14.7059	1/778=	0.1285	4/829=	0.4825	6/3160=	0.1899	22.5312	0.2243	NONE	NONE	NONE	NONE	NONE	NONE	AT1G20070-AT1G20080	AT1G20070	NONE
chr1	6980424	6980500	17	5+2+10	6	2	14	17/96=	17.7083	5/36=	13.8889	21/194=	10.8247	0/171=	0	0/56=	0	1/370=	0.2703	13.2504	0.1623	NONE	NONE	NONE	NONE	NONE	NONE	AT1G20130-AT1G20132	AT1G20132	AT1G20130
chr1	7078046	7078257	12	5+3+4	9	8	32	36/167=	21.5569	20/132=	15.1515	10/551=	1.8149	0/264=	0	3/241=	1.2448	0/879=	0	7.3048	0.2696	NONE	NONE	NONE	NONE	NONE	NONE	AT1G20405-AT1G20410	NONE	AT1G20405;AT1G20410
chr1	7097437	7098004	23	15+7+1	28	34	136	120/389=	30.8483	18/442=	4.0724	13/1829=	0.7108	10/816=	1.2255	4/911=	0.4391	9/3674=	0.245	5.3874	0.4049	AT1G20490	-	protein_coding_gene	AMP-dependent synthetase and ligase family protein	NONE	NONE	NONE	AT1G20480	NONE
chr1	7137840	7138523	63	19+11+33	26	18	143	176/375=	46.9333	85/263=	32.3194	139/1792=	7.7567	135/586=	23.0375	45/408=	11.0294	101/3204=	3.1523	16.8863	6.5127	NONE	NONE	NONE	NONE	AT1TE23080	HELITRONY1E:RC/Helitron	AT1G20610-AT1G20620	AT1G20610	NONE
chr1	7144705	7145053	13	13+0+0	16	30	101	187/267=	70.0375	0/490=	0	1/1663=	0.0601	74/505=	14.6535	4/969=	0.4128	7/2999=	0.2334	7.5212	1.8959	AT1G20620	+	protein_coding_gene	catalase 3	NONE	NONE	NONE	NONE	NONE
chr1	7149463	7149534	11	10+0+1	17	3	14	191/254=	75.1969	0/43=	0	3/215=	1.3953	160/520=	30.7692	0/86=	0	2/423=	0.4728	37.6649	15.6704	AT1G20630	+	protein_coding_gene	catalase 1	NONE	NONE	NONE	NONE	NONE
chr1	7162124	7162507	18	10+6+2	15	19	115	99/256=	38.6719	25/329=	7.5988	19/1945=	0.9769	21/487=	4.3121	0/590=	0	4/3479=	0.115	5.202	0.468	AT1G20657	-	pseudogene	Pseudogene of AT3G61340; F-box family protein	NONE	NONE	NONE	NONE	NONE
chr1	7198792	7199127	22	3+1+18	4	12	77	10/58=	17.2414	6/138=	4.3478	57/968=	5.8884	1/71=	1.4085	0/322=	0	5/1796=	0.2784	6.1421	0.3226	NONE	NONE	NONE	NONE	NONE	NONE	AT1G20735-AT1G20740	NONE	AT1G20735
chr1	7224720	7225024	13	5+4+4	15	15	34	66/278=	23.741	20/248=	8.0645	12/552=	2.1739	68/594=	11.4478	1/564=	0.1773	1/1233=	0.0811	8.9915	2.9649	NONE	NONE	NONE	NONE	AT1TE23350	ATHATN3:DNA/HAT	AT1G20790-AT1G20795	NONE	NONE
chr1	7251256	7252322	137	19+43+75	27	50	209	137/349=	39.255	270/576=	46.875	340/2328=	14.6048	46/822=	5.5961	104/1384=	7.5145	154/5605=	2.7475	24.8986	4.1726	AT1G20850	+	protein_coding_gene	xylem cysteine peptidase 2	NONE	NONE	AT1G20840-AT1G20850	AT1G20850	NONE
chr1	7257162	7257708	37	9+11+17	12	18	129	63/189=	33.3333	104/234=	44.4444	136/1587=	8.5696	5/346=	1.4451	56/562=	9.9644	234/3320=	7.0482	16.4016	7.6356	AT1G20860	-	protein_coding_gene	phosphate transporter 1;8	AT1TE23420	VANDAL1N1:DNA/MuDR	NONE	NONE	NONE
chr1	7259280	7259587	10	10+0+0	25	29	66	78/398=	19.598	1/469=	0.2132	0/1029=	0	14/848=	1.6509	1/1028=	0.0973	1/2284=	0.0438	4.8058	0.4893	AT1G20870	-	protein_coding_gene	HSP20-like chaperones superfamily protein	NONE	NONE	NONE	AT1G20860	NONE
chr1	7272076	7272400	35	12+6+17	16	7	71	46/177=	25.9887	20/90=	22.2222	51/849=	6.0071	0/394=	0	0/164=	0	2/1740=	0.1149	10.2744	0.0909	NONE	NONE	NONE	NONE	NONE	NONE	AT1G20890-AT1G20900	AT1G20900	NONE
chr1	7281493	7281807	28	9+0+19	12	1	68	34/98=	34.6939	0/5=	0	106/563=	18.8277	1/292=	0.3425	0/17=	0	125/1717=	7.2801	19.8703	6.5206	NONE	NONE	NONE	NONE	AT1TE23505;AT1TE23500	ATREP5:RC/Helitron;HELITRONY3:RC/Helitron	AT1G20910-AT1G20920	AT1G20910	NONE
chr1	7284054	7284567	23	19+2+2	28	8	83	217/342=	63.4503	26/90=	28.8889	31/982=	3.1568	175/651=	26.8817	35/173=	20.2312	39/1763=	2.2121	19.9764	9.8856	NONE	NONE	NONE	NONE	AT1TE23505	ATREP5:RC/Helitron	AT1G20910-AT1G20920	AT1G20920	NONE
chr1	7313322	7313732	18	2+4+12	6	4	83	33/66=	50	16/41=	39.0244	30/811=	3.6991	31/150=	20.6667	8/90=	8.8889	15/1892=	0.7928	7.6459	2.3807	NONE	NONE	NONE	NONE	NONE	NONE	AT1G20967-AT1G20970	AT1G20970	AT1G20967
chr1	7340095	7340311	11	7+3+1	10	8	41	28/157=	17.8344	8/113=	7.0796	8/635=	1.2598	1/237=	0.4219	0/172=	0	0/968=	0	5.3723	0.0942	NONE	NONE	NONE	NONE	NONE	NONE	AT1G21000-AT1G21010	NONE	AT1G21000
chr1	7348666	7349124	50	12+2+36	14	4	110	73/207=	35.2657	10/52=	19.2308	160/1372=	11.6618	1/374=	0.2674	0/92=	0	4/2930=	0.1365	14.3111	0.1445	NONE	NONE	NONE	NONE	NONE	NONE	AT1G21010-AT1G21020	NONE	NONE
chr1	7352150	7352917	52	10+12+30	12	24	180	48/139=	34.5324	50/287=	17.4216	126/2012=	6.2624	3/301=	0.9967	1/603=	0.1658	65/4404=	1.4759	9.0774	1.3336	NONE	NONE	NONE	NONE	NONE	NONE	AT1G21010-AT1G21020	NONE	NONE
chr1	7365178	7365736	64	16+9+39	19	12	138	120/240=	50	93/140=	66.4286	185/1558=	11.8742	14/543=	2.5783	46/302=	15.2318	149/3585=	4.1562	20.3465	5.321	NONE	NONE	NONE	NONE	AT1TE23740	VANDAL14:DNA/MuDR	AT1G21040-AT1G21050	NONE	NONE
chr1	7400848	7401046	23	4+4+15	8	4	44	14/107=	13.0841	9/47=	19.1489	46/555=	8.2883	0/204=	0	0/103=	0	2/1039=	0.1925	9.6375	0.133	NONE	NONE	NONE	NONE	NONE	NONE	AT1G21130-AT1G21140	AT1G21130	NONE
chr1	7431978	7433189	94	21+27+46	41	53	290	252/586=	43.0034	292/805=	36.2733	232/4121=	5.6297	264/1248=	21.1538	271/1612=	16.8114	217/8397=	2.5843	14.0316	6.3548	AT1G21230	+	protein_coding_gene	wall associated kinase 5	AT1TE23950	ATLINE1_3A:LINE/L1	AT1G21230-AT1G21240	NONE	AT1G21230
chr1	7444070	7444276	42	8+11+23	8	11	39	69/126=	54.7619	83/160=	51.875	123/546=	22.5275	3/255=	1.1765	0/337=	0	2/1183=	0.1691	34.4148	0.2989	NONE	NONE	NONE	NONE	AT1TE23985	HELITRONY3:RC/Helitron	AT1G21260-AT1G21270	AT1G21270	NONE
chr1	7452091	7452850	20	9+7+4	11	16	127	38/170=	22.3529	22/222=	9.9099	27/1552=	1.7397	2/295=	0.678	1/402=	0.2488	5/2971=	0.1683	4.7491	0.2198	NONE	NONE	NONE	NONE	AT1TE24005	TSCL:LINE?	AT1G21300-AT1G21310	NONE	AT1G21310
chr1	7466779	7467158	11	7+4+0	16	22	100	64/233=	27.4678	11/313=	3.5144	5/1475=	0.339	15/478=	3.1381	0/670=	0	1/2902=	0.0345	3.687	0.349	AT1G21323	+	protein_coding_gene	unknown protein; Has 1 Blast hits to 1 proteins in 1 species: Archae - 0; Bacteria - 0; Metazoa - 0; Fungi - 0; Plants - 1; Viruses - 0; Other Eukaryotes - 0 (source: NCBI BLink).	NONE	NONE	NONE	AT1G21320	NONE
chr1	7469516	7470159	26	15+1+10	28	9	146	54/308=	17.5325	4/109=	3.6697	40/1562=	2.5608	0/799=	0	0/304=	0	4/3409=	0.1173	5.071	0.1015	AT1G21326	-	protein_coding_gene	VQ motif-containing protein	NONE	NONE	AT1G21326-AT1G21327	AT1G21326	NONE
chr1	7474763	7475924	60	28+24+8	61	39	240	521/904=	57.6327	131/593=	22.0911	45/3661=	1.2292	484/1677=	28.8611	31/1091=	2.8414	44/6687=	0.658	13.9393	6.3258	AT1G21330	+	transposable_element_gene	transposable element gene	AT1TE24060	ATLINEIII:LINE/L1	AT1G21330-AT1G21340	AT1G21340	NONE
chr1	7517107	7517917	12	11+0+1	28	32	206	74/407=	18.1818	1/428=	0.2336	13/2740=	0.4745	59/814=	7.2482	6/931=	0.6445	12/5451=	0.2201	2.4445	0.8652	AT1G21470	-	protein_coding_gene	BEST Arabidopsis thaliana protein match is: CLPC homologue 1 (TAIR:AT5G50920.1); Has 326 Blast hits to 324 proteins in 95 species: Archae - 0; Bacteria - 130; Metazoa - 0; Fungi - 0; Plants - 67; Viruses - 0; Other Eukaryotes - 129 (source: NCBI BLink).	NONE	NONE	AT1G21470-AT1G21480	AT1G21470	NONE
chr1	7521736	7523391	103	47+17+39	57	40	324	394/735=	53.6054	145/507=	28.5996	211/3953=	5.3377	174/1444=	12.0499	92/965=	9.5337	158/7689=	2.0549	14.1916	4.3154	NONE	NONE	NONE	NONE	NONE	NONE	AT1G21480-AT1G21475	AT1G21480	AT1G21475
chr1	7525195	7525894	71	26+14+31	29	20	157	210/381=	55.1181	92/259=	35.5212	116/2129=	5.4486	1/823=	0.1215	0/531=	0	1/3814=	0.0262	17.2432	0.0319	NONE	NONE	NONE	NONE	NONE	NONE	AT1G21475-AT1G21490	AT1G21475	NONE
chr1	7527889	7528752	26	8+11+7	20	16	178	138/269=	51.3011	61/207=	29.4686	42/2258=	1.8601	115/524=	21.9466	12/345=	3.4783	41/4156=	0.9865	8.8397	3.3302	AT1G21490	-	pseudogene	pseudogene, hypothetical protein	AT1TE24250;AT1TE24255	ATREP3:RC/Helitron;ATREP10D:RC/Helitron	AT1G21490-AT1G21500	NONE	NONE
chr1	7537979	7538095	15	5+4+6	11	6	28	17/171=	9.9415	9/89=	10.1124	29/412=	7.0388	0/296=	0	0/168=	0	0/794=	0	7.9986	0	NONE	NONE	NONE	NONE	NONE	NONE	AT1G21525-AT1G21528	NONE	NONE
chr1	7539307	7539416	10	7+3+0	7	5	20	18/103=	17.4757	7/77=	9.0909	7/306=	2.2876	0/211=	0	0/161=	0	0/604=	0	6.6633	0	NONE	NONE	NONE	NONE	NONE	NONE	AT1G21525-AT1G21528	NONE	NONE
chr1	7540921	7542196	86	22+22+42	46	42	270	332/605=	54.876	138/565=	24.4248	219/3321=	6.5944	256/1223=	20.9321	35/1105=	3.1674	256/6353=	4.0296	15.6794	6.8468	NONE	NONE	NONE	NONE	NONE	NONE	AT1G21525-AT1G21528	NONE	AT1G21528
chr1	7543507	7544617	14	7+6+1	40	31	184	112/547=	20.4753	19/531=	3.5782	5/2400=	0.2083	109/1038=	10.501	6/881=	0.681	7/4891=	0.1431	3.9544	1.8857	AT1G21529	-	other_RNA	NONE	NONE	NONE	AT1G21528-AT1G21529	AT1G21528	AT1G21530
chr1	7604544	7605251	86	13+16+57	17	25	154	201/214=	93.9252	206/300=	68.6667	272/1737=	15.6592	79/441=	17.9138	188/615=	30.5691	306/4031=	7.5912	28.6553	11.7285	NONE	NONE	NONE	NONE	NONE	NONE	AT1G21650-AT1G21660	AT1G21650;AT1G21651;AT1G21660	NONE
chr1	7665114	7666198	126	25+23+78	40	37	247	431/491=	87.78	251/407=	61.6708	500/2941=	17.001	366/1166=	31.3894	254/1026=	24.7563	437/6797=	6.4293	30.8214	12.1697	AT1G21835	+	protein_coding_gene	Plant thionin family protein	NONE	NONE	AT1G21830-AT1G21835;AT1G21835-AT1G21840	AT1G21835;AT1G21840	AT1G21835
chr1	7679512	7679706	11	11+0+0	15	12	42	136/234=	58.1197	2/190=	1.0526	0/662=	0	50/458=	10.917	0/386=	0	2/1279=	0.1564	11.8636	2.5115	AT1G21870	+	protein_coding_gene	golgi nucleotide sugar transporter 5	NONE	NONE	AT1G21870-AT1G21880	AT1G21880	AT1G21870
chr1	7682987	7683475	52	8+16+28	28	20	135	211/270=	78.1481	60/210=	28.5714	88/1335=	6.5918	359/712=	50.4213	4/534=	0.7491	22/3351=	0.6565	20.2691	8.5916	AT1G21890	-	protein_coding_gene	nodulin MtN21 /EamA-like transporter family protein	NONE	NONE	NONE	NONE	AT1G21880
chr1	7689175	7689642	12	12+0+0	23	13	110	38/309=	12.2977	3/167=	1.7964	1/1347=	0.0742	1/682=	0.1466	0/377=	0	5/3185=	0.157	2.2828	0.1482	NONE	NONE	NONE	NONE	NONE	NONE	AT1G21890-AT1G21900	NONE	NONE
chr1	7694424	7694820	14	8+0+6	20	0	71	29/219=	13.242	0/0=	NA	37/718=	5.1532	0/493=	0	0/0=	NA	3/1611=	0.1862	6.9757	0.1193	NONE	NONE	NONE	NONE	NONE	NONE	AT1G21900-AT1G21910	NONE	NONE
chr1	7717199	7717339	10	9+1+0	14	4	29	63/197=	31.9797	2/38=	5.2632	7/310=	2.2581	6/400=	1.5	2/99=	2.0202	30/689=	4.3541	10.9995	3.4267	NONE	NONE	NONE	NONE	AT1TE24850	ATCOPIA78:LTR/Copia	AT1G21940-AT1G21945	AT1G21940	NONE
chr1	7722550	7723137	43	9+18+16	26	27	132	72/368=	19.5652	121/353=	34.2776	77/1721=	4.4741	3/735=	0.4082	45/737=	6.1058	56/3588=	1.5608	12.4953	2.1988	NONE	NONE	NONE	NONE	NONE	NONE	AT1G21945-AT1G21950	NONE	AT1G21950
chr1	7724698	7725384	69	20+9+40	20	15	136	202/223=	90.583	35/190=	18.4211	278/1575=	17.6508	112/624=	17.9487	4/432=	0.9259	166/3420=	4.8538	23.2108	7.8633	NONE	NONE	NONE	NONE	AT1TE24855	HELITRONY3:RC/Helitron	AT1G21950-AT1G21960	AT1G21950;AT1G21960	NONE
chr1	7730636	7730993	22	1+4+17	6	15	107	3/105=	2.8571	14/238=	5.8824	48/1619=	2.9648	0/170=	0	0/407=	0	1/2820=	0.0355	3.1004	0.0521	AT1G21973	-	pseudogene	Encodes a Plant thionin family protein [pseudogene]	NONE	NONE	AT1G21970-AT1G21973	NONE	NONE
chr1	7744887	7745646	62	8+29+25	23	37	191	180/303=	59.4059	220/496=	44.3548	116/2425=	4.7835	230/584=	39.3836	128/961=	13.3195	104/4774=	2.1785	15.8045	7.1858	AT1G22000	+	protein_coding_gene	FBD, F-box and Leucine Rich Repeat domains containing protein	NONE	NONE	NONE	NONE	NONE
chr1	7760996	7761188	35	0+0+35	0	0	58	0/0=	NA	0/0=	NA	113/560=	20.1786	0/0=	NA	0/0=	NA	65/1358=	4.7865	20.7004	5.0396	NONE	NONE	NONE	NONE	AT1TE24950	AT9NMU1:DNA/MuDR	AT1G22030-AT1G22040	AT1G22030	NONE
chr1	7773621	7774346	12	11+1+0	31	56	179	314/512=	61.3281	5/963=	0.5192	8/2678=	0.2987	280/962=	29.106	2/1697=	0.1179	5/4865=	0.1028	7.2847	3.6369	AT1G22060	-	protein_coding_gene	LOCATED IN: vacuole; EXPRESSED IN: 23 plant structures; EXPRESSED DURING: 13 growth stages; BEST Arabidopsis thaliana protein match is: FBD, F-box and Leucine Rich Repeat domains containing protein (TAIR:AT1G22000.1); Has 84739 Blast hits to 38714 proteins in 2257 species: Archae - 1436; Bacteria - 11314; Metazoa - 40747; Fungi - 7706; Plants - 4675; Viruses - 308; Other Eukaryotes - 18553 (sourc…	NONE	NONE	NONE	NONE	AT1G22050
chr1	7784107	7785736	124	36+24+64	68	52	351	310/1021=	30.3624	98/719=	13.63	289/4754=	6.0791	21/1840=	1.1413	8/1371=	0.5835	23/8679=	0.265	10.7127	0.5097	NONE	NONE	NONE	NONE	AT1TE25025	ATREP15:RC/Helitron	AT1G22060-AT1G22065	AT1G22065	NONE
chr1	7786850	7787452	38	20+4+14	22	9	133	136/248=	54.8387	35/100=	35	67/1326=	5.0528	49/557=	8.7971	33/247=	13.3603	110/2947=	3.7326	13.7086	5.6646	AT1G22067	+	protein_coding_gene	unknown protein; LOCATED IN: endomembrane system; Has 30201 Blast hits to 17322 proteins in 780 species: Archae - 12; Bacteria - 1396; Metazoa - 17338; Fungi - 3422; Plants - 5037; Viruses - 0; Other Eukaryotes - 2996 (source: NCBI BLink).	AT1TE25030	ATREP10B:RC/Helitron	AT1G22065-AT1G22067	AT1G22067	AT1G22065
chr1	7808233	7808733	25	1+12+12	6	22	136	2/105=	1.9048	40/336=	11.9048	39/1752=	2.226	6/183=	3.2787	1/642=	0.1558	4/3337=	0.1199	3.761	0.2741	AT1G22120	-	protein_coding_gene	unknown protein; Has 30201 Blast hits to 17322 proteins in 780 species: Archae - 12; Bacteria - 1396; Metazoa - 17338; Fungi - 3422; Plants - 5037; Viruses - 0; Other Eukaryotes - 2996 (source: NCBI BLink).	NONE	NONE	NONE	NONE	NONE
chr1	7815992	7816485	18	8+1+9	10	4	111	41/127=	32.2835	3/40=	7.5	61/1148=	5.3136	19/231=	8.2251	1/104=	0.9615	65/2444=	2.6596	7.218	2.9524	NONE	NONE	NONE	NONE	NONE	NONE	AT1G22140-AT1G22150	AT1G22140	NONE
chr1	7817928	7818607	20	20+0+0	51	26	171	212/767=	27.6402	0/388=	0	8/2465=	0.3245	124/1468=	8.4469	0/778=	0	11/4888=	0.225	6.2815	1.9898	AT1G22150	+	protein_coding_gene	sulfate transporter 1;3	NONE	NONE	AT1G22140-AT1G22150	AT1G22150	NONE
chr1	7821048	7821965	30	18+10+2	56	36	222	153/805=	19.0062	33/523=	6.3098	26/3050=	0.8525	38/1812=	2.0971	0/1201=	0	9/7058=	0.1275	4.3385	0.4603	AT1G22150	+	protein_coding_gene	sulfate transporter 1;3	NONE	NONE	AT1G22150-AT1G22160	NONE	AT1G22150
chr1	7843322	7843487	14	7+4+3	10	11	31	24/151=	15.894	10/187=	5.3476	10/419=	2.3866	0/314=	0	0/367=	0	2/915=	0.2186	4.8553	0.1452	AT1G22210	+	protein_coding_gene	Haloacid dehalogenase-like hydrolase (HAD) superfamily protein	NONE	NONE	NONE	NONE	NONE
chr1	7848147	7848755	31	5+7+19	12	13	144	111/161=	68.9441	41/171=	23.9766	63/1745=	3.6103	133/328=	40.5488	8/345=	2.3188	35/3795=	0.9223	10.3237	3.4904	NONE	NONE	NONE	NONE	NONE	NONE	AT1G22220-AT1G22230	NONE	AT1G22220
chr1	7886960	7888208	30	19+9+2	69	54	296	67/956=	7.0084	39/701=	5.5635	46/3594=	1.2799	0/2054=	0	3/1449=	0.207	17/7897=	0.2153	3.1172	0.1678	AT1G22330	+	protein_coding_gene	RNA-binding (RRM/RBD/RNP motifs) family protein	NONE	NONE	NONE	NONE	NONE
chr1	7904239	7904670	15	15+0+0	29	21	82	163/495=	32.9293	0/354=	0	1/1252=	0.0799	72/1012=	7.1146	1/726=	0.1377	2/2629=	0.0761	7.4528	1.7159	AT1G22400	-	protein_coding_gene	UDP-Glycosyltransferase superfamily protein	NONE	NONE	NONE	NONE	NONE
chr1	7908368	7908539	10	1+0+9	1	0	65	2/4=	50	0/0=	NA	27/590=	4.5763	0/20=	0	0/0=	NA	24/1289=	1.8619	5.6055	1.8687	NONE	NONE	NONE	NONE	NONE	NONE	AT1G22400-AT1G22403	NONE	NONE
chr1	7922252	7922415	20	4+0+16	5	2	37	11/60=	18.3333	0/25=	0	51/430=	11.8605	0/142=	0	0/52=	0	2/913=	0.2191	12.2319	0.1906	NONE	NONE	NONE	NONE	NONE	NONE	AT1G22430-AT1G22440	AT1G22440	AT1G22430
chr1	7935950	7937894	104	30+23+51	53	49	414	299/665=	44.9624	241/518=	46.5251	396/4435=	8.929	121/1416=	8.5452	282/1153=	24.4579	579/10172=	5.6921	17.3432	7.9324	NONE	NONE	NONE	NONE	NONE	NONE	AT1G22480-AT1G22490	AT1G22480	AT1G22490
chr1	7947774	7948047	20	12+3+5	13	5	56	68/147=	46.2585	10/46=	21.7391	15/575=	2.6087	0/302=	0	1/115=	0.8696	2/1099=	0.182	12.3755	0.2232	NONE	NONE	NONE	NONE	NONE	NONE	AT1G22490-AT1G22500	NONE	NONE
chr1	7959274	7960027	42	16+11+15	25	20	147	115/291=	39.5189	50/200=	25	52/1495=	3.4783	105/716=	14.6648	35/497=	7.0423	57/3879=	1.4695	11.1454	3.6204	NONE	NONE	NONE	NONE	AT1TE25610	ATDNA2T9C:DNA/MuDR	AT1G22530-AT1G22540	AT1G22530	NONE
chr1	7966861	7967292	11	11+0+0	32	21	109	95/492=	19.3089	0/320=	0	1/1554=	0.0644	31/885=	3.5028	2/598=	0.3344	4/3102=	0.1289	3.5689	0.853	AT1G22550	-	protein_coding_gene	Major facilitator superfamily protein	NONE	NONE	NONE	NONE	AT1G22540
chr1	7967949	7967989	10	9+1+0	9	4	6	71/117=	60.6838	3/52=	5.7692	0/68=	0	1/286=	0.3497	0/129=	0	0/217=	0	29.3455	0.135	AT1G22550	-	protein_coding_gene	Major facilitator superfamily protein	NONE	NONE	NONE	NONE	NONE
chr1	7969041	7969824	60	14+14+32	21	35	120	130/227=	57.2687	225/388=	57.9897	153/1247=	12.2694	92/543=	16.9429	311/999=	31.1311	167/3066=	5.4468	26.4973	10.5594	NONE	NONE	NONE	NONE	AT1TE25645;AT1TE25640	TA11:LINE/L1;ATREP11:RC/Helitron	AT1G22550-AT1G22560	AT1G22550	NONE
chr1	7973260	7974623	130	5+19+106	12	50	210	136/156=	87.1795	437/582=	75.0859	726/2254=	32.2094	144/279=	51.6129	495/1318=	37.5569	536/5018=	10.6815	44.462	17.6982	AT1G22560	+	transposable_element_gene	transposable element gene	AT1TE25645	TA11:LINE/L1	AT1G22560-AT1G22570	NONE	NONE
chr1	8014427	8014613	11	11+0+0	27	16	45	90/345=	26.087	0/208=	0	0/565=	0	48/892=	5.3812	1/558=	0.1792	0/1429=	0	8.1753	1.5994	AT1G22650	-	protein_coding_gene	Plant neutral invertase family protein	NONE	NONE	NONE	NONE	NONE
chr1	8024558	8025201	44	14+12+18	20	21	141	63/321=	19.6262	41/336=	12.2024	63/2004=	3.1437	1/507=	0.1972	1/568=	0.1761	3/3574=	0.0839	7.1326	0.1153	AT1G22680	-	protein_coding_gene	unknown protein; FUNCTIONS IN: molecular_function unknown; INVOLVED IN: biological_process unknown; LOCATED IN: chloroplast; CONTAINS InterPro DOMAIN/s: Protein of unknown function DUF688 (InterPro:IPR007789); BEST Arabidopsis thaliana protein match is: unknown protein (TAIR:AT1G71970.1); Has 44 Blast hits to 44 proteins in 8 species: Archae - 0; Bacteria - 0; Metazoa - 0; Fungi - 0; Plants - 44;…	NONE	NONE	AT1G22670-AT1G22680	NONE	AT1G22680
chr1	8031163	8031574	53	14+10+29	24	17	96	67/315=	21.2698	49/200=	24.5	131/1185=	11.0549	13/701=	1.8545	12/474=	2.5316	25/2736=	0.9137	15.2186	1.3183	AT1G22710	-	protein_coding_gene	sucrose-proton symporter 2	NONE	NONE	NONE	NONE	NONE
chr1	8035290	8035901	51	26+11+14	33	17	115	339/441=	76.8707	93/222=	41.8919	58/1429=	4.0588	158/878=	17.9954	14/472=	2.9661	12/3070=	0.3909	22.0262	4.3936	NONE	NONE	NONE	NONE	AT1TE25860	ATLINE1_3A:LINE/L1	AT1G22710-AT1G22720	NONE	NONE
chr1	8043741	8045064	70	24+25+21	53	53	296	420/785=	53.5032	183/816=	22.4265	127/4081=	3.112	422/1750=	24.1143	118/1706=	6.9168	189/8852=	2.1351	12.1519	5.8277	AT1G22720	-	protein_coding_gene	Protein kinase superfamily protein	AT1TE25885;AT1TE25880	ATHILA4D_LTR:LTR/Gypsy;ATHILA4C:LTR/Gypsy	AT1G22710-AT1G22720	NONE	AT1G22720
chr1	8053903	8054186	15	2+7+6	2	11	57	19/21=	90.4762	28/120=	23.3333	22/651=	3.3794	14/59=	23.7288	21/288=	7.2917	12/1433=	0.8374	9.8011	2.3881	NONE	NONE	NONE	NONE	AT1TE25915	ATREP10D:RC/Helitron	AT1G22750-AT1G22760	NONE	AT1G22750
chr1	8104590	8104834	13	6+3+4	9	6	60	18/119=	15.1261	11/95=	11.5789	11/729=	1.5089	0/248=	0	0/140=	0	4/1392=	0.2874	3.3223	0.2539	NONE	NONE	NONE	NONE	NONE	NONE	AT1G22900-AT1G22910	AT1G22900;AT1G22910	NONE
chr1	8105333	8105665	31	21+4+6	23	11	48	65/351=	18.5185	14/162=	8.642	21/756=	2.7778	0/622=	0	1/290=	0.3448	2/1335=	0.1498	8.2222	0.1563	AT1G22910	+	protein_coding_gene	RNA-binding (RRM/RBD/RNP motifs) family protein	NONE	NONE	AT1G22900-AT1G22910	AT1G22900;AT1G22910	NONE
chr1	8112442	8113592	51	10+19+22	19	32	215	107/268=	39.9254	115/392=	29.3367	98/2568=	3.8162	2/544=	0.3676	0/821=	0	19/5376=	0.3534	8.9947	0.2726	NONE	NONE	NONE	NONE	AT1TE26100;AT1TE26105	ARNOLDY2:DNA/MuDR;HELITRONY3:RC/Helitron	AT1G22920-AT1G22930	AT1G22920	NONE
chr1	8150498	8150638	15	15+0+0	18	3	36	99/208=	47.5962	0/38=	0	1/418=	0.2392	58/565=	10.2655	0/111=	0	2/1093=	0.183	15.5117	3.3132	AT1G23020	-	protein_coding_gene	ferric reduction oxidase 3	NONE	NONE	NONE	NONE	AT1G23010
chr1	8159507	8159999	22	8+6+8	10	19	96	81/112=	72.3214	90/253=	35.5731	57/1175=	4.8511	59/277=	21.2996	88/533=	16.5103	52/2626=	1.9802	14.3319	6.126	NONE	NONE	NONE	NONE	NONE	NONE	AT1G23030-AT1G23037	NONE	AT1G23030
chr1	8161256	8161791	23	7+7+9	7	12	104	71/87=	81.6092	29/148=	19.5946	44/1242=	3.5427	22/151=	14.5695	4/264=	1.5152	7/2139=	0.3273	9.6355	1.1178	NONE	NONE	NONE	NONE	AT1TE26270	ATREP3:RC/Helitron	AT1G23030-AT1G23037	AT1G23037	NONE
chr1	8170285	8170522	19	5+1+13	6	8	53	43/63=	68.254	3/77=	3.8961	31/528=	5.8712	22/139=	15.8273	2/200=	1	25/1358=	1.8409	10.6357	2.9066	NONE	NONE	NONE	NONE	AT1TE26305	ATREP7:RC/Helitron	AT1G23052-AT1G23060	NONE	AT1G23060
chr1	8178286	8178636	27	3+7+17	13	11	49	108/150=	72	47/130=	36.1538	51/522=	9.7701	110/259=	42.471	18/222=	8.1081	27/906=	2.9801	24.5973	10.7662	NONE	NONE	NONE	NONE	AT1TE26320	ATLINE1_3A:LINE/L1	AT1G23074-AT1G23080	NONE	AT1G23074
chr1	8192142	8192376	12	6+0+6	9	5	61	22/115=	19.1304	1/64=	1.5625	27/747=	3.6145	0/261=	0	0/117=	0	0/1505=	0	5.6722	0	NONE	NONE	NONE	NONE	NONE	NONE	AT1G23090-AT1G23100	NONE	NONE
chr1	8199309	8199562	11	4+4+3	11	11	54	11/201=	5.4726	12/177=	6.7797	10/885=	1.1299	0/324=	0	1/288=	0.3472	6/1494=	0.4016	2.7532	0.295	AT1G23120	+	protein_coding_gene	Polyketide cyclase/dehydrase and lipid transport superfamily protein	NONE	NONE	AT1G23120-AT1G23130	AT1G23110;AT1G23130	AT1G23120
chr1	8205526	8206034	23	8+1+14	8	8	119	43/113=	38.0531	5/137=	3.6496	64/1564=	4.0921	0/193=	0	0/220=	0	39/2889=	1.3499	7.6811	1.37	AT1G23147	+	protein_coding_gene	RALF-like 3	NONE	NONE	AT1G23145-AT1G23147	AT1G23147;AT1G23149;AT1G23150	NONE
chr1	8211863	8211920	13	5+1+7	7	3	19	24/94=	25.5319	3/38=	7.8947	21/239=	8.7866	0/159=	0	0/67=	0	0/419=	0	12.8871	0	NONE	NONE	NONE	NONE	NONE	NONE	AT1G23160-AT1G23170	AT1G23170	AT1G23160
chr1	8229389	8229897	54	12+8+34	13	10	101	45/160=	28.125	25/109=	22.9358	111/1086=	10.221	1/322=	0.3106	2/254=	0.7874	5/2505=	0.1996	12.5574	0.2552	AT1G23200	+	protein_coding_gene	Plant invertase/pectin methylesterase inhibitor superfamily	NONE	NONE	AT1G23200-AT1G23201	AT1G23201	AT1G23200
chr1	8230261	8230842	35	24+11+0	43	27	142	195/717=	27.1967	52/484=	10.7438	7/2275=	0.3077	35/1349=	2.5945	3/872=	0.344	3/4276=	0.0702	7.0629	0.5659	AT1G23201	+	protein_coding_gene	FUNCTIONS IN: molecular_function unknown; INVOLVED IN: biological_process unknown; LOCATED IN: cellular_component unknown; CONTAINS InterPro DOMAIN/s: GCK (InterPro:IPR012891); BEST Arabidopsis thaliana protein match is: GCK domain-containing protein (TAIR:AT5G02210.1); Has 106 Blast hits to 71 proteins in 9 species: Archae - 0; Bacteria - 0; Metazoa - 0; Fungi - 0; Plants - 106; Viruses - 0; Oth…	NONE	NONE	AT1G23201-AT1G23205	NONE	AT1G23200;AT1G23201
chr1	8235429	8235881	12	9+0+3	19	8	95	55/277=	19.8556	0/109=	0	15/1445=	1.0381	1/453=	0.2208	0/187=	0	16/2127=	0.7522	3.6462	0.6852	NONE	NONE	NONE	NONE	AT1TE26515;AT1TE26510	ATREP8:RC/Helitron;ATREP10C:RC/Helitron	AT1G23205-AT1G23210	AT1G23205	NONE
chr1	8252321	8252705	31	10+4+17	15	9	90	111/160=	69.375	25/93=	26.8817	90/908=	9.9119	108/404=	26.7327	14/246=	5.6911	86/2250=	3.8222	20.4739	7.8238	NONE	NONE	NONE	NONE	NONE	NONE	AT1G23230-AT1G23240	NONE	AT1G23230;AT1G23240
chr1	8254076	8254815	36	15+3+18	24	16	186	85/346=	24.5665	13/247=	5.2632	39/2317=	1.6832	24/629=	3.8156	7/471=	1.4862	34/4642=	0.7324	5.1226	1.1166	AT1G23240	-	protein_coding_gene	Caleosin-related family protein	NONE	NONE	AT1G23240-AT1G23250	AT1G23240	AT1G23250
chr1	8259635	8259760	12	12+0+0	16	4	37	36/223=	16.1435	0/58=	0	1/515=	0.1942	0/482=	0	0/113=	0	1/1091=	0.0917	4.7359	0.0585	AT1G23270	-	protein_coding_gene	unknown protein; BEST Arabidopsis thaliana protein match is: unknown protein (TAIR:AT1G31460.1); Has 901 Blast hits to 142 proteins in 59 species: Archae - 0; Bacteria - 69; Metazoa - 176; Fungi - 29; Plants - 28; Viruses - 0; Other Eukaryotes - 599 (source: NCBI BLink).	NONE	NONE	NONE	AT1G23260	NONE
chr1	8265387	8266034	12	11+1+0	50	50	150	70/777=	9.009	3/807=	0.3717	4/2168=	0.1845	20/1442=	1.387	1/1426=	0.0701	2/4257=	0.047	2.1292	0.2831	AT1G23300	-	protein_coding_gene	MATE efflux family protein	NONE	NONE	NONE	NONE	NONE
chr1	8267517	8267908	32	9+4+19	9	4	63	60/65=	92.3077	22/30=	73.3333	96/443=	21.6704	2/211=	0.9479	2/87=	2.2989	26/1445=	1.7993	32.9923	2.5543	NONE	NONE	NONE	NONE	AT1TE26625;AT1TE26630	SIMPLEHAT2:DNA/HAT;HELITRONY3:RC/Helitron	AT1G23300-AT1G23310	NONE	AT1G23310
chr1	8278904	8279338	28	3+6+19	20	11	99	25/268=	9.3284	33/144=	22.9167	102/1274=	8.0063	1/604=	0.1656	16/302=	5.298	107/2638=	4.0561	9.6513	3.8332	NONE	NONE	NONE	NONE	AT1TE26675	SIMPLEGUY1:DNA/Harbinger	AT1G23320-AT1G23330	NONE	AT1G23330
chr1	8282686	8284282	146	42+38+66	49	45	393	584/693=	84.2713	358/627=	57.0973	322/5029=	6.4029	259/1293=	20.0309	133/1212=	10.9736	102/10103=	1.0096	18.4176	3.8492	AT1G23340	-	protein_coding_gene	Protein of Unknown Function (DUF239)	NONE	NONE	AT1G23330-AT1G23340	AT1G23330	AT1G23340
chr1	8291806	8292802	30	23+4+3	27	20	222	157/379=	41.4248	14/268=	5.2239	42/2903=	1.4468	22/736=	2.9891	0/556=	0	31/5608=	0.5528	6.5092	0.8748	NONE	NONE	NONE	NONE	AT1TE26740;AT1TE26735	ATREP4:RC/Helitron;ATREP3:RC/Helitron	AT1G23340-AT1G23350	NONE	AT1G23350
chr1	8293799	8294136	11	11+0+0	43	19	80	102/694=	14.6974	1/270=	0.3704	2/1277=	0.1566	18/1378=	1.3062	2/624=	0.3205	3/2561=	0.1171	4.3318	0.5175	AT1G23350	-	protein_coding_gene	Plant invertase/pectin methylesterase inhibitor superfamily protein	NONE	NONE	NONE	NONE	NONE
chr1	8303003	8303578	32	12+10+10	17	20	112	79/274=	28.8321	57/339=	16.8142	40/1584=	2.5253	1/464=	0.2155	1/530=	0.1887	2/2842=	0.0704	7.7214	0.1043	NONE	NONE	NONE	NONE	NONE	NONE	AT1G23380-AT1G23390	AT1G23380	NONE
chr1	8318735	8319579	56	21+14+21	21	21	220	167/266=	62.782	48/280=	17.1429	98/2567=	3.8177	7/521=	1.3436	7/530=	1.3208	36/4643=	0.7754	10.0782	0.9394	AT1G23420	+	protein_coding_gene	Plant-specific transcription factor YABBY family protein	NONE	NONE	AT1G23420-AT1G23440	NONE	AT1G23420
chr1	8320475	8320973	51	17+15+19	21	24	89	108/235=	45.9574	99/260=	38.0769	65/900=	7.2222	4/721=	0.5548	8/823=	0.9721	47/2699=	1.7414	20.1264	2.18	NONE	NONE	NONE	NONE	NONE	NONE	AT1G23420-AT1G23440	AT1G23440	AT1G23420
chr1	8335782	8336514	43	11+15+17	29	27	179	146/418=	34.9282	105/316=	33.2278	61/2183=	2.7943	156/854=	18.267	36/794=	4.534	21/4885=	0.4299	11.7893	3.3573	AT1G23480	+	protein_coding_gene	cellulose synthase-like A3	NONE	NONE	AT1G23480-AT1G23490	AT1G23490	AT1G23480
chr1	8344957	8345216	18	7+4+7	8	7	69	19/107=	17.757	13/75=	17.3333	23/879=	2.6166	0/201=	0	0/160=	0	2/1562=	0.128	5.7454	0.0939	NONE	NONE	NONE	NONE	NONE	NONE	AT1G23520-AT1G23530	AT1G23520;AT1G23530	NONE
chr1	8368608	8368651	10	2+0+8	2	0	16	6/19=	31.5789	0/0=	NA	22/141=	15.6028	0/57=	0	0/0=	NA	0/410=	0	17.1787	0	AT1G23640	-	protein_coding_gene	unknown protein; LOCATED IN: chloroplast; EXPRESSED IN: petal, leaf whorl, sepal, flower; EXPRESSED DURING: 4 anthesis, petal differentiation and expansion stage; CONTAINS InterPro DOMAIN/s: Protein of unknown function DUF220 (InterPro:IPR003863); BEST Arabidopsis thaliana protein match is: Domain of unknown function DUF220 (TAIR:AT1G23660.1); Has 270 Blast hits to 130 proteins in 12 species: Arc…	NONE	NONE	NONE	NONE	NONE
chr1	8388398	8389186	50	14+16+20	26	18	150	247/482=	51.2448	89/315=	28.254	87/2311=	3.7646	124/692=	17.9191	9/483=	1.8634	16/3933=	0.4068	11.8842	3.2306	AT1G23720	+	protein_coding_gene	Proline-rich extensin-like family protein	NONE	NONE	AT1G23710-AT1G23720	AT1G23720	NONE
chr1	8403655	8403772	11	11+0+0	23	13	17	61/385=	15.8442	0/202=	0	0/249=	0	1/645=	0.155	0/375=	0	0/458=	0	6.6712	0.0572	AT1G23760	+	protein_coding_gene	BURP domain-containing protein	NONE	NONE	NONE	NONE	NONE
chr1	8408730	8409749	73	18+20+35	34	30	232	257/398=	64.5729	99/360=	27.5	199/2668=	7.4588	333/905=	36.7956	66/801=	8.2397	183/5503=	3.3255	16.6132	8.0842	NONE	NONE	NONE	NONE	NONE	NONE	AT1G23780-AT1G23790	AT1G23780;AT1G23790	NONE
chr1	8449584	8449909	11	8+2+1	17	13	80	50/262=	19.084	7/194=	3.6082	8/1195=	0.6695	2/507=	0.3945	1/410=	0.2439	4/2285=	0.1751	3.7419	0.1814	NONE	NONE	NONE	NONE	NONE	NONE	AT1G23900-AT1G23910	NONE	NONE
chr1	8452114	8453498	111	26+35+50	35	51	314	285/449=	63.4744	226/593=	38.1113	210/3512=	5.9795	62/822=	7.5426	58/1188=	4.8822	77/7065=	1.0899	14.7819	2.6939	NONE	NONE	NONE	NONE	AT1TE27295	VANDAL6:DNA/MuDR	AT1G23910-AT1G23920	AT1G23910	NONE
chr1	8461679	8462223	27	13+5+9	27	29	119	141/313=	45.0479	18/360=	5	47/1462=	3.2148	90/706=	12.7479	3/759=	0.3953	61/2931=	2.0812	11.5276	4.0073	AT1G23935	+	protein_coding_gene	CONTAINS InterPro DOMAIN/s: Apoptosis inhibitory 5 (InterPro:IPR008383); BEST Arabidopsis thaliana protein match is: unknown protein (TAIR:AT3G19515.2); Has 219 Blast hits to 219 proteins in 67 species: Archae - 0; Bacteria - 0; Metazoa - 128; Fungi - 0; Plants - 77; Viruses - 0; Other Eukaryotes - 14 (source: NCBI BLink).	AT1TE27295	VANDAL6:DNA/MuDR	AT1G23930-AT1G23935	AT1G23935	NONE
chr1	8467151	8467941	11	11+0+0	31	47	190	204/494=	41.2955	1/774=	0.1292	1/2826=	0.0354	160/1058=	15.1229	0/1542=	0	9/5607=	0.1605	4.581	1.9342	AT1G23940	+	protein_coding_gene	ARM repeat superfamily protein	NONE	NONE	NONE	NONE	NONE
chr1	8476351	8477482	47	15+17+15	36	40	260	236/441=	53.5147	76/507=	14.9901	70/3273=	2.1387	203/892=	22.7578	25/984=	2.5407	76/6217=	1.2225	9.5294	3.7132	NONE	NONE	NONE	NONE	AT1TE27350	ATREP16:DNA/MuDR	AT1G23950-AT1G23960	NONE	AT1G23960
chr1	8492784	8492942	19	6+4+9	6	6	23	41/59=	69.4915	31/62=	50	49/255=	19.2157	0/164=	0	22/137=	16.0584	37/529=	6.9943	34.7497	8.9862	NONE	NONE	NONE	NONE	AT1TE27405	ATLINEIII:LINE/L1	AT1G23990-AT1G24000	NONE	NONE
chr1	8494254	8495223	18	11+3+4	23	25	184	55/207=	26.57	15/243=	6.1728	37/1670=	2.2156	1/581=	0.1721	3/590=	0.5085	14/4483=	0.3123	5.8064	0.3922	NONE	NONE	NONE	NONE	NONE	NONE	AT1G23990-AT1G24000	NONE	AT1G24000
chr1	8495451	8495860	12	4+3+5	13	14	110	19/174=	10.9195	10/181=	5.5249	30/1373=	2.185	2/276=	0.7246	0/312=	0	9/2300=	0.3913	3.1186	0.4171	NONE	NONE	NONE	NONE	NONE	NONE	AT1G23990-AT1G24000	NONE	AT1G24000
chr1	8497308	8497828	58	15+12+31	18	12	111	172/212=	81.1321	71/156=	45.5128	126/1326=	9.5023	81/440=	18.4091	3/303=	0.9901	15/2607=	0.5754	22.9096	2.8859	NONE	NONE	NONE	NONE	NONE	NONE	AT1G24000-AT1G24010	AT1G24000	AT1G24010
chr1	8515011	8515994	80	2+11+67	13	38	273	6/173=	3.4682	57/534=	10.6742	282/3570=	7.8992	1/430=	0.2326	9/1217=	0.7395	63/7991=	0.7884	8.5004	0.7468	AT1G24068	+	other_RNA	other RNA	AT1TE27475	ATHILA7:LTR/Gypsy	AT1G24062-AT1G24068;AT1G24068-AT1G24070	NONE	AT1G24070
chr1	8519610	8519962	12	6+6+0	14	18	90	20/213=	9.3897	22/258=	8.5271	8/1149=	0.6963	1/406=	0.2463	0/523=	0	4/2261=	0.1769	3.0584	0.2066	AT1G24070	-	protein_coding_gene	cellulose synthase-like A10	NONE	NONE	AT1G24070-AT1G24080	AT1G24070;AT1G24090	NONE
chr1	8528410	8528656	14	11+1+2	34	20	50	147/606=	24.2574	4/363=	1.1019	4/884=	0.4525	2/1152=	0.1736	0/663=	0	3/1646=	0.1823	7.9999	0.1258	AT1G24110	+	protein_coding_gene	Peroxidase superfamily protein	NONE	NONE	NONE	NONE	AT1G24120
chr1	8539652	8540627	60	20+11+29	36	25	206	273/479=	56.9937	58/331=	17.5227	165/2460=	6.7073	163/922=	17.679	34/686=	4.9563	97/5540=	1.7509	15.0275	6.235	NONE	NONE	NONE	NONE	AT1TE27550	ATREP1:RC/Helitron	AT1G24140-AT1G24145	AT1G24145	NONE
chr1	8543572	8543876	27	4+10+13	8	14	74	53/83=	63.8554	33/142=	23.2394	38/794=	4.7859	60/206=	29.1262	6/372=	1.6129	15/2033=	0.7378	11.8418	3.3055	NONE	NONE	NONE	NONE	NONE	NONE	AT1G24147-AT1G24148	AT1G24148	AT1G24147
chr1	8546589	8546956	14	9+4+1	13	9	66	55/187=	29.4118	16/115=	13.913	12/785=	1.5287	15/340=	4.4118	3/227=	1.3216	2/1702=	0.1175	7.2405	1.0355	NONE	NONE	NONE	NONE	NONE	NONE	AT1G24148-AT1G24150	NONE	NONE
chr1	8649521	8650724	47	23+13+11	29	26	281	203/377=	53.8462	67/334=	20.0599	93/3160=	2.943	12/802=	1.4963	26/725=	3.5862	57/6737=	0.8461	8.9574	1.2296	NONE	NONE	NONE	NONE	AT1TE27920;AT1TE27925;AT1TE27915	BRODYAGA1A:DNA/MuDR;ATREP10C:RC/Helitron;ATHPOGON1:DNA/Pogo	AT1G24390-AT1G24400	AT1G24388	AT1G24390;AT1G24400
chr1	8651532	8652677	12	12+0+0	62	49	331	49/1063=	4.6096	0/862=	0	8/5514=	0.1451	15/1780=	0.8427	1/1470=	0.068	11/9253=	0.1189	0.7743	0.2119	AT1G24400	-	protein_coding_gene	lysine histidine transporter 2	NONE	NONE	NONE	NONE	NONE
chr1	8681784	8681951	25	5+2+18	5	2	33	52/53=	98.1132	11/18=	61.1111	53/360=	14.7222	9/94=	9.5745	0/36=	0	26/646=	4.0248	29.6773	5.2352	AT1G24485	+	protein_coding_gene	FUNCTIONS IN: molecular_function unknown; INVOLVED IN: biological_process unknown; LOCATED IN: endomembrane system; BEST Arabidopsis thaliana protein match is: protein kinase-related (TAIR:AT3G46280.1); Has 30201 Blast hits to 17322 proteins in 780 species: Archae - 12; Bacteria - 1396; Metazoa - 17338; Fungi - 3422; Plants - 5037; Viruses - 0; Other Eukaryotes - 2996 (source: NCBI BLink).	NONE	NONE	AT1G24485-AT1G24490	AT1G24490	AT1G24485
chr1	8689304	8690543	55	8+7+40	39	23	298	154/452=	34.0708	50/271=	18.4502	210/3441=	6.1029	306/1051=	29.1151	74/636=	11.6352	142/7389=	1.9218	10.2163	4.8932	NONE	NONE	NONE	NONE	AT1TE28050	ATREP19:DNA	AT1G24520-AT1G24530	NONE	AT1G24520
chr1	8691782	8692551	68	16+25+27	33	37	164	172/470=	36.5957	180/482=	37.3444	107/2203=	4.857	33/1033=	3.1946	36/1112=	3.2374	21/4698=	0.447	15.7953	1.2638	NONE	NONE	NONE	NONE	NONE	NONE	AT1G24520-AT1G24530	AT1G24530	NONE
chr1	8718414	8718709	20	8+2+10	18	9	80	29/222=	13.0631	11/109=	10.0917	36/983=	3.6623	2/469=	0.4264	0/225=	0	3/2057=	0.1458	5.3287	0.2504	NONE	NONE	NONE	NONE	NONE	NONE	AT1G24590-AT1G24600	NONE	NONE
chr1	8723459	8724113	22	14+2+6	32	15	126	78/444=	17.5676	8/141=	5.6738	45/1180=	3.8136	15/903=	1.6611	0/289=	0	105/2509=	4.1849	7.2843	3.3048	AT1G24620	-	protein_coding_gene	EF hand calcium-binding protein family	NONE	NONE	AT1G24610-AT1G24620	AT1G24610	AT1G24620
chr1	8724539	8724720	13	13+0+0	14	9	36	53/243=	21.8107	2/142=	1.4085	0/574=	0	0/370=	0	0/246=	0	1/987=	0.1013	5.118	0.0499	NONE	NONE	NONE	NONE	NONE	NONE	AT1G24620-AT1G24625	AT1G24620	NONE
chr1	8728174	8728890	73	3+5+65	24	23	176	44/308=	14.2857	84/275=	30.5455	287/2040=	14.0686	68/795=	8.5535	141/712=	19.8034	196/5407=	3.6249	17.5587	5.983	NONE	NONE	NONE	NONE	NONE	NONE	AT1G24625-AT1G24640	AT1G24625	NONE
chr1	8733594	8734128	60	7+12+41	9	16	104	83/140=	59.2857	84/245=	34.2857	215/1463=	14.6958	2/222=	0.9009	4/417=	0.9592	66/2433=	2.7127	20.4602	2.5244	NONE	NONE	NONE	NONE	NONE	NONE	AT1G24640-AT1G24650	AT1G24650	NONE
chr1	8757530	8757755	17	8+1+8	8	1	47	60/118=	50.8475	2/15=	13.3333	25/571=	4.3783	0/200=	0	0/27=	0	0/1070=	0	10.4712	0	NONE	NONE	NONE	NONE	AT1TE28250	ATDNA12T3_2:DNA	AT1G24733-AT1G24735	AT1G24735	NONE
chr1	8764197	8765637	173	46+28+99	66	43	297	496/846=	58.6288	246/560=	43.9286	368/3725=	9.8792	45/1804=	2.4945	4/1176=	0.3401	73/7809=	0.9348	19.6466	1.256	NONE	NONE	NONE	NONE	NONE	NONE	AT1G24764-AT1G24792	AT1G24764	NONE
chr1	8837230	8837859	65	5+38+22	23	46	158	319/397=	80.3526	358/778=	46.0154	87/2447=	3.5554	426/632=	67.4051	175/1239=	14.1243	47/4215=	1.1151	20.8272	10.3995	AT1G25220	-	protein_coding_gene	anthranilate synthase beta subunit 1	NONE	NONE	NONE	NONE	AT1G25211
chr1	8846814	8847272	29	22+5+2	25	15	118	136/294=	46.2585	17/169=	10.0592	13/1210=	1.0744	55/692=	7.948	3/403=	0.7444	7/3113=	0.2249	9.8352	1.5038	NONE	NONE	NONE	NONE	NONE	NONE	AT1G25240-AT1G25250	NONE	AT1G25240
chr1	8869114	8869655	61	5+23+33	9	31	138	29/108=	26.8519	108/413=	26.1501	159/1721=	9.2388	3/313=	0.9585	11/978=	1.1247	106/4089=	2.5923	15.4287	3.0079	NONE	NONE	NONE	NONE	AT1TE28630	VANDAL22:DNA/MuDR	AT1G25290-AT1G25300	NONE	AT1G25290
chr1	8870913	8871096	11	5+4+2	5	8	34	45/56=	80.3571	14/93=	15.0538	5/386=	1.2953	28/119=	23.5294	5/171=	2.924	0/704=	0	12.0566	3.0778	NONE	NONE	NONE	NONE	AT1TE28635	ATREP10D:RC/Helitron	AT1G25290-AT1G25300	AT1G25300	NONE
chr1	8871844	8871925	12	12+0+0	12	2	3	105/357=	29.4118	1/62=	1.6129	0/84=	0	1/489=	0.2045	0/80=	0	0/125=	0	21.1487	0.159	AT1G25300	+	protein_coding_gene	Octicosapeptide/Phox/Bem1p family protein	NONE	NONE	NONE	NONE	NONE
chr1	8899209	8899313	21	5+3+13	5	4	23	45/74=	60.8108	9/51=	17.6471	41/304=	13.4868	8/148=	5.4054	2/116=	1.7241	9/631=	1.4263	22.6081	2.0518	NONE	NONE	NONE	NONE	NONE	NONE	AT1G25370-AT1G25375	AT1G25370	AT1G25375
chr1	8899909	8900108	12	6+6+0	7	7	36	40/91=	43.956	29/90=	32.2222	1/449=	0.2227	2/165=	1.2121	1/168=	0.5952	1/799=	0.1252	10.606	0.3521	NONE	NONE	NONE	NONE	NONE	NONE	AT1G25370-AT1G25375	AT1G25370	AT1G25375
chr1	8927109	8927611	17	5+1+11	22	12	102	33/359=	9.1922	5/211=	2.3697	59/1466=	4.0246	1/633=	0.158	1/395=	0.2532	43/3027=	1.4205	4.6535	1.2902	NONE	NONE	NONE	NONE	NONE	NONE	AT1G25425-AT1G25430	NONE	NONE
chr1	8933219	8933774	68	19+13+36	20	19	124	107/318=	33.6478	51/286=	17.8322	135/1801=	7.4958	0/559=	0	1/542=	0.1845	20/3241=	0.6171	11.6104	0.5139	AT1G25440	-	protein_coding_gene	B-box type zinc finger protein with CCT domain	NONE	NONE	AT1G25430-AT1G25440	NONE	AT1G25440
chr1	8936060	8936466	29	3+5+21	8	5	96	81/96=	84.375	32/64=	50	71/1167=	6.084	99/192=	51.5625	7/146=	4.7945	20/2523=	0.7927	13.1561	4.7077	NONE	NONE	NONE	NONE	AT1TE28835	ATREP1:RC/Helitron	AT1G25440-AT1G25450	AT1G25440	NONE
chr1	8988611	8989099	18	10+3+5	22	14	105	31/293=	10.5802	11/183=	6.0109	25/1272=	1.9654	1/596=	0.1678	0/371=	0	1/2684=	0.0373	3.5183	0.0557	NONE	NONE	NONE	NONE	NONE	NONE	AT1G25560-AT1G25570	NONE	NONE
chr1	9001136	9001798	36	18+8+10	30	18	178	186/362=	51.3812	75/202=	37.1287	59/2198=	2.6843	250/895=	27.933	66/530=	12.4528	89/4594=	1.9373	12.2098	5.1809	NONE	NONE	NONE	NONE	AT1TE29045	ATCOPIA35:LTR/Copia	AT1G25580-AT1G25682	NONE	AT1G25682
chr1	9015718	9016261	41	14+6+21	21	22	126	71/275=	25.8182	28/293=	9.5563	73/1679=	4.3478	7/623=	1.1236	9/675=	1.3333	47/3409=	1.3787	8.1129	1.5799	AT1G25988	-	protein_coding_gene	Family of unknown function (DUF572)	AT1TE29060	VANDAL2:DNA/MuDR	AT1G25886-AT1G25988	NONE	AT1G25988
chr1	9019370	9019953	74	13+22+39	16	26	111	133/206=	64.5631	174/328=	53.0488	151/1305=	11.5709	53/506=	10.4743	33/871=	3.7887	65/3336=	1.9484	27.1664	4.0162	NONE	NONE	NONE	NONE	AT1TE29070	ATREP10B:RC/Helitron	AT1G25988-AT1G26090	AT1G26090	NONE
chr1	9081599	9081866	57	15+10+32	18	12	59	121/198=	61.1111	66/130=	50.7692	139/648=	21.4506	66/547=	12.0658	25/354=	7.0621	55/1748=	3.1465	31.9928	5.536	NONE	NONE	NONE	NONE	NONE	NONE	AT1G26240-AT1G26250	NONE	NONE
chr1	9125837	9127543	99	42+29+28	79	61	363	812/1050=	77.3333	212/812=	26.1084	158/4650=	3.3978	865/2282=	37.9053	117/1789=	6.54	140/9701=	1.4432	18.5575	8.4589	AT1G26380	-	protein_coding_gene	FAD-binding Berberine family protein	AT1TE29390	HELITRONY3:RC/Helitron	AT1G26370-AT1G26380	AT1G26370	AT1G26380
chr1	9129958	9130663	91	34+25+32	38	39	177	389/562=	69.2171	146/565=	25.8407	148/2499=	5.9224	182/1231=	14.7847	9/1207=	0.7457	9/5184=	0.1736	19.7809	2.2966	AT1G26390	-	protein_coding_gene	FAD-binding Berberine family protein	NONE	NONE	AT1G26380-AT1G26390	NONE	AT1G26390
chr1	9132971	9134288	89	28+23+38	69	62	299	245/992=	24.6976	146/919=	15.8868	157/4347=	3.6117	78/2361=	3.3037	2/2163=	0.0925	16/10080=	0.1587	10.3711	0.6989	AT1G26400	-	protein_coding_gene	FAD-binding Berberine family protein	NONE	NONE	AT1G26390-AT1G26400	NONE	AT1G26400
chr1	9135457	9135739	30	16+10+4	17	13	60	177/228=	77.6316	79/174=	45.4023	15/648=	2.3148	16/415=	3.8554	3/332=	0.9036	8/1334=	0.5997	22.1082	1.256	NONE	NONE	NONE	NONE	AT1TE29410	ATREP9:RC/Helitron	AT1G26400-AT1G26410	AT1G26400	NONE
chr1	9138316	9140051	92	53+21+18	109	84	428	570/1667=	34.1932	113/1293=	8.7394	90/6073=	1.482	269/3499=	7.6879	9/2620=	0.3435	54/13231=	0.4081	9.0941	1.8024	AT1G26410	-	protein_coding_gene	FAD-binding Berberine family protein	AT1TE29430	ATREP7:RC/Helitron	AT1G26400-AT1G26410	NONE	AT1G26410
chr1	9140673	9141114	20	12+4+4	22	10	79	59/209=	28.2297	14/95=	14.7368	20/663=	3.0166	24/463=	5.1836	1/215=	0.4651	3/1713=	0.1751	9.858	1.0925	NONE	NONE	NONE	NONE	NONE	NONE	AT1G26410-AT1G26420	AT1G26410	AT1G26420
chr1	9141707	9142304	56	19+14+23	39	35	161	353/605=	58.3471	90/569=	15.8172	100/2452=	4.0783	299/1215=	24.6091	7/1130=	0.6195	12/4634=	0.259	15.6484	4.7828	AT1G26420	-	protein_coding_gene	FAD-binding Berberine family protein	NONE	NONE	NONE	NONE	NONE
chr1	9148068	9148348	15	2+6+7	8	14	62	36/87=	41.3793	14/150=	9.3333	27/738=	3.6585	40/208=	19.2308	8/372=	2.1505	11/1573=	0.6993	7.7029	2.9126	NONE	NONE	NONE	NONE	AT1TE29485	ATHATN3:DNA/HAT	AT1G26440-AT1G26450	NONE	AT1G26450
chr1	9163609	9163890	13	13+0+0	18	22	59	208/311=	66.881	1/365=	0.274	2/946=	0.2114	84/536=	15.6716	1/724=	0.1381	4/1730=	0.2312	13.0284	2.9244	AT1G26520	-	protein_coding_gene	Cobalamin biosynthesis CobW-like protein	NONE	NONE	NONE	AT1G26515	NONE
chr1	9174630	9175267	100	16+11+73	16	14	138	140/216=	64.8148	104/188=	55.3191	365/1730=	21.0983	5/394=	1.269	42/344=	12.2093	70/3255=	2.1505	27.3837	3.0227	NONE	NONE	NONE	NONE	NONE	NONE	AT1G26550-AT1G26558	NONE	NONE
chr1	9188603	9188976	53	2+7+44	2	7	87	14/18=	77.7778	30/65=	46.1538	167/963=	17.3416	0/45=	0	0/160=	0	9/2211=	0.4071	23.4555	0.4514	NONE	NONE	NONE	NONE	AT1TE29610;AT1TE29605	ATREP15:RC/Helitron;ATMUN1:DNA/MuDR	AT1G26580-AT1G26590	AT1G26590	NONE
chr1	9200329	9200977	11	9+2+0	17	13	112	47/196=	23.9796	9/143=	6.2937	3/1244=	0.2412	15/360=	4.1667	2/302=	0.6623	6/2414=	0.2486	3.7915	1.0418	NONE	NONE	NONE	NONE	AT1TE29650;AT1TE29660;AT1TE29655	BRODYAGA1:DNA/MuDR;ATREP15:RC/Helitron;HELITRONY3:RC/Helitron	AT1G26620-AT1G26630	AT1G26620	NONE
chr1	9202595	9203436	135	16+35+84	17	37	194	124/194=	63.9175	322/411=	78.3455	426/1986=	21.4502	7/444=	1.5766	29/956=	3.0335	48/4710=	1.0191	33.2654	1.5022	NONE	NONE	NONE	NONE	NONE	NONE	AT1G26620-AT1G26630	NONE	NONE
chr1	9234821	9235019	14	12+1+1	12	8	35	136/190=	71.5789	4/103=	3.8835	11/544=	2.0221	1/310=	0.3226	0/199=	0	0/764=	0	18.2817	0.0568	NONE	NONE	NONE	NONE	NONE	NONE	AT1G26720-AT1G26730	AT1G26720	NONE
chr1	9237115	9237461	23	12+5+6	14	14	61	70/172=	40.6977	30/162=	18.5185	26/670=	3.8806	2/466=	0.4292	18/405=	4.4444	12/1790=	0.6704	13.2762	1.5165	NONE	NONE	NONE	NONE	AT1TE29770	ARNOLDY2:DNA/MuDR	AT1G26720-AT1G26730	NONE	NONE
chr1	9238568	9238886	17	16+1+0	19	14	77	66/255=	25.8824	4/180=	2.2222	5/988=	0.5061	0/527=	0	0/378=	0	5/1930=	0.2591	5.4712	0.1721	NONE	NONE	NONE	NONE	NONE	NONE	AT1G26720-AT1G26730	NONE	NONE
chr1	9250447	9250990	14	14+0+0	35	15	145	319/657=	48.554	0/189=	0	2/1666=	0.12	237/1113=	21.2938	0/435=	0	7/3806=	0.1839	8.0703	3.7327	AT1G26761	-	protein_coding_gene	Arabinanase/levansucrase/invertase	NONE	NONE	NONE	AT1G26760	NONE
chr1	9252479	9253071	14	10+2+2	17	13	127	35/267=	13.1086	10/193=	5.1813	21/1859=	1.1296	1/428=	0.2336	0/329=	0	5/3074=	0.1627	2.5765	0.1539	NONE	NONE	NONE	NONE	NONE	NONE	AT1G26761-AT1G26762	AT1G26761;AT1G26762	NONE
chr1	9253722	9254206	36	4+1+31	13	6	86	56/147=	38.0952	3/46=	6.5217	132/961=	13.7357	61/366=	16.6667	6/167=	3.5928	64/2268=	2.8219	16.0551	4.6482	AT1G26762	+	protein_coding_gene	unknown protein; FUNCTIONS IN: molecular_function unknown; INVOLVED IN: biological_process unknown; LOCATED IN: endomembrane system; Has 15 Blast hits to 15 proteins in 2 species: Archae - 0; Bacteria - 0; Metazoa - 0; Fungi - 0; Plants - 15; Viruses - 0; Other Eukaryotes - 0 (source: NCBI BLink).	NONE	NONE	AT1G26762-AT1G26770	NONE	AT1G26762
chr1	9273947	9274199	11	10+0+1	16	18	72	92/221=	41.629	1/285=	0.3509	2/1133=	0.1765	79/533=	14.8218	0/639=	0	4/2338=	0.1711	7.1427	2.4355	AT1G26790	-	protein_coding_gene	Dof-type zinc finger DNA-binding family protein	NONE	NONE	NONE	NONE	NONE
chr1	9281240	9281445	17	5+4+8	15	13	53	15/281=	5.3381	14/247=	5.668	26/859=	3.0268	1/428=	0.2336	2/356=	0.5618	3/1262=	0.2377	4.014	0.2736	AT1G26797	+	protein_coding_gene	Plant self-incompatibility protein S1 family	NONE	NONE	NONE	AT1G26798	NONE
chr1	9282135	9282985	22	15+2+5	30	26	208	75/446=	16.8161	13/360=	3.6111	30/2895=	1.0363	2/868=	0.2304	0/718=	0	4/5554=	0.072	3.1078	0.0906	AT1G26798	+	protein_coding_gene	Plant self-incompatibility protein S1 family	AT1TE29920;AT1TE29915	ATREP3:RC/Helitron;BRODYAGA2:DNA/MuDR	AT1G26798-AT1G26799	AT1G26799	AT1G26797;AT1G26798
chr1	9306010	9306222	10	3+2+5	4	3	30	56/66=	84.8485	17/41=	41.4634	13/432=	3.0093	11/70=	15.7143	15/57=	26.3158	9/564=	1.5957	14.9204	4.6874	NONE	NONE	NONE	NONE	AT1TE29995;AT1TE30000	DT1:DNA/Mariner;HELITRON4:RC/Helitron	AT1G26860-AT1G26870	NONE	NONE
chr1	9332594	9333031	19	17+2+0	22	7	71	62/333=	18.6186	4/119=	3.3613	2/1106=	0.1808	5/619=	0.8078	0/192=	0	1/1799=	0.0556	4.3871	0.178	NONE	NONE	NONE	NONE	AT1TE30085;AT1TE30080	ATREP15:RC/Helitron;ATREP3:RC/Helitron	AT1G26921-AT1G26930	NONE	NONE
chr1	9335252	9335500	23	11+8+4	14	10	73	107/199=	53.7688	40/157=	25.4777	22/974=	2.2587	33/383=	8.6162	7/297=	2.3569	13/1813=	0.717	12.4042	2.4509	NONE	NONE	NONE	NONE	NONE	NONE	AT1G26921-AT1G26930	NONE	AT1G26930
chr1	9335909	9336447	10	9+1+0	28	17	115	64/402=	15.9204	3/241=	1.2448	6/1428=	0.4202	11/699=	1.5737	1/428=	0.2336	5/2834=	0.1764	3.8923	0.458	AT1G26930	-	protein_coding_gene	Galactose oxidase/kelch repeat superfamily protein	AT1TE30095	BRODYAGA1A:DNA/MuDR	AT1G26921-AT1G26930	NONE	AT1G26930
chr1	9350492	9350957	18	12+3+3	22	10	104	37/347=	10.6628	15/151=	9.9338	22/1575=	1.3968	1/625=	0.16	0/275=	0	8/2842=	0.2815	3.5852	0.2146	NONE	NONE	NONE	NONE	NONE	NONE	AT1G26940-AT1G26945	AT1G26945	NONE
chr1	9353496	9353867	36	9+9+18	9	11	75	59/114=	51.7544	47/127=	37.0079	61/800=	7.625	0/247=	0	1/311=	0.3215	11/1936=	0.5682	14.943	0.5289	AT1G26950	-	transposable_element_gene	transposable element gene	AT1TE30130	ATLINE2:LINE/L1	AT1G26945-AT1G26950	NONE	AT1G26945
chr1	9360403	9360903	16	15+0+1	27	15	144	100/413=	24.2131	0/210=	0	5/2153=	0.2322	46/766=	6.0052	2/443=	0.4515	17/3947=	0.4307	4.1094	1.3123	AT1G26970	+	protein_coding_gene	Protein kinase superfamily protein	NONE	NONE	NONE	NONE	NONE
chr1	9365801	9366141	16	14+1+1	20	11	67	49/244=	20.082	6/140=	4.2857	9/831=	1.083	2/493=	0.4057	0/271=	0	3/1619=	0.1853	5.5014	0.2001	NONE	NONE	NONE	NONE	AT1TE30170;AT1TE30175	ATREP15:RC/Helitron;ATREP10A:RC/Helitron	AT1G26976-AT1G26985	NONE	AT1G26976
chr1	9366998	9367537	60	6+13+41	8	17	140	63/99=	63.6364	108/215=	50.2326	228/1707=	13.3568	52/239=	21.7573	68/514=	13.2296	199/4027=	4.9416	21.3549	7.123	AT1G26985	+	miRNA	MIR395C; miRNA	AT1TE30180;AT1TE30185	ATREP10B:RC/Helitron;ATREP11A:RC/Helitron	AT1G26976-AT1G26985;AT1G26985-AT1G26990	NONE	NONE
chr1	9379453	9379991	21	18+2+1	33	25	143	190/400=	47.5	6/304=	1.9737	10/1770=	0.565	99/1011=	9.7923	0/769=	0	7/4514=	0.1551	8.1137	1.7283	AT1G27020	+	protein_coding_gene	unknown protein; BEST Arabidopsis thaliana protein match is: unknown protein (TAIR:AT1G27030.1); Has 514 Blast hits to 514 proteins in 175 species: Archae - 0; Bacteria - 311; Metazoa - 0; Fungi - 0; Plants - 65; Viruses - 0; Other Eukaryotes - 138 (source: NCBI BLink).	NONE	NONE	NONE	NONE	NONE
chr1	9386312	9386928	10	4+5+1	10	14	128	21/118=	17.7966	15/149=	10.0671	10/1458=	0.6859	10/235=	4.2553	4/328=	1.2195	5/2641=	0.1893	2.8486	0.5864	AT1G27040	-	protein_coding_gene	Major facilitator superfamily protein	AT1TE30250	ATREP10D:RC/Helitron	AT1G27030-AT1G27040	NONE	AT1G27040
chr1	9388725	9389143	12	8+1+3	34	20	105	29/595=	4.8739	6/355=	1.6901	22/1714=	1.2835	3/1140=	0.2632	1/679=	0.1473	10/3529=	0.2834	2.2659	0.272	AT1G27040	-	protein_coding_gene	Major facilitator superfamily protein	AT1TE30255	ATREP5:RC/Helitron	NONE	NONE	NONE
chr1	9390878	9391083	12	3+1+8	9	9	60	7/108=	6.4815	3/121=	2.4793	22/782=	2.8133	0/258=	0	0/241=	0	5/1508=	0.3316	3.15	0.2283	NONE	NONE	NONE	NONE	NONE	NONE	AT1G27040-AT1G27045	AT1G27040;AT1G27045	NONE
chr1	9450556	9451119	10	10+0+0	32	22	106	120/446=	26.9058	1/291=	0.3436	3/1152=	0.2604	74/1068=	6.9288	0/597=	0	3/2734=	0.1097	4.8197	1.2673	AT1G27200	-	protein_coding_gene	Domain of unknown function (DUF23)	NONE	NONE	NONE	NONE	NONE
chr1	9467156	9467962	37	22+10+5	22	19	156	184/287=	64.1115	49/254=	19.2913	22/1835=	1.1989	0/548=	0	1/501=	0.1996	9/3562=	0.2527	9.5046	0.2178	NONE	NONE	NONE	NONE	AT1TE30520	ATREP9:RC/Helitron	AT1G27240-AT1G27250	AT1G27250	AT1G27240
chr1	9468690	9469168	32	16+4+12	17	13	115	126/243=	51.8519	24/161=	14.9068	68/1370=	4.9635	0/402=	0	0/294=	0	3/2611=	0.1149	10.9358	0.082	AT1G27250	+	protein_coding_gene	Paired amphipathic helix (PAH2) superfamily protein	NONE	NONE	NONE	AT1G27260	NONE
chr1	9546785	9547129	35	13+7+15	21	16	103	127/268=	47.3881	31/194=	15.9794	39/1213=	3.2152	70/705=	9.9291	5/508=	0.9843	15/3180=	0.4717	12.0514	2.3087	AT1G27490	-	protein_coding_gene	F-box and associated interaction domains-containing protein	AT1TE30760	AT9TSD1:DNA/MuDR	AT1G27490-AT1G27500	AT1G27490	AT1G27480
chr1	9551752	9552439	25	25+0+0	47	42	177	490/719=	68.1502	1/649=	0.1541	7/2622=	0.267	484/1528=	31.6754	2/1333=	0.15	3/5494=	0.0546	12.5452	5.7151	AT1G27500	-	protein_coding_gene	Tetratricopeptide repeat (TPR)-like superfamily protein	NONE	NONE	NONE	NONE	NONE
chr1	9568777	9568936	15	7+3+5	17	7	19	27/258=	10.4651	9/111=	8.1081	15/290=	5.1724	3/530=	0.566	0/219=	0	0/598=	0	8.5296	0.1896	AT1G27550	-	protein_coding_gene	F-box family protein	NONE	NONE	AT1G27540-AT1G27550	AT1G27540	AT1G27550
chr1	9569941	9570106	12	12+0+0	16	11	32	89/240=	37.0833	3/171=	1.7544	3/450=	0.6667	1/427=	0.2342	1/286=	0.3497	1/797=	0.1255	9.8446	0.1962	NONE	NONE	NONE	NONE	NONE	NONE	AT1G27550-AT1G27560	AT1G27550	NONE
chr1	9572798	9573547	77	12+16+49	18	21	162	199/215=	92.5581	116/234=	49.5726	167/1707=	9.7832	114/488=	23.3607	40/558=	7.1685	158/3888=	4.0638	20.857	6.5719	NONE	NONE	NONE	NONE	AT1TE30840	ATREP15:RC/Helitron	AT1G27560-AT1G27565	NONE	NONE
chr1	9626541	9626781	44	3+0+41	3	0	58	21/43=	48.8372	0/0=	NA	262/757=	34.6103	0/80=	0	0/0=	NA	145/1530=	9.4771	35.82	9.4987	NONE	NONE	NONE	NONE	NONE	NONE	AT1G27660-AT1G27670	NONE	AT1G27660;AT1G27670
chr1	9627012	9627372	46	8+3+35	15	9	85	120/278=	43.1655	37/142=	26.0563	187/1391=	13.4436	49/476=	10.2941	24/255=	9.4118	114/2564=	4.4462	20.0778	6.7207	NONE	NONE	NONE	NONE	NONE	NONE	AT1G27660-AT1G27670	NONE	AT1G27670
chr1	9635711	9635774	11	0+0+11	2	0	23	1/18=	5.5556	0/0=	NA	29/223=	13.0045	0/44=	0	0/0=	NA	2/571=	0.3503	12.6323	0.3406	NONE	NONE	NONE	NONE	NONE	NONE	AT1G27680-AT1G27690	AT1G27690	NONE
chr1	9676371	9676479	10	0+0+10	0	0	17	0/0=	NA	0/0=	NA	54/195=	27.6923	0/0=	NA	0/0=	NA	33/466=	7.0815	25.7751	7.3424	NONE	NONE	NONE	NONE	AT1TE31190	VANDAL2:DNA/MuDR	AT1G27770-AT1G27780	AT1G27770	NONE
chr1	9691318	9692029	29	9+1+19	42	25	129	57/590=	9.661	5/321=	1.5576	62/1573=	3.9415	0/1146=	0	0/707=	0	24/3264=	0.7353	6.6826	0.5637	AT1G27820	+	protein_coding_gene	Polynucleotidyl transferase, ribonuclease H-like superfamily protein	AT1TE31200	VANDAL2N1:DNA/MuDR	AT1G27815-AT1G27820	AT1G27820	AT1G27840
chr1	9705897	9706544	41	10+11+20	13	17	127	54/164=	32.9268	45/206=	21.8447	237/1410=	16.8085	2/384=	0.5208	15/467=	3.212	245/2978=	8.227	18.334	7.5346	AT1G27860	-	protein_coding_gene	Protein of unknown function (DUF626)	NONE	NONE	AT1G27860-AT1G27870	AT1G27860	AT1G27870
chr1	9708507	9708671	18	11+1+6	11	2	23	104/107=	97.1963	3/28=	10.7143	20/228=	8.7719	79/294=	26.8707	5/60=	8.3333	8/583=	1.3722	36.0289	8.8658	NONE	NONE	NONE	NONE	NONE	NONE	AT1G27870-AT1G27880	AT1G27880	NONE
chr1	9742425	9742562	11	11+0+0	20	11	33	296/350=	84.5714	2/188=	1.0638	2/567=	0.3527	182/592=	30.7432	0/319=	0	1/1027=	0.0974	26.6765	10.3763	AT1G27960	-	protein_coding_gene	evolutionarily conserved C-terminal region 9	NONE	NONE	NONE	NONE	AT1G27950
chr1	9746033	9746359	49	10+13+26	10	16	71	99/127=	77.9528	95/193=	49.2228	101/938=	10.7676	1/242=	0.4132	3/391=	0.7673	2/1698=	0.1178	25.5697	0.2485	NONE	NONE	NONE	NONE	NONE	NONE	AT1G27960-AT1G27970	AT1G27960;AT1G27970	NONE
chr1	9753652	9754410	34	18+6+10	60	36	189	119/983=	12.1058	23/545=	4.2202	37/2578=	1.4352	0/1661=	0	6/995=	0.603	14/4842=	0.2891	5.3192	0.2923	AT1G27990	-	protein_coding_gene	unknown protein; BEST Arabidopsis thaliana protein match is: unknown protein (TAIR:AT5G52420.1); Has 86 Blast hits to 86 proteins in 15 species: Archae - 0; Bacteria - 0; Metazoa - 0; Fungi - 0; Plants - 84; Viruses - 0; Other Eukaryotes - 2 (source: NCBI BLink).	NONE	NONE	AT1G27990-AT1G28000	AT1G27990	AT1G27980
chr1	9763307	9764073	21	21+0+0	38	41	203	216/561=	38.5027	2/642=	0.3115	5/3019=	0.1656	101/1083=	9.3259	1/1168=	0.0856	15/5694=	0.2634	5.5091	1.5312	AT1G28010	+	protein_coding_gene	P-glycoprotein 14	NONE	NONE	AT1G28007-AT1G28010	AT1G28010	NONE
chr1	9818226	9818557	19	11+4+4	16	15	54	81/138=	58.6957	21/150=	14	30/506=	5.9289	72/359=	20.0557	15/318=	4.717	39/1018=	3.831	15.1281	6.62	NONE	NONE	NONE	NONE	AT1TE31590	ATREP3:RC/Helitron	AT1G28120-AT1G28130	NONE	NONE
chr1	9823604	9824264	18	13+5+0	19	14	133	59/245=	24.0816	17/166=	10.241	13/1550=	0.8387	1/496=	0.2016	0/379=	0	1/3364=	0.0297	4.3356	0.0523	NONE	NONE	NONE	NONE	NONE	NONE	AT1G28120-AT1G28130	NONE	NONE
chr1	9837603	9837987	14	11+1+2	11	6	66	91/104=	87.5	8/48=	16.6667	14/583=	2.4014	8/216=	3.7037	1/102=	0.9804	5/1276=	0.3918	14.499	0.8774	NONE	NONE	NONE	NONE	AT1TE31660;AT1TE31665	ATREP11:RC/Helitron;ATREP3:RC/Helitron	AT1G28150-AT1G28160	NONE	NONE
chr1	9878521	9878591	10	10+0+0	12	4	14	141/201=	70.1493	0/63=	0	0/208=	0	67/426=	15.7277	1/135=	0.7407	1/481=	0.2079	28.3728	6.4772	AT1G28260	-	protein_coding_gene	Telomerase activating protein Est1	NONE	NONE	NONE	NONE	NONE
chr1	9879591	9880302	32	6+7+19	19	19	134	125/210=	59.5238	69/205=	33.6585	72/1492=	4.8257	140/489=	28.6299	87/491=	17.7189	55/3456=	1.5914	13.8709	6.5962	NONE	NONE	NONE	NONE	NONE	NONE	AT1G28260-AT1G28270	AT1G28260	NONE
chr1	9902619	9904657	94	23+38+33	37	67	447	226/475=	47.5789	264/906=	29.1391	171/5639=	3.0325	152/985=	15.4315	169/1839=	9.1898	158/11141=	1.4182	8.5772	3.245	AT1G28304	+	protein_coding_gene	unknown protein; FUNCTIONS IN: molecular_function unknown; INVOLVED IN: biological_process unknown; LOCATED IN: cellular_component unknown; Has 0 Blast hits to 0 proteins in 0 species (source: NCBI BLink).	AT1TE31925;AT1TE31920;AT1TE31915	HELITRONY1D:RC/Helitron;ATREP15:RC/Helitron;ATHILA4D_LTR:LTR/Gypsy	AT1G28300-AT1G28304;AT1G28304-AT1G28305	AT1G28304	AT1G28304;AT1G28305
chr1	9907236	9909095	115	37+19+59	71	63	497	590/971=	60.7621	180/867=	20.7612	272/6007=	4.5281	636/2023=	31.4385	160/1768=	9.0498	255/13230=	1.9274	12.768	6.3124	AT1G28306;AT1G28307	+	protein_coding_gene;protein_coding_gene	Plant self-incompatibility protein S1 family;unknown protein; Has 30201 Blast hits to 17322 proteins in 780 species: Archae - 12; Bacteria - 1396; Metazoa - 17338; Fungi - 3422; Plants - 5037; Viruses - 0; Other Eukaryotes - 2996 (source: NCBI BLink).	AT1TE31930	ATCOPIA95:LTR/Copia	AT1G28306-AT1G28307	AT1G28306;AT1G28307	NONE
chr1	9916442	9916645	12	6+0+6	9	7	48	38/100=	38	16/74=	21.6216	42/425=	9.8824	35/249=	14.0562	21/174=	12.069	54/1080=	5	15.9599	7.8541	NONE	NONE	NONE	NONE	AT1TE31980;AT1TE31970;AT1TE31975	BRODYAGA1:DNA/MuDR;BRODYAGA1A:DNA/MuDR;BRODYAGA1A:DNA/MuDR	AT1G28310-AT1G28320	NONE	NONE
chr1	9924775	9925917	129	18+19+92	49	28	253	404/624=	64.7436	159/342=	46.4912	530/2805=	18.8948	599/1243=	48.1899	95/645=	14.7287	331/5660=	5.8481	29.3164	12.4254	NONE	NONE	NONE	NONE	NONE	NONE	AT1G28320-AT1G28323	AT1G28320	NONE
chr1	9926122	9927855	93	37+25+31	50	54	378	408/583=	69.9828	152/701=	21.6833	124/4527=	2.7391	215/1267=	16.9692	72/1393=	5.1687	101/9155=	1.1032	12.4156	3.3951	NONE	NONE	NONE	NONE	AT1TE32000	ATLINE1_1:LINE/L1	AT1G28320-AT1G28323	NONE	NONE
chr1	9929503	9930234	24	24+0+0	43	10	182	230/704=	32.6705	2/168=	1.1905	9/2316=	0.3886	36/1484=	2.4259	0/373=	0	4/5511=	0.0726	5.8612	0.5417	AT1G28323	+	transposable_element_gene	transposable element gene	AT1TE32015	ATCOPIA64:LTR/Copia	NONE	NONE	NONE
chr1	9935518	9935967	15	4+5+6	8	10	126	13/103=	12.6214	12/136=	8.8235	47/1586=	2.9634	0/260=	0	0/276=	0	2/3209=	0.0623	3.8666	0.0515	NONE	NONE	NONE	NONE	NONE	NONE	AT1G28330-AT1G28335	AT1G28330	NONE
chr1	9937059	9937506	11	10+1+0	19	11	97	27/212=	12.7358	6/120=	5	3/1050=	0.2857	1/559=	0.1789	0/311=	0	5/2445=	0.2045	2.4177	0.1889	AT1G28335	+	protein_coding_gene	low-molecular-weight cysteine-rich 31	NONE	NONE	NONE	NONE	NONE
chr1	9955366	9955900	16	14+0+2	23	5	88	211/254=	83.0709	3/50=	6	19/962=	1.9751	136/437=	31.1213	1/86=	1.1628	7/1714=	0.4084	17.838	6.7013	NONE	NONE	NONE	NONE	AT1TE32095	ATREP10D:RC/Helitron	AT1G28360-AT1G28370	NONE	AT1G28370
chr1	10005607	10005852	15	7+4+4	9	8	33	88/112=	78.5714	9/101=	8.9109	18/360=	5	49/196=	25	5/175=	2.8571	23/741=	3.1039	18.3886	7.1926	AT1G28455	+	pseudogene	pseudogene, similar to SAE1-S9-protein, blastp match of 46% identity and 6.4e-07 P-value to GP|4760708|dbj|BAA77394.1||AB012866 SAE1-S9-protein {Brassica rapa}	NONE	NONE	AT1G28455-AT1G28460	AT1G28460	NONE
chr1	10006606	10007548	30	13+6+11	27	17	204	182/425=	42.8235	56/239=	23.431	43/2713=	1.585	105/792=	13.2576	42/554=	7.5812	51/5710=	0.8932	7.6606	3.3277	AT1G28460;AT1G28465	+	protein_coding_gene;transposable_element_gene	AGAMOUS-like 59;transposable element gene	AT1TE32270	ATLINE1_5:LINE/L1	AT1G28460-AT1G28465	NONE	AT1G28460
chr1	10013163	10013683	68	11+9+48	12	15	101	123/142=	86.6197	114/185=	61.6216	296/1007=	29.3942	61/315=	19.3651	121/408=	29.6569	202/2347=	8.6067	38.2779	10.5924	AT1G28480	-	protein_coding_gene	Thioredoxin superfamily protein	NONE	NONE	AT1G28470-AT1G28480	NONE	AT1G28470;AT1G28480
chr1	10015353	10015446	22	6+2+14	6	2	21	19/81=	23.4568	6/21=	28.5714	38/287=	13.2404	0/166=	0	0/32=	0	1/605=	0.1653	17.7908	0.0821	NONE	NONE	NONE	NONE	NONE	NONE	AT1G28480-AT1G28490	AT1G28490	NONE
chr1	10021280	10021344	13	6+5+2	6	5	15	41/101=	40.5941	17/89=	19.1011	7/208=	3.3654	2/143=	1.3986	2/131=	1.5267	4/297=	1.3468	14.7083	1.9182	NONE	NONE	NONE	NONE	AT1TE32320	ATREP10D:RC/Helitron	AT1G28500-AT1G28510	NONE	AT1G28500
chr1	10036738	10037579	14	13+0+1	43	43	179	225/680=	33.0882	1/658=	0.152	6/2585=	0.2321	226/1497=	15.0969	3/1434=	0.2092	9/5938=	0.1516	5.73	2.6791	AT1G28540;AT1G28550	-	protein_coding_gene;protein_coding_gene	unknown protein; Has 25 Blast hits to 25 proteins in 10 species: Archae - 0; Bacteria - 0; Metazoa - 0; Fungi - 0; Plants - 25; Viruses - 0; Other Eukaryotes - 0 (source: NCBI BLink).;RAB GTPase homolog A1I	NONE	NONE	AT1G28540-AT1G28550	NONE	AT1G28540;AT1G28550;AT1G28560
chr1	10047129	10047363	28	10+2+16	10	7	46	39/147=	26.5306	7/97=	7.2165	51/635=	8.0315	2/283=	0.7067	1/197=	0.5076	2/1253=	0.1596	11.377	0.2793	AT1G28590	-	protein_coding_gene	GDSL-like Lipase/Acylhydrolase superfamily protein	NONE	NONE	AT1G28580-AT1G28590	AT1G28580	AT1G28590
chr1	10048712	10048819	10	9+1+0	11	9	26	95/116=	81.8966	2/86=	2.3256	0/286=	0	42/253=	16.6008	0/215=	0	1/598=	0.1672	20.4331	3.9919	AT1G28590	-	protein_coding_gene	GDSL-like Lipase/Acylhydrolase superfamily protein	NONE	NONE	NONE	NONE	NONE
chr1	10050189	10051001	56	18+9+29	18	22	173	82/185=	44.3243	31/237=	13.0802	176/1671=	10.5326	18/497=	3.6217	1/572=	0.1748	59/4197=	1.4058	16.809	2.1849	AT1G28600	-	protein_coding_gene	GDSL-like Lipase/Acylhydrolase superfamily protein	AT1TE32425;AT1TE32420	DT1:DNA/Mariner;ATTIRTA1:DNA/Tc1	AT1G28591-AT1G28600	AT1G28590	AT1G28600
chr1	10052061	10052523	10	7+0+3	19	23	123	94/276=	34.058	4/348=	1.1494	16/1775=	0.9014	51/537=	9.4972	1/631=	0.1585	3/3253=	0.0922	4.4978	1.0122	AT1G28600	-	protein_coding_gene	GDSL-like Lipase/Acylhydrolase superfamily protein	NONE	NONE	NONE	NONE	NONE
chr1	10055868	10056183	14	5+1+8	6	9	67	13/79=	16.4557	7/106=	6.6038	46/823=	5.5893	0/159=	0	0/219=	0	1/1680=	0.0595	6.5845	0.053	NONE	NONE	NONE	NONE	NONE	NONE	AT1G28610-AT1G28620	AT1G28610	NONE
chr1	10059042	10059394	30	15+12+3	16	15	86	84/217=	38.7097	65/187=	34.7594	23/1049=	2.1926	0/449=	0	0/449=	0	2/2396=	0.0835	10.9792	0.0536	AT1G28630	-	protein_coding_gene	unknown protein; Has 647 Blast hits to 524 proteins in 85 species: Archae - 0; Bacteria - 6; Metazoa - 100; Fungi - 44; Plants - 83; Viruses - 0; Other Eukaryotes - 414 (source: NCBI BLink).	NONE	NONE	NONE	NONE	NONE
chr1	10062008	10062546	11	2+8+1	8	46	99	6/116=	5.1724	25/699=	3.5765	6/1369=	0.4383	0/215=	0	3/1292=	0.2322	0/2621=	0	1.5571	0.0749	AT1G28630	-	protein_coding_gene	unknown protein; Has 647 Blast hits to 524 proteins in 85 species: Archae - 0; Bacteria - 6; Metazoa - 100; Fungi - 44; Plants - 83; Viruses - 0; Other Eukaryotes - 414 (source: NCBI BLink).	NONE	NONE	NONE	NONE	NONE
chr1	10062787	10063881	58	18+17+23	25	31	236	104/328=	31.7073	58/383=	15.1436	79/2609=	3.028	41/664=	6.1747	3/811=	0.3699	15/5801=	0.2586	7.1017	0.9646	AT1G28630	-	protein_coding_gene	unknown protein; Has 647 Blast hits to 524 proteins in 85 species: Archae - 0; Bacteria - 6; Metazoa - 100; Fungi - 44; Plants - 83; Viruses - 0; Other Eukaryotes - 414 (source: NCBI BLink).	AT1TE32460	ATLINE1_3A:LINE/L1	AT1G28630-AT1G28640	AT1G28630	NONE
chr1	10078694	10078980	15	15+0+0	22	12	58	116/235=	49.3617	2/139=	1.4388	3/704=	0.4261	58/654=	8.8685	0/377=	0	2/1787=	0.1119	13.0283	2.1682	AT1G28680;AT1G28685	-	protein_coding_gene;other_RNA	HXXXD-type acyl-transferase family protein;other RNA	NONE	NONE	NONE	NONE	NONE
chr1	10085191	10086096	27	9+16+2	19	24	183	70/257=	27.2374	67/306=	21.8954	27/2135=	1.2646	42/501=	8.3832	2/633=	0.316	8/4363=	0.1834	5.8487	0.9527	NONE	NONE	NONE	NONE	AT1TE32530	ATREP10D:RC/Helitron	AT1G28700-AT1G28710	AT1G28700	AT1G28710
chr1	10087550	10087900	14	14+0+0	23	25	77	147/346=	42.4855	1/380=	0.2632	3/1024=	0.293	41/679=	6.0383	0/760=	0	3/2262=	0.1326	8.2357	1.0214	AT1G28710	-	protein_coding_gene	Nucleotide-diphospho-sugar transferase family protein	NONE	NONE	NONE	NONE	NONE
chr1	10108159	10108443	13	13+0+0	17	18	80	140/204=	68.6275	1/222=	0.4505	0/1004=	0	59/520=	11.3462	3/572=	0.5245	7/2488=	0.2814	10.0725	1.9717	AT1G28980	+	tRNA	pre-tRNA	NONE	NONE	AT1G28970-AT1G28980	NONE	NONE
chr1	10136776	10136887	10	10+0+0	15	3	32	34/227=	14.978	0/46=	0	0/473=	0	1/483=	0.207	0/98=	0	3/991=	0.3027	4.5481	0.2532	AT1G29050	-	protein_coding_gene	TRICHOME BIREFRINGENCE-LIKE 38	NONE	NONE	NONE	NONE	AT1G29040;AT1G29041
chr1	10144169	10145470	107	29+36+42	46	52	251	313/489=	64.0082	304/578=	52.5952	211/2709=	7.7889	270/1264=	21.3608	167/1361=	12.2704	245/6367=	3.848	20.9296	7.2356	NONE	NONE	NONE	NONE	AT1TE32710;AT1TE32720;AT1TE32715	BRODYAGA1A:DNA/MuDR;BRODYAGA1A:DNA/MuDR;ATDNA2T9C:DNA/MuDR	AT1G29050-AT1G29060	NONE	NONE
chr1	10152205	10152798	67	12+14+41	19	20	122	208/268=	77.6119	139/258=	53.876	183/1535=	11.9218	50/440=	11.3636	54/459=	11.7647	72/2880=	2.5	26.7955	7.0354	NONE	NONE	NONE	NONE	AT1TE32750;AT1TE32755	VANDAL1N1:DNA/MuDR;VANDAL1:DNA/MuDR	AT1G29071-AT1G29075	NONE	AT1G29070
chr1	10158683	10158948	18	4+1+13	11	2	64	26/145=	17.931	2/24=	8.3333	34/612=	5.5556	0/291=	0	1/46=	2.1739	6/1726=	0.3476	6.4685	0.3026	NONE	NONE	NONE	NONE	AT1TE32785;AT1TE32780	ATREP11A:RC/Helitron;ATREP11:RC/Helitron	AT1G29080-AT1G29090	AT1G29080	NONE
chr1	10160163	10160938	76	31+19+26	31	31	163	319/429=	74.359	101/444=	22.7477	110/2114=	5.2034	47/812=	5.7882	5/804=	0.6219	24/4044=	0.5935	17.1538	1.2373	NONE	NONE	NONE	NONE	AT1TE32790	ATREP11:RC/Helitron	AT1G29080-AT1G29090	NONE	NONE
chr1	10169849	10170142	14	13+1+0	21	9	60	37/267=	13.8577	7/127=	5.5118	3/703=	0.4267	2/554=	0.361	0/256=	0	4/1354=	0.2954	4.1079	0.3524	NONE	NONE	NONE	NONE	NONE	NONE	AT1G29100-AT1G29110	NONE	AT1G29100
chr1	10170646	10171138	18	5+9+4	5	17	108	19/69=	27.5362	26/194=	13.4021	27/1241=	2.1757	2/167=	1.1976	1/428=	0.2336	1/2882=	0.0347	5.0169	0.1359	NONE	NONE	NONE	NONE	AT1TE32825	BRODYAGA1A:DNA/MuDR	AT1G29100-AT1G29110	AT1G29110	NONE
chr1	10173125	10173939	55	19+7+29	29	12	193	278/351=	79.2023	22/147=	14.966	154/2266=	6.7961	221/800=	27.625	2/361=	0.554	233/5351=	4.3543	17.0379	7.2403	NONE	NONE	NONE	NONE	NONE	NONE	AT1G29110-AT1G29120	AT1G29120	AT1G29110
chr1	10186805	10187389	19	15+3+1	23	8	111	59/325=	18.1538	9/129=	6.9767	20/1641=	1.2188	2/569=	0.3515	0/228=	0	9/2866=	0.314	4.1139	0.2943	NONE	NONE	NONE	NONE	NONE	NONE	AT1G29160-AT1G29170	NONE	NONE
chr1	10195933	10197464	94	15+38+41	34	44	322	354/416=	85.0962	253/523=	48.3748	155/3908=	3.9662	399/857=	46.5578	76/1152=	6.5972	79/7948=	0.994	15.2229	5.7375	NONE	NONE	NONE	NONE	AT1TE32905	HELITRONY1D:RC/Helitron	AT1G29170-AT1G29179	NONE	NONE
chr1	10205877	10206094	35	10+2+23	11	2	47	73/162=	45.0617	10/28=	35.7143	81/540=	15	1/290=	0.3448	0/46=	0	1/1030=	0.0971	24.5804	0.1333	NONE	NONE	NONE	NONE	AT1TE32940	ATREP15:RC/Helitron	AT1G29195-AT1G29210	NONE	NONE
chr1	10238902	10239391	50	10+5+35	10	10	126	42/166=	25.3012	42/172=	24.4186	220/1950=	11.2821	0/279=	0	35/267=	13.1086	234/3301=	7.0888	13.8511	6.7247	NONE	NONE	NONE	NONE	AT1TE33070;AT1TE33075	HELITRONY1E:RC/Helitron;ATREP1:RC/Helitron	AT1G29280-AT1G29290	NONE	NONE
chr1	10250043	10250170	13	2+2+9	2	2	18	12/20=	60	18/31=	58.0645	55/169=	32.5444	0/38=	0	0/61=	0	1/370=	0.2703	32.8599	0.2674	NONE	NONE	NONE	NONE	NONE	NONE	AT1G29300-AT1G29310	AT1G29300	NONE
chr1	10276556	10277223	26	21+5+0	36	31	179	180/533=	33.7711	17/499=	3.4068	3/2746=	0.1092	9/1178=	0.764	0/1073=	0	5/5686=	0.0879	5.3969	0.1681	AT1G29360	+	transposable_element_gene	transposable element gene	AT1TE33210	ATLINE1_4:LINE/L1	NONE	NONE	AT1G29370
chr1	10295159	10295545	22	11+5+6	12	10	57	88/161=	54.6584	16/145=	11.0345	31/618=	5.0162	2/308=	0.6494	0/255=	0	1/1127=	0.0887	12.1919	0.1318	NONE	NONE	NONE	NONE	AT1TE33270	HELITRONY1B:RC/Helitron	AT1G29400-AT1G29410	AT1G29400	NONE
chr1	10321418	10321556	11	11+0+0	15	7	32	125/223=	56.0538	0/101=	0	3/511=	0.5871	55/453=	12.1413	0/190=	0	1/900=	0.1111	16.2393	3.4604	AT1G29500	+	protein_coding_gene	SAUR-like auxin-responsive protein family	NONE	NONE	NONE	NONE	NONE
chr1	10323834	10324496	11	11+0+0	37	37	173	141/633=	22.2749	1/656=	0.1524	2/3069=	0.0652	53/1148=	4.6167	1/1168=	0.0856	6/5295=	0.1133	3.5449	0.8311	AT1G29520	+	protein_coding_gene	AWPM-19-like family protein	NONE	NONE	NONE	NONE	AT1G29510;AT1G29530
chr1	10329401	10329635	18	4+6+8	4	6	57	49/66=	74.2424	43/78=	55.1282	26/743=	3.4993	17/118=	14.4068	11/167=	6.5868	14/1486=	0.9421	12.6678	2.1777	NONE	NONE	NONE	NONE	NONE	NONE	AT1G29540-AT1G29550	AT1G29550	NONE
chr1	10343510	10343818	14	13+1+0	16	8	72	53/263=	20.1521	7/135=	5.1852	5/1156=	0.4325	1/482=	0.2075	0/260=	0	5/2173=	0.2301	4.2737	0.222	NONE	NONE	NONE	NONE	NONE	NONE	AT1G29590-AT1G29600	AT1G29600	AT1G29590
chr1	10346645	10347103	23	6+7+10	6	12	95	39/62=	62.9032	23/103=	22.3301	40/874=	4.5767	1/133=	0.7519	7/299=	2.3411	40/2108=	1.8975	9.6033	2.0357	NONE	NONE	NONE	NONE	NONE	NONE	AT1G29600-AT1G29620	AT1G29620	AT1G29600
chr1	10362996	10363846	39	6+5+28	21	24	177	53/274=	19.3431	65/302=	21.5232	252/2056=	12.2568	42/578=	7.2664	58/638=	9.0909	276/4072=	6.778	15.4651	7.5244	AT1G29650	+	transposable_element_gene	transposable element gene	AT1TE33490	TA11:LINE/L1	AT1G29650-AT1G29660	NONE	NONE
chr1	10420813	10421298	36	14+5+17	19	8	100	118/186=	63.4409	20/62=	32.2581	82/1038=	7.8998	111/479=	23.1733	8/194=	4.1237	57/2683=	2.1245	18.4424	6.0445	NONE	NONE	NONE	NONE	NONE	NONE	AT1G29750-AT1G29760	AT1G29750	NONE
chr1	10456305	10456820	18	6+6+6	9	15	90	30/133=	22.5564	16/230=	6.9565	39/1500=	2.6	1/295=	0.339	1/487=	0.2053	4/2902=	0.1378	4.6749	0.1639	NONE	NONE	NONE	NONE	AT1TE33790	VANDAL20:DNA/MuDR	AT1G29860-AT1G29870	NONE	AT1G29860;AT1G29870
chr1	10458783	10458978	16	10+0+6	14	9	47	37/257=	14.3969	0/185=	0	20/853=	2.3447	3/465=	0.6452	0/291=	0	3/1496=	0.2005	4.7071	0.2833	NONE	NONE	NONE	NONE	NONE	NONE	AT1G29870-AT1G29880	AT1G29870	AT1G29880
chr1	10472076	10473207	30	28+2+0	56	54	219	223/675=	33.037	6/608=	0.9868	3/2702=	0.111	262/1838=	14.2546	6/1779=	0.3373	18/6637=	0.2712	6.64	2.5956	AT1G29900;AT1G29910	-	protein_coding_gene;protein_coding_gene	carbamoyl phosphate synthetase B;chlorophyll A/B binding protein 3	NONE	NONE	AT1G29900-AT1G29910	NONE	AT1G29900;AT1G29910
chr1	10474488	10474563	11	5+2+4	6	4	17	38/97=	39.1753	6/67=	8.9552	11/260=	4.2308	7/204=	3.4314	0/147=	0	1/554=	0.1805	12.9634	0.9451	NONE	NONE	NONE	NONE	NONE	NONE	AT1G29910-AT1G29920	NONE	AT1G29920
chr1	10478112	10478694	14	14+0+0	51	51	154	107/679=	15.7585	1/661=	0.1513	1/2026=	0.0494	7/1605=	0.4361	3/1559=	0.1924	7/4732=	0.1479	3.2155	0.2049	AT1G29930	+	protein_coding_gene	chlorophyll A/B binding protein 1	NONE	NONE	NONE	NONE	AT1G29940
chr1	10523458	10523648	12	8+0+4	10	4	36	80/132=	60.6061	2/50=	4	18/405=	4.4444	39/219=	17.8082	3/87=	3.4483	42/758=	5.5409	17.9287	7.6496	NONE	NONE	NONE	NONE	NONE	NONE	AT1G30016-AT1G30030	NONE	NONE
chr1	10534807	10535608	86	15+17+54	18	24	213	126/276=	45.6522	144/340=	42.3529	273/2579=	10.5855	3/476=	0.6303	26/597=	4.3551	159/4818=	3.3001	15.5644	3.2659	AT1G30030	+	transposable_element_gene	transposable element gene	NONE	NONE	AT1G30030-AT1G30040	NONE	NONE
chr1	10538941	10539385	10	7+2+1	25	17	115	55/301=	18.2724	6/193=	3.1088	11/1247=	0.8821	48/732=	6.5574	1/514=	0.1946	7/3152=	0.2221	3.8152	1.0742	AT1G30040	+	protein_coding_gene	gibberellin 2-oxidase	NONE	NONE	NONE	NONE	NONE
chr1	10540168	10540599	30	17+8+5	29	14	88	188/313=	60.0639	48/155=	30.9677	66/887=	7.4408	162/777=	20.8494	19/367=	5.1771	123/2423=	5.0764	20.4377	9.0718	NONE	NONE	NONE	NONE	NONE	NONE	AT1G30040-AT1G30050	NONE	AT1G30040
chr1	10541551	10541828	25	7+6+12	9	8	63	20/115=	17.3913	16/110=	14.5455	50/827=	6.0459	1/192=	0.5208	1/183=	0.5464	1/1350=	0.0741	9.959	0.1624	NONE	NONE	NONE	NONE	NONE	NONE	AT1G30040-AT1G30050	NONE	NONE
chr1	10570426	10571060	26	8+16+2	29	31	138	35/404=	8.6634	47/416=	11.2981	15/1885=	0.7958	4/816=	0.4902	8/852=	0.939	13/3790=	0.343	3.8444	0.4613	NONE	NONE	NONE	NONE	NONE	NONE	AT1G30090-AT1G30100	AT1G30100	NONE
chr1	10578021	10578432	24	10+7+7	25	20	96	37/317=	11.6719	18/256=	7.0312	21/1174=	1.7888	0/678=	0	2/507=	0.3945	5/2393=	0.2089	6.2702	0.1744	NONE	NONE	NONE	NONE	NONE	NONE	AT1G30100-AT1G30110	NONE	NONE
chr1	10578988	10579380	26	9+9+8	12	14	89	75/143=	52.4476	41/153=	26.7974	40/984=	4.065	24/315=	7.619	11/372=	2.957	18/2089=	0.8617	12.3528	2.2221	NONE	NONE	NONE	NONE	AT1TE34210;AT1TE34215	ATREP11A:RC/Helitron;ATREP1:RC/Helitron	AT1G30100-AT1G30110	NONE	NONE
chr1	10595403	10595990	35	15+6+14	34	13	123	210/482=	43.5685	39/184=	21.1957	48/1793=	2.6771	93/858=	10.8392	4/343=	1.1662	22/3094=	0.7111	12.9517	3.3865	NONE	NONE	NONE	NONE	AT1TE34275;AT1TE34280	ATREP7:RC/Helitron;HELITRONY1E:RC/Helitron	AT1G30130-AT1G30135	AT1G30135	NONE
chr1	10598303	10599608	142	41+42+59	42	49	281	493/765=	64.4444	328/965=	33.9896	246/4688=	5.2474	13/1240=	1.0484	3/1383=	0.2169	34/7208=	0.4717	15.624	0.6201	AT1G30140	+	protein_coding_gene	unknown protein; BEST Arabidopsis thaliana protein match is: unknown protein (TAIR:AT5G27260.1); Has 313 Blast hits to 256 proteins in 15 species: Archae - 0; Bacteria - 0; Metazoa - 0; Fungi - 8; Plants - 295; Viruses - 0; Other Eukaryotes - 10 (source: NCBI BLink).	AT1TE34300;AT1TE34295;AT1TE34305	ATREP13:RC/Helitron;HELITRONY3:RC/Helitron;ATREP13:RC/Helitron	AT1G30135-AT1G30140	AT1G30140	NONE
chr1	10638079	10638285	20	10+0+10	11	2	45	61/143=	42.6573	1/27=	3.7037	36/589=	6.1121	0/314=	0	0/65=	0	0/1265=	0	13.4198	0	NONE	NONE	NONE	NONE	NONE	NONE	AT1G30220-AT1G30230	AT1G30230	NONE
chr1	10646601	10647214	46	4+15+27	16	19	96	155/201=	77.1144	82/243=	33.7449	95/1224=	7.7614	188/342=	54.9708	8/459=	1.7429	42/2062=	2.0369	21.2781	8.6016	AT1G30250	-	protein_coding_gene	unknown protein; Has 5 Blast hits to 5 proteins in 2 species: Archae - 0; Bacteria - 0; Metazoa - 0; Fungi - 0; Plants - 5; Viruses - 0; Other Eukaryotes - 0 (source: NCBI BLink).	AT1TE34435	ATREP15:RC/Helitron	AT1G30240-AT1G30250	AT1G30240	AT1G30250
chr1	10647717	10648028	16	6+0+10	12	2	71	16/146=	10.9589	0/19=	0	23/898=	2.5612	0/270=	0	0/50=	0	2/1596=	0.1253	4.4335	0.0947	NONE	NONE	NONE	NONE	NONE	NONE	AT1G30250-AT1G30260	AT1G30250	NONE
chr1	10652926	10653217	30	12+9+9	13	10	43	108/154=	70.1299	69/131=	52.6718	28/497=	5.6338	28/282=	9.9291	8/206=	3.8835	7/932=	0.7511	27.3171	2.8467	NONE	NONE	NONE	NONE	AT1TE34445	ATREP11:RC/Helitron	AT1G30260-AT1G30270	NONE	NONE
chr1	10660210	10662353	82	23+29+30	45	59	397	352/565=	62.3009	258/827=	31.1971	177/4665=	3.7942	414/1257=	32.9356	219/1709=	12.8145	101/9602=	1.0519	11.51	5.0329	NONE	NONE	NONE	NONE	AT1TE34465	ATENSPM1A:DNA/En-Spm	AT1G30270-AT1G30280	NONE	AT1G30280
chr1	10665800	10666394	29	6+5+18	10	10	144	83/144=	57.6389	35/115=	30.4348	158/1825=	8.6575	28/271=	10.3321	27/243=	11.1111	161/3571=	4.5085	12.368	5.8636	NONE	NONE	NONE	NONE	AT1TE34475	HELITRONY3A:RC/Helitron	AT1G30282-AT1G30290	NONE	NONE
chr1	10692382	10692736	12	6+2+4	12	5	64	22/198=	11.1111	8/104=	7.6923	15/993=	1.5106	1/323=	0.3096	0/146=	0	2/1679=	0.1191	3.497	0.1229	NONE	NONE	NONE	NONE	NONE	NONE	AT1G30330-AT1G30340	NONE	NONE
chr1	10696537	10696660	12	6+1+5	10	2	31	18/183=	9.8361	2/32=	6.25	17/571=	2.9772	2/308=	0.6494	0/56=	0	15/932=	1.6094	5.2263	1.382	NONE	NONE	NONE	NONE	NONE	NONE	AT1G30330-AT1G30340	NONE	NONE
chr1	10701313	10703629	167	33+18+116	80	55	540	531/1078=	49.2579	213/684=	31.1404	743/6748=	11.0107	552/2176=	25.3676	207/1437=	14.405	734/13737=	5.3432	18.2229	8.5081	AT1G30340	+	transposable_element_gene	transposable element gene	AT1TE34580;AT1TE34585;AT1TE34590	ATCOPIA73:LTR/Copia;ATCOPIA15:LTR/Copia;ATLINE1_6:LINE/L1	AT1G30340-AT1G30350	NONE	NONE
chr1	10704409	10705305	24	11+8+5	27	16	180	187/396=	47.2222	31/201=	15.4229	30/2443=	1.228	147/634=	23.1861	1/367=	0.2725	4/3964=	0.1009	7.0352	2.9405	NONE	NONE	NONE	NONE	NONE	NONE	AT1G30340-AT1G30350	NONE	NONE
chr1	10706767	10707253	11	8+3+0	17	19	117	23/272=	8.4559	19/290=	6.5517	13/1687=	0.7706	2/567=	0.3527	0/602=	0	1/3697=	0.027	2.1766	0.0572	NONE	NONE	NONE	NONE	NONE	NONE	AT1G30340-AT1G30350	NONE	NONE
chr1	10708061	10708921	70	24+9+37	25	14	165	157/277=	56.6787	56/169=	33.1361	204/1955=	10.4348	5/646=	0.774	1/369=	0.271	61/3984=	1.5311	17.5315	1.3943	NONE	NONE	NONE	NONE	NONE	NONE	AT1G30340-AT1G30350	NONE	NONE
chr1	10719461	10719854	11	11+0+0	34	17	84	192/677=	28.3604	0/313=	0	4/1469=	0.2723	174/1236=	14.0777	1/633=	0.158	3/3083=	0.0973	7.9227	3.8627	AT1G30370	-	protein_coding_gene	alpha/beta-Hydrolases superfamily protein	NONE	NONE	NONE	NONE	AT1G30360
chr1	10725184	10725547	13	8+3+2	12	6	81	56/124=	45.1613	7/60=	11.6667	15/856=	1.7523	0/279=	0	0/144=	0	7/1861=	0.3761	7.5944	0.2874	NONE	NONE	NONE	NONE	AT1TE34650	ATLINEIII:LINE/L1	AT1G30390-AT1G30400	NONE	NONE
chr1	10726314	10726582	19	1+3+15	10	6	61	9/91=	9.8901	10/85=	11.7647	62/753=	8.2337	0/237=	0	0/174=	0	4/1779=	0.2248	8.7634	0.2303	NONE	NONE	NONE	NONE	NONE	NONE	AT1G30390-AT1G30400	NONE	NONE
chr1	10794656	10794792	13	1+3+9	2	6	29	8/20=	40	11/55=	20	28/308=	9.0909	0/45=	0	0/118=	0	0/569=	0	10.1286	0	NONE	NONE	NONE	NONE	NONE	NONE	AT1G30480-AT1G30490	NONE	NONE
chr1	10803318	10803429	16	2+8+6	2	8	29	12/31=	38.7097	37/100=	37	53/377=	14.0584	0/54=	0	14/205=	6.8293	56/670=	8.3582	23.3261	7.8166	NONE	NONE	NONE	NONE	AT1TE34895;AT1TE34900	AT9NMU1:DNA/MuDR;AT9NMU1:DNA/MuDR	AT1G30490-AT1G30500	NONE	NONE
chr1	10851216	10851614	42	0+10+32	0	10	81	0/0=	NA	44/120=	36.6667	97/1077=	9.0065	0/0=	NA	1/243=	0.4115	8/1755=	0.4558	12.0549	0.4214	NONE	NONE	NONE	NONE	AT1TE35050	ATTIRTA1:DNA/Tc1	AT1G30610-AT1G30620	NONE	AT1G30610
chr1	10852092	10852582	23	6+5+12	6	10	110	31/70=	44.2857	24/126=	19.0476	48/1213=	3.9571	1/132=	0.7576	1/257=	0.3891	19/2421=	0.7848	7.62	0.7152	NONE	NONE	NONE	NONE	AT1TE35055	ATREP3:RC/Helitron	AT1G30610-AT1G30620	NONE	NONE
chr1	10867730	10867929	24	12+0+12	16	3	47	120/191=	62.8272	0/39=	0	42/506=	8.3004	66/423=	15.6028	0/88=	0	32/1231=	2.5995	21.1059	6.2669	NONE	NONE	NONE	NONE	AT1TE35110;AT1TE35100;AT1TE35105	ATREP19:DNA;ATREP10D:RC/Helitron;ATREP13:RC/Helitron	AT1G30640-AT1G30650	AT1G30650	NONE
chr1	10871086	10871251	17	13+3+1	14	10	19	75/170=	44.1176	15/127=	11.811	2/204=	0.9804	1/331=	0.3021	0/224=	0	0/450=	0	16.4174	0.1057	AT1G30650	+	protein_coding_gene	WRKY DNA-binding protein 14	NONE	NONE	NONE	NONE	NONE
chr1	10874270	10874750	29	16+5+8	16	14	97	155/227=	68.2819	20/174=	11.4943	30/1221=	2.457	0/416=	0	1/349=	0.2865	7/2430=	0.2881	11.5509	0.2635	NONE	NONE	NONE	NONE	NONE	NONE	AT1G30650-AT1G30660	NONE	NONE
chr1	10891700	10892166	35	13+6+16	20	20	102	45/238=	18.9076	23/235=	9.7872	55/1097=	5.0137	1/542=	0.1845	0/518=	0	3/2718=	0.1104	7.5148	0.0951	NONE	NONE	NONE	NONE	NONE	NONE	AT1G30690-AT1G30700	AT1G30700	NONE
chr1	10913822	10915129	60	18+8+34	32	24	313	201/451=	44.5676	89/353=	25.2125	213/4420=	4.819	130/814=	15.9705	60/563=	10.6572	189/7557=	2.501	9.886	4.4535	NONE	NONE	NONE	NONE	AT1TE35250	SIMPLEHAT1:DNA/HAT	AT1G30757-AT1G30760	NONE	NONE
chr1	10918441	10919056	21	4+0+17	57	23	118	25/967=	2.5853	2/359=	0.5571	48/1603=	2.9944	1/1846=	0.0542	0/722=	0	3/3245=	0.0924	3.5559	0.0728	AT1G30760	+	protein_coding_gene	FAD-binding Berberine family protein	NONE	NONE	NONE	NONE	NONE
chr1	10928198	10928772	13	12+0+1	30	25	139	203/473=	42.9175	3/382=	0.7853	6/2107=	0.2848	160/955=	16.7539	2/740=	0.2703	5/4365=	0.1145	6.3302	2.6605	NONE	NONE	NONE	NONE	NONE	NONE	AT1G30780-AT1G30784	NONE	NONE
chr1	10932578	10932961	31	12+5+14	27	15	90	75/359=	20.8914	17/221=	7.6923	83/1015=	8.1773	37/864=	4.2824	1/512=	0.1953	94/2635=	3.5674	13.1286	3.4813	AT1G30790	+	protein_coding_gene	F-box and associated interaction domains-containing protein	AT1TE35325	TNAT1A:DNA	AT1G30784-AT1G30790	AT1G30790	NONE
chr1	10950101	10950577	34	14+3+17	14	7	90	126/199=	63.3166	7/73=	9.589	52/1133=	4.5896	9/386=	2.3316	1/160=	0.625	4/2303=	0.1737	11.8911	0.5222	NONE	NONE	NONE	NONE	AT1TE35380	ATREP3:RC/Helitron	AT1G30820-AT1G30825	AT1G30820	NONE
chr1	10952375	10952579	26	12+5+9	13	8	38	63/153=	41.1765	18/95=	18.9474	33/423=	7.8014	2/356=	0.5618	1/230=	0.4348	4/1031=	0.388	14.3244	0.3796	NONE	NONE	NONE	NONE	NONE	NONE	AT1G30820-AT1G30825	NONE	NONE
chr1	10981628	10982130	15	13+2+0	34	18	114	89/458=	19.4323	16/261=	6.1303	11/1501=	0.7328	27/903=	2.99	6/509=	1.1788	19/2869=	0.6623	5.9526	1.5309	NONE	NONE	NONE	NONE	AT1TE35460	ATGP1:LTR/Gypsy	AT1G30845-AT1G30850	NONE	AT1G30845
chr1	10990297	10990536	49	18+10+21	23	12	45	129/355=	36.338	32/189=	16.9312	54/700=	7.7143	1/655=	0.1527	1/304=	0.3289	2/1247=	0.1604	17.6562	0.2123	NONE	NONE	NONE	NONE	NONE	NONE	AT1G30860-AT1G30870	AT1G30860;AT1G30870	NONE
chr1	11003203	11003451	21	8+0+13	13	9	64	104/198=	52.5253	0/140=	0	64/863=	7.416	43/385=	11.1688	1/286=	0.3497	29/1674=	1.7324	14.1034	3.5163	NONE	NONE	NONE	NONE	AT1TE35520	ATREP10C:RC/Helitron	AT1G30910-AT1G30920	NONE	AT1G30910;AT1G30920
chr1	11011944	11012963	47	36+5+6	57	49	241	243/823=	29.5261	21/695=	3.0216	25/3255=	0.768	52/1668=	3.1175	1/1455=	0.0687	7/6533=	0.1071	5.5826	0.6219	NONE	NONE	NONE	NONE	NONE	NONE	AT1G30925-AT1G30930	AT1G30925	NONE
chr1	11026556	11027600	35	9+14+12	39	36	295	108/542=	19.9262	102/475=	21.4737	52/3779=	1.376	88/1090=	8.0734	68/1047=	6.4947	24/8378=	0.2865	5.4564	1.6353	AT1G30945	-	pseudogene	pseudogene, hypothetical protein	NONE	NONE	AT1G30945-AT1G30950	NONE	NONE
chr1	11032529	11033497	34	15+5+14	31	27	136	153/472=	32.4153	45/433=	10.3926	57/1825=	3.1233	61/839=	7.2706	24/777=	3.0888	26/3352=	0.7757	10.1341	1.9331	NONE	NONE	NONE	NONE	AT1TE35640	ATLINE1_3A:LINE/L1	AT1G30945-AT1G30950	NONE	NONE
chr1	11043925	11044318	39	3+1+35	4	7	83	31/52=	59.6154	44/73=	60.274	196/1101=	17.802	20/88=	22.7273	58/154=	37.6623	116/1793=	6.4696	22.3955	9.2326	NONE	NONE	NONE	NONE	NONE	NONE	AT1G30970-AT1G30972	AT1G30970;AT1G30972	NONE
chr1	11051494	11051579	10	1+6+3	1	9	16	2/14=	14.2857	16/91=	17.5824	7/161=	4.3478	0/33=	0	4/264=	1.5152	8/491=	1.6293	9.8463	1.4432	NONE	NONE	NONE	NONE	NONE	NONE	AT1G30980-AT1G30990	AT1G30990	NONE
chr1	11053564	11054518	21	19+2+0	69	40	246	260/1182=	21.9966	8/674=	1.1869	7/3981=	0.1758	210/2251=	9.3292	3/1306=	0.2297	12/7631=	0.1573	4.8103	1.9859	AT1G31000	-	protein_coding_gene	F-box and associated interaction domains-containing protein	NONE	NONE	NONE	NONE	AT1G30990;AT1G31010
chr1	11077168	11077252	15	1+1+13	2	2	22	4/19=	21.0526	4/20=	20	30/201=	14.9254	1/38=	2.6316	0/39=	0	1/466=	0.2146	16.6443	0.3504	AT1G31050	-	protein_coding_gene	basic helix-loop-helix (bHLH) DNA-binding superfamily protein	NONE	NONE	NONE	NONE	NONE
chr1	11079566	11080091	35	11+10+14	30	18	140	129/405=	31.8519	49/271=	18.0812	73/1854=	3.9374	124/809=	15.3276	27/541=	4.9908	71/3673=	1.933	9.3838	4.0553	NONE	NONE	NONE	NONE	NONE	NONE	AT1G31050-AT1G31070	AT1G31050	NONE
chr1	11091913	11092223	15	15+0+0	26	21	82	105/381=	27.5591	0/292=	0	0/1103=	0	54/874=	6.1785	0/657=	0	4/2574=	0.1554	6.5293	1.468	AT1G31080	+	protein_coding_gene	F-box family protein	NONE	NONE	NONE	NONE	NONE
chr1	11109061	11109276	12	9+3+0	12	6	41	42/174=	24.1379	11/87=	12.6437	9/581=	1.5491	1/299=	0.3344	2/153=	1.3072	3/984=	0.3049	7.7704	0.3764	NONE	NONE	NONE	NONE	NONE	NONE	AT1G31120-AT1G31130	NONE	NONE
chr1	11109777	11109912	10	4+1+5	10	3	30	15/109=	13.7615	1/28=	3.5714	8/320=	2.5	14/260=	5.3846	2/72=	2.7778	8/791=	1.0114	5.4762	2.2978	NONE	NONE	NONE	NONE	NONE	NONE	AT1G31120-AT1G31130	NONE	NONE
chr1	11118741	11118854	24	2+8+14	2	9	28	5/18=	27.7778	24/92=	26.087	41/306=	13.3987	0/58=	0	0/258=	0	2/722=	0.277	17.7411	0.2059	AT1G31140	+	protein_coding_gene	GORDITA	NONE	NONE	NONE	NONE	NONE
chr1	11128595	11128975	29	9+8+12	11	9	77	53/142=	37.3239	33/117=	28.2051	48/943=	5.0901	2/256=	0.7812	6/209=	2.8708	24/1567=	1.5316	10.9361	1.5451	AT1G31163	-	protein_coding_gene	F-box associated ubiquitination effector family protein	NONE	NONE	AT1G31160-AT1G31163	NONE	AT1G31163
chr1	11139663	11140308	69	27+13+29	30	24	134	233/353=	66.0057	122/302=	40.3974	119/1650=	7.2121	15/817=	1.836	3/682=	0.4399	22/3715=	0.5922	19.6324	0.9369	NONE	NONE	NONE	NONE	NONE	NONE	AT1G31173-AT1G31175	AT1G31175	NONE
chr1	11147601	11148196	49	10+10+29	14	15	132	80/168=	47.619	62/187=	33.1551	183/1728=	10.5903	55/380=	14.4737	17/376=	4.5213	144/3356=	4.2908	15.1442	5.8114	AT1G31200	-	protein_coding_gene	phloem protein 2-A9	NONE	NONE	AT1G31200-AT1G31210	AT1G31200	AT1G31190
chr1	11154974	11155763	79	28+18+33	33	25	183	318/378=	84.127	128/310=	41.2903	112/2108=	5.3131	247/874=	28.2609	82/669=	12.2571	80/4498=	1.7786	19.7426	6.3423	NONE	NONE	NONE	NONE	AT1TE36060	HELITRONY1C:RC/Helitron	AT1G31210-AT1G31220	NONE	NONE
chr1	11165355	11165965	30	13+4+13	34	18	149	37/561=	6.5954	17/270=	6.2963	67/2149=	3.1177	3/1128=	0.266	2/572=	0.3497	4/4430=	0.0903	4.2609	0.1683	AT1G31245	-	pseudogene	Encodes a defensin-like (DEFL) family protein.	NONE	NONE	AT1G31240-AT1G31245;AT1G31245-AT1G31250	AT1G31240	AT1G31250
chr1	11167768	11167923	12	6+5+1	6	10	25	14/69=	20.2899	14/131=	10.687	10/305=	3.2787	0/130=	0	1/216=	0.463	1/521=	0.1919	7.983	0.2564	NONE	NONE	NONE	NONE	AT1TE36100	BRODYAGA1A:DNA/MuDR	AT1G31250-AT1G31258	AT1G31250	NONE
chr1	11170625	11170959	45	9+0+36	9	4	63	47/91=	51.6484	3/38=	7.8947	165/578=	28.5467	5/250=	2	0/79=	0	32/1614=	1.9827	31.2661	1.6234	NONE	NONE	NONE	NONE	AT1TE36105	ATIS112A:DNA/Harbinger	AT1G31250-AT1G31258	NONE	NONE
chr1	11178405	11179282	47	27+17+3	46	37	153	233/689=	33.8171	110/625=	17.6	22/2325=	0.9462	88/1330=	6.6165	19/1142=	1.6637	14/4073=	0.3437	10.1289	1.712	AT1G31270	+	protein_coding_gene	unknown protein; Has 0 Blast hits to 0 proteins in 0 species (source: NCBI BLink).	AT1TE36130	ATCOPIA50:LTR/Copia	AT1G31270-AT1G31274	NONE	AT1G31270
chr1	11202248	11202856	25	10+10+5	18	19	131	34/186=	18.2796	28/226=	12.3894	22/1466=	1.5007	4/435=	0.9195	0/535=	0	12/3465=	0.3463	5.2276	0.3933	NONE	NONE	NONE	NONE	NONE	NONE	AT1G31310-AT1G31319	NONE	NONE
chr1	11209265	11209429	11	7+3+1	8	10	30	63/124=	50.8065	13/169=	7.6923	4/377=	1.061	12/218=	5.5046	1/271=	0.369	1/756=	0.1323	10.2561	1.2357	NONE	NONE	NONE	NONE	NONE	NONE	AT1G31310-AT1G31319	NONE	NONE
chr1	11220977	11221085	13	8+0+5	12	2	18	24/183=	13.1148	0/32=	0	15/267=	5.618	0/285=	0	0/47=	0	0/419=	0	7.8997	0	NONE	NONE	NONE	NONE	NONE	NONE	AT1G31340-AT1G31350	NONE	AT1G31350
chr1	11241537	11241601	10	9+0+1	9	0	16	61/142=	42.9577	0/0=	NA	9/263=	3.4221	3/262=	1.145	0/0=	NA	5/456=	1.0965	16.6187	1.1313	NONE	NONE	NONE	NONE	AT1TE36345	BRODYAGA2:DNA/MuDR	AT1G31380-AT1G31390	AT1G31380	NONE
chr1	11242076	11242747	40	8+14+18	23	24	172	114/358=	31.8436	141/403=	34.9876	77/2593=	2.9695	113/633=	17.8515	31/689=	4.4993	30/4520=	0.6637	10.6149	2.8912	NONE	NONE	NONE	NONE	AT1TE36350	ATDNAI27T9A:DNA/MuDR	AT1G31380-AT1G31390	AT1G31380	AT1G31390
chr1	11276717	11276949	25	8+7+10	10	7	44	78/104=	75	64/78=	82.0513	63/370=	17.027	4/245=	1.6327	5/154=	3.2468	3/1022=	0.2935	30.0001	0.8636	NONE	NONE	NONE	NONE	NONE	NONE	AT1G31500-AT1G31510	AT1G31500;AT1G31510	NONE
chr1	11286522	11286731	20	2+1+17	2	2	60	21/24=	87.5	4/24=	16.6667	141/673=	20.951	14/55=	25.4545	4/55=	7.2727	123/1409=	8.7296	21.0026	9.759	NONE	NONE	NONE	NONE	AT1TE36510	HELITRONY3:RC/Helitron	AT1G31530-AT1G31540	NONE	NONE
chr1	11287575	11287794	22	5+3+14	10	5	64	46/126=	36.5079	7/54=	12.963	116/662=	17.5227	19/300=	6.3333	5/146=	3.4247	159/1654=	9.6131	20.5085	9.4344	NONE	NONE	NONE	NONE	AT1TE36510	HELITRONY3:RC/Helitron	AT1G31530-AT1G31540	NONE	AT1G31540
chr1	11295151	11295429	10	5+0+5	7	5	66	26/76=	34.2105	3/47=	6.383	25/602=	4.1528	0/239=	0	0/171=	0	3/1746=	0.1718	9.1788	0.154	NONE	NONE	NONE	NONE	AT1TE36540;AT1TE36545	RathE1_cons:RathE1_cons;ATHILA4D_LTR:LTR/Gypsy	AT1G31540-AT1G31550	NONE	AT1G31550
chr1	11310176	11310683	68	14+7+47	14	18	117	102/162=	62.963	99/213=	46.4789	226/1273=	17.7533	7/329=	2.1277	119/433=	27.4827	278/2707=	10.2697	26.0288	11.2725	NONE	NONE	NONE	NONE	AT1TE36570	ATENSPM3:DNA/En-Spm	AT1G31570-AT1G31580	AT1G31580	NONE
chr1	11311963	11312288	19	10+6+3	10	7	74	49/110=	44.5455	16/81=	19.7531	15/750=	2	6/267=	2.2472	1/210=	0.4762	3/1939=	0.1547	8.62	0.4225	AT1G31580	+	protein_coding_gene	ECS1	AT1TE36580;AT1TE36590;AT1TE36585	ATREP5:RC/Helitron;HELITRONY1B:RC/Helitron;HELITRONY1D:RC/Helitron	AT1G31580-AT1G31600	NONE	AT1G31580;AT1G31600
chr1	11312990	11313206	17	14+2+1	18	5	47	102/257=	39.6887	9/69=	13.0435	7/549=	1.275	5/565=	0.885	0/152=	0	1/1290=	0.0775	12.0899	0.3601	AT1G31600	-	protein_coding_gene	RNA-binding (RRM/RBD/RNP motifs) family protein	AT1TE36600;AT1TE36590;AT1TE36595	HELITRONY1E:RC/Helitron;HELITRONY1B:RC/Helitron;HELITRONY1C:RC/Helitron	NONE	NONE	NONE
chr1	11319987	11320589	19	6+10+3	7	16	112	28/73=	38.3562	43/182=	23.6264	28/1264=	2.2152	0/151=	0	1/312=	0.3205	4/2305=	0.1735	6.4238	0.1805	NONE	NONE	NONE	NONE	AT1TE36615	ATREP15:RC/Helitron	AT1G31630-AT1G31640	AT1G31630	NONE
chr1	11334182	11335245	52	36+9+7	42	16	217	258/523=	49.3308	27/204=	13.2353	52/2462=	2.1121	57/1100=	5.1818	2/422=	0.4739	30/5118=	0.5862	9.9249	1.7331	NONE	NONE	NONE	NONE	AT1TE36660;AT1TE36665	ATREP8:RC/Helitron;BRODYAGA1:DNA/MuDR	AT1G31660-AT1G31670	AT1G31660	NONE
chr1	11345391	11345786	26	10+6+10	36	25	99	42/589=	7.1307	18/432=	4.1667	29/1564=	1.8542	2/1239=	0.1614	1/863=	0.1159	5/3320=	0.1506	2.9312	0.144	AT1G31690	+	protein_coding_gene	Copper amine oxidase family protein	NONE	NONE	NONE	NONE	NONE
chr1	11352495	11353699	105	40+21+44	53	50	297	244/690=	35.3623	87/728=	11.9505	186/3964=	4.6922	14/1530=	0.915	6/1412=	0.4249	18/7798=	0.2308	9.9265	0.3951	AT1G31710	+	protein_coding_gene	Copper amine oxidase family protein	AT1TE36720;AT1TE36725	ATREP10B:RC/Helitron;ATREP4:RC/Helitron	NONE	NONE	NONE
chr1	11357954	11358588	20	6+8+6	11	14	178	35/190=	18.4211	38/219=	17.3516	38/2810=	1.3523	0/330=	0	0/378=	0	6/4600=	0.1304	3.4527	0.1144	NONE	NONE	NONE	NONE	NONE	NONE	AT1G31720-AT1G31730	NONE	AT1G31720
chr1	11371262	11371564	10	8+1+1	10	5	60	101/116=	87.069	7/65=	10.7692	5/660=	0.7576	81/280=	28.9286	3/122=	2.459	3/1399=	0.2144	12.5999	4.5431	AT1G31750	-	protein_coding_gene	proline-rich family protein	NONE	NONE	NONE	NONE	AT1G31760
chr1	11372145	11372341	10	10+0+0	22	5	46	31/326=	9.5092	0/86=	0	0/599=	0	1/652=	0.1534	1/140=	0.7143	0/1260=	0	2.9521	0.0951	NONE	NONE	NONE	NONE	NONE	NONE	AT1G31750-AT1G31760	AT1G31750	AT1G31760
chr1	11387802	11388231	15	4+6+5	8	16	73	50/99=	50.5051	21/221=	9.5023	16/966=	1.6563	23/177=	12.9944	3/383=	0.7833	6/1774=	0.3382	5.8981	1.6595	NONE	NONE	NONE	NONE	AT1TE36825	HELITRONY1D:RC/Helitron	AT1G31772-AT1G31780	NONE	NONE
chr1	11421178	11421516	61	12+4+45	12	4	79	100/120=	83.3333	24/54=	44.4444	191/820=	23.2927	41/289=	14.1869	4/104=	3.8462	56/1948=	2.8747	32.8371	4.8227	NONE	NONE	NONE	NONE	NONE	NONE	AT1G31830-AT1G31835	AT1G31830	NONE
chr1	11454236	11454493	13	13+0+0	23	9	34	74/551=	13.4301	0/219=	0	0/723=	0	4/944=	0.4237	0/356=	0	1/1208=	0.0828	4.6595	0.1911	NONE	NONE	NONE	NONE	AT1TE37060	ATLANTYS3:LTR/Gypsy	AT1G31885-AT1G31910	NONE	NONE
chr1	11455956	11456951	101	28+10+63	28	17	211	288/448=	64.2857	53/243=	21.8107	263/3008=	8.7434	0/651=	0	0/390=	0	3/4438=	0.0676	14.9857	0.0628	NONE	NONE	NONE	NONE	AT1TE37070	ARNOLD4:DNA/MuDR	AT1G31885-AT1G31910	AT1G31910	NONE
chr1	11471624	11471733	15	3+3+9	5	5	27	9/68=	13.2353	8/76=	10.5263	23/331=	6.9486	0/142=	0	0/144=	0	2/755=	0.2649	6.9155	0.1704	NONE	NONE	NONE	NONE	NONE	NONE	AT1G31940-AT1G31950	AT1G31940	NONE
chr1	11478888	11479246	43	4+2+37	12	9	84	150/168=	89.2857	93/123=	75.6098	165/1146=	14.3979	244/390=	62.5641	131/274=	47.8102	86/2433=	3.5347	28.0117	13.6454	AT1G31960	-	protein_coding_gene	unknown protein; Has 4 Blast hits to 4 proteins in 2 species: Archae - 0; Bacteria - 0; Metazoa - 0; Fungi - 0; Plants - 4; Viruses - 0; Other Eukaryotes - 0 (source: NCBI BLink).	NONE	NONE	AT1G31950-AT1G31960	AT1G31970	AT1G31950;AT1G31960
chr1	11488955	11489904	83	24+14+45	30	17	220	306/345=	88.6957	91/207=	43.9614	165/2674=	6.1705	191/762=	25.0656	21/454=	4.6256	85/5678=	1.497	17.5644	4.0145	AT1G31990	+	protein_coding_gene	unknown protein; Has 35333 Blast hits to 34131 proteins in 2444 species: Archae - 798; Bacteria - 22429; Metazoa - 974; Fungi - 991; Plants - 531; Viruses - 0; Other Eukaryotes - 9610 (source: NCBI BLink).	AT1TE37165	ATREP6:RC/Helitron	AT1G31990-AT1G31983	NONE	AT1G31990
chr1	11493530	11494101	23	20+2+1	29	20	116	145/346=	41.9075	17/249=	6.8273	18/1321=	1.3626	18/701=	2.5678	1/491=	0.2037	5/2808=	0.1781	9.3591	0.7483	NONE	NONE	NONE	NONE	AT1TE37180;AT1TE37185	ATDNA12T3_2:DNA;HELITRONY1D:RC/Helitron	AT1G31990-AT1G31983	NONE	NONE
chr1	11496466	11496727	13	11+0+2	16	5	55	81/295=	27.4576	2/80=	2.5	12/822=	1.4599	13/426=	3.0516	3/122=	2.459	8/1148=	0.6969	6.7171	1.2164	NONE	NONE	NONE	NONE	AT1TE37190;AT1TE37195	ATREP11:RC/Helitron;ATTIR16T3A:DNA	AT1G31990-AT1G31983	NONE	NONE
chr1	11497448	11497669	14	6+1+7	12	8	58	25/167=	14.9701	6/110=	5.4545	23/770=	2.987	0/304=	0	0/208=	0	1/1515=	0.066	5.1626	0.0414	NONE	NONE	NONE	NONE	NONE	NONE	AT1G31990-AT1G31983	NONE	NONE
chr1	11502569	11502882	19	4+9+6	18	16	84	16/238=	6.7227	27/195=	13.8462	17/971=	1.7508	15/476=	3.1513	5/404=	1.2376	30/2170=	1.3825	4.0094	1.4023	AT1G31983	-	pseudogene	pseudogene, hypothetical protein	NONE	NONE	NONE	NONE	NONE
chr1	11512584	11513142	47	8+17+22	20	23	135	101/299=	33.7793	139/337=	41.2463	101/1960=	5.1531	51/622=	8.1994	68/634=	10.7256	59/3997=	1.4761	14.0377	3.6981	AT1G32020	-	protein_coding_gene	F-box family protein	NONE	NONE	AT1G32020-AT1G32030	AT1G32010;AT1G32020	NONE
chr1	11515797	11516447	36	5+18+13	11	25	163	109/138=	78.9855	87/319=	27.2727	63/1913=	3.2933	83/284=	29.2254	26/692=	3.7572	61/4251=	1.435	9.4144	2.9531	NONE	NONE	NONE	NONE	AT1TE37250	RathE3_cons:RathE3_cons	AT1G32030-AT1G32040	NONE	AT1G32030
chr1	11522917	11523523	19	9+3+7	24	15	121	40/248=	16.129	13/132=	9.8485	36/1125=	3.2	3/599=	0.5008	5/346=	1.4451	8/2715=	0.2947	5.0402	0.4582	NONE	NONE	NONE	NONE	AT1TE37280;AT1TE37285;AT1TE37275	ATENSPM3:DNA/En-Spm;HELITRONY3:RC/Helitron;ATREP11:RC/Helitron	AT1G32045-AT1G32049	NONE	NONE
chr1	11524193	11525662	53	38+10+5	54	32	235	276/578=	47.7509	47/386=	12.1762	31/2596=	1.1941	7/1168=	0.5993	0/715=	0	5/4752=	0.1052	9.6196	0.1803	NONE	NONE	NONE	NONE	AT1TE37295;AT1TE37300	ATREP10D:RC/Helitron;HELITRONY3:RC/Helitron	AT1G32045-AT1G32049	NONE	NONE
chr1	11551040	11551425	20	8+6+6	8	9	82	20/100=	20	15/109=	13.7615	24/967=	2.4819	1/208=	0.4808	3/237=	1.2658	18/1965=	0.916	5.0859	0.9491	NONE	NONE	NONE	NONE	AT1TE37395;AT1TE37390	HELITRONY3:RC/Helitron;HELITRONY2:RC/Helitron	AT1G32100-AT1G32110	NONE	NONE
chr1	11563017	11563123	12	12+0+0	12	2	25	112/154=	72.7273	0/27=	0	1/272=	0.3676	17/363=	4.6832	0/63=	0	1/746=	0.134	22.4736	1.5251	AT1G32140	-	protein_coding_gene	F-box family protein	NONE	NONE	NONE	NONE	NONE
chr1	11563771	11564829	32	24+1+7	64	38	276	157/1086=	14.4567	8/597=	1.34	40/4197=	0.9531	21/2113=	0.9938	10/1220=	0.8197	53/8419=	0.6295	3.4541	0.7552	AT1G32140	-	protein_coding_gene	F-box family protein	NONE	NONE	NONE	AT1G32150	NONE
chr1	11580362	11580638	27	26+1+0	31	10	74	241/614=	39.2508	6/223=	2.6906	7/1340=	0.5224	14/1102=	1.2704	0/360=	0	3/2576=	0.1165	11.2257	0.4294	AT1G32172	+	other_RNA	other RNA	AT1TE37490	ATLANTYS3:LTR/Gypsy	AT1G32172-AT1G32180	NONE	NONE
chr1	11588204	11588398	17	16+1+0	24	17	44	196/347=	56.4841	3/248=	1.2097	2/661=	0.3026	166/625=	26.56	3/470=	0.6383	0/1137=	0	15.9186	7.4036	AT1G32180	-	protein_coding_gene	cellulose synthase-like D6	NONE	NONE	NONE	NONE	NONE
chr1	11592301	11592845	70	14+6+50	20	19	134	86/259=	33.2046	53/221=	23.9819	281/1529=	18.378	2/585=	0.3419	3/486=	0.6173	8/3377=	0.2369	20.9863	0.276	NONE	NONE	NONE	NONE	NONE	NONE	AT1G32180-AT1G32190	NONE	AT1G32190
chr1	11618550	11619640	56	29+15+12	36	20	249	334/408=	81.8627	75/259=	28.9575	69/2927=	2.3574	222/947=	23.4424	21/526=	3.9924	34/6100=	0.5574	13.332	3.4649	NONE	NONE	NONE	NONE	AT1TE37620;AT1TE37610;AT1TE37615	HELITRONY1E:RC/Helitron;HELITRONY3:RC/Helitron;ATREP3:RC/Helitron	AT1G32230-AT1G32240	NONE	NONE
chr1	11627716	11628042	10	4+5+1	16	25	67	13/234=	5.5556	19/372=	5.1075	3/997=	0.3009	1/516=	0.1938	2/704=	0.2841	5/1858=	0.2691	2.5151	0.236	AT1G32240	-	protein_coding_gene	Homeodomain-like superfamily protein	NONE	NONE	NONE	NONE	NONE
chr1	11634063	11634796	46	14+11+21	17	21	203	51/245=	20.8163	41/320=	12.8125	76/2660=	2.8571	0/503=	0	1/589=	0.1698	5/5132=	0.0974	4.8898	0.0863	NONE	NONE	NONE	NONE	AT1TE37650;AT1TE37655	ATCOPIA87:LTR/Copia;ATREP10D:RC/Helitron	AT1G32240-AT1G32250	NONE	NONE
chr1	11637573	11637911	23	4+4+15	9	7	61	92/118=	77.9661	31/90=	34.4444	70/698=	10.0287	82/193=	42.487	14/146=	9.589	52/1368=	3.8012	19.9473	9.48	NONE	NONE	NONE	NONE	NONE	NONE	AT1G32240-AT1G32250	NONE	NONE
chr1	11647310	11648063	20	5+0+15	12	17	146	18/177=	10.1695	0/266=	0	58/1772=	3.2731	0/290=	0	1/446=	0.2242	56/3029=	1.8488	3.9427	1.6473	NONE	NONE	NONE	NONE	AT1TE37700;AT1TE37705	HELITRONY1B:RC/Helitron;ATREP7:RC/Helitron	AT1G32280-AT1G32290	NONE	AT1G32280
chr1	11649521	11650719	63	8+6+49	19	21	166	103/179=	57.5419	46/203=	22.6601	304/1575=	19.3016	123/455=	27.033	30/432=	6.9444	332/3258=	10.1903	21.3197	10.5687	AT1G32290	-	protein_coding_gene	unknown protein; Has 7 Blast hits to 5 proteins in 3 species: Archae - 0; Bacteria - 0; Metazoa - 0; Fungi - 0; Plants - 6; Viruses - 0; Other Eukaryotes - 1 (source: NCBI BLink).	AT1TE37720;AT1TE37710;AT1TE37715	ATGP1:LTR/Gypsy;ATREP10C:RC/Helitron;HELITRONY1E:RC/Helitron	AT1G32280-AT1G32290;AT1G32290-AT1G32300	AT1G32290;AT1G32300	AT1G32290
chr1	11652650	11653134	24	22+2+0	48	22	138	373/712=	52.3876	7/334=	2.0958	9/1992=	0.4518	235/1485=	15.8249	0/674=	0	1/3996=	0.025	13.3053	3.4978	AT1G32300	+	protein_coding_gene	D-arabinono-1,4-lactone oxidase family protein	NONE	NONE	NONE	AT1G32310	NONE
chr1	11662350	11662432	12	2+3+7	2	3	17	10/32=	31.25	8/50=	16	19/237=	8.0169	1/47=	2.1277	0/68=	0	3/368=	0.8152	11.7925	0.8258	NONE	NONE	NONE	NONE	NONE	NONE	AT1G32337-AT1G32340	NONE	AT1G32337;AT1G32340
chr1	11668901	11669344	31	6+7+18	7	8	73	35/55=	63.6364	32/62=	51.6129	90/541=	16.6359	1/164=	0.6098	3/178=	1.6854	13/1273=	1.0212	19.4584	1.064	NONE	NONE	NONE	NONE	AT1TE37790;AT1TE37785;AT1TE37780	ATREP1:RC/Helitron;HELITRONY1D:RC/Helitron;ATREP15:RC/Helitron	AT1G32350-AT1G32360	AT1G32350	NONE
chr1	11670195	11670555	18	10+1+7	15	9	76	78/183=	42.623	11/116=	9.4828	44/918=	4.793	1/371=	0.2695	6/239=	2.5105	32/1760=	1.8182	9.9175	1.916	NONE	NONE	NONE	NONE	AT1TE37790;AT1TE37795	ATREP1:RC/Helitron;ATREP10B:RC/Helitron	AT1G32350-AT1G32360	NONE	NONE
chr1	11688204	11688820	21	16+0+5	46	41	187	235/622=	37.7814	4/618=	0.6472	13/2634=	0.4935	229/1288=	17.7795	0/1192=	0	3/5137=	0.0584	6.9544	3.376	AT1G32390	+	transposable_element_gene	transposable element gene	AT1TE37845;AT1TE37850	ATLINEIII:LINE/L1;ATLINEIII:LINE/L1	AT1G32390-AT1G32400	NONE	AT1G32400
chr1	11692004	11692169	14	12+2+0	12	4	24	93/169=	55.0296	5/62=	8.0645	5/366=	1.3661	5/282=	1.773	0/90=	0	1/479=	0.2088	18.433	0.6008	NONE	NONE	NONE	NONE	NONE	NONE	AT1G32400-AT1G32410	AT1G32400	NONE
chr1	11701992	11702258	16	15+1+0	33	22	64	124/444=	27.9279	3/287=	1.0453	4/828=	0.4831	16/952=	1.6807	1/633=	0.158	3/1796=	0.167	7.1527	0.546	AT1G32420	+	protein_coding_gene	F-box and associated interaction domains-containing protein	AT1TE37900	HELITRONY1B:RC/Helitron	AT1G32415-AT1G32420	AT1G32420	NONE
chr1	11703227	11703949	47	12+16+19	34	34	153	176/506=	34.7826	109/505=	21.5842	86/2109=	4.0778	144/1002=	14.3713	33/987=	3.3435	93/4342=	2.1419	11.1177	4.4477	NONE	NONE	NONE	NONE	AT1TE37905	VANDAL3:DNA/MuDR	AT1G32420-AT1G32430	NONE	AT1G32420;AT1G32430
chr1	11705138	11705490	23	5+12+6	8	18	111	53/124=	42.7419	63/249=	25.3012	33/1479=	2.2312	15/213=	7.0423	26/472=	5.5085	44/2800=	1.5714	7.8363	2.3138	AT1G32430	-	protein_coding_gene	F-box and associated interaction domains-containing protein	NONE	NONE	NONE	NONE	NONE
chr1	11710350	11710513	10	8+2+0	8	4	29	59/73=	80.8219	6/39=	15.3846	1/279=	0.3584	4/179=	2.2346	0/86=	0	1/646=	0.1548	17.7328	0.6397	NONE	NONE	NONE	NONE	AT1TE37935	ATREP11:RC/Helitron	AT1G32430-AT1G32440	NONE	NONE
chr1	11720341	11720530	12	6+1+5	7	5	36	35/84=	41.6667	4/61=	6.5574	21/438=	4.7945	18/141=	12.766	0/101=	0	15/711=	2.1097	10.3344	3.1874	NONE	NONE	NONE	NONE	AT1TE37975	ATREP4:RC/Helitron	AT1G32450-AT1G32460	AT1G32450	NONE
chr1	11723321	11723563	13	13+0+0	16	6	51	38/281=	13.5231	3/100=	3	9/811=	1.1097	0/510=	0	0/187=	0	0/1481=	0	4.2146	0	NONE	NONE	NONE	NONE	NONE	NONE	AT1G32450-AT1G32460	NONE	NONE
chr1	11724476	11724608	12	12+0+0	12	1	28	56/171=	32.7485	1/13=	7.6923	10/387=	2.584	0/285=	0	0/19=	0	2/670=	0.2985	11.4749	0.2195	NONE	NONE	NONE	NONE	NONE	NONE	AT1G32450-AT1G32460	NONE	NONE
chr1	11728799	11729010	13	7+4+2	10	7	53	27/154=	17.5325	15/121=	12.3967	23/836=	2.7512	2/322=	0.6211	1/220=	0.4545	4/1637=	0.2443	5.5424	0.3101	NONE	NONE	NONE	NONE	NONE	NONE	AT1G32450-AT1G32460	NONE	NONE
chr1	11730363	11731231	21	15+4+2	39	19	207	89/613=	14.5188	12/259=	4.6332	23/3027=	0.7598	7/1096=	0.6387	1/507=	0.1972	13/5412=	0.2402	3.4734	0.2907	NONE	NONE	NONE	NONE	NONE	NONE	AT1G32450-AT1G32460	NONE	NONE
chr1	11732237	11732375	10	4+1+5	4	8	19	30/34=	88.2353	2/61=	3.2787	9/133=	6.7669	2/84=	2.381	6/164=	3.6585	4/363=	1.1019	18.3525	2.2808	NONE	NONE	NONE	NONE	AT1TE38015;AT1TE38010	ATREP2:RC/Helitron;ATREP15:RC/Helitron	AT1G32450-AT1G32460	NONE	NONE
chr1	11734584	11735614	52	18+20+14	38	39	209	436/553=	78.8427	129/522=	24.7126	79/2528=	3.125	302/948=	31.8565	52/886=	5.8691	78/4674=	1.6688	15.6526	6.7455	NONE	NONE	NONE	NONE	AT1TE38035;AT1TE38030	ATREP3:RC/Helitron;ATREP10D:RC/Helitron	AT1G32450-AT1G32460	NONE	NONE
chr1	11737419	11738041	29	17+6+6	18	18	115	117/229=	51.0917	34/218=	15.5963	33/1171=	2.8181	6/474=	1.2658	12/440=	2.7273	8/2605=	0.3071	10.9947	0.8549	NONE	NONE	NONE	NONE	AT1TE38035;AT1TE38045;AT1TE38040	ATREP3:RC/Helitron;HELITRONY1D:RC/Helitron;ATREP3:RC/Helitron	AT1G32450-AT1G32460	AT1G32460	NONE
chr1	11738915	11739549	14	14+0+0	37	36	169	180/504=	35.7143	0/480=	0	1/2086=	0.0479	160/1087=	14.7194	1/1027=	0.0974	3/4869=	0.0616	5.0417	2.1674	AT1G32460;AT1G32470	-	protein_coding_gene;protein_coding_gene	unknown protein; Has 19 Blast hits to 19 proteins in 8 species: Archae - 0; Bacteria - 0; Metazoa - 0; Fungi - 0; Plants - 19; Viruses - 0; Other Eukaryotes - 0 (source: NCBI BLink).;Single hybrid motif superfamily protein	NONE	NONE	NONE	NONE	AT1G32460;AT1G32470
chr1	11755059	11755258	13	6+2+5	10	10	41	27/129=	20.9302	10/125=	8	16/476=	3.3613	2/277=	0.722	7/267=	2.6217	18/993=	1.8127	7.7433	2.0747	NONE	NONE	NONE	NONE	AT1TE38090	VANDAL2N1:DNA/MuDR	AT1G32505-AT1G32510	NONE	NONE
chr1	11757022	11757868	11	7+4+0	37	44	179	66/558=	11.828	13/605=	2.1488	5/2419=	0.2067	20/1246=	1.6051	2/1438=	0.1391	8/5952=	0.1344	2.0083	0.3603	AT1G32510	+	protein_coding_gene	NAC domain containing protein 11	NONE	NONE	NONE	NONE	AT1G32520
chr1	11758588	11759176	17	17+0+0	37	17	159	216/423=	51.0638	1/187=	0.5348	0/1900=	0	206/1047=	19.6753	3/471=	0.6369	10/4401=	0.2272	9.3844	3.6991	AT1G32520	-	protein_coding_gene	unknown protein; FUNCTIONS IN: molecular_function unknown; INVOLVED IN: biological_process unknown; LOCATED IN: chloroplast; EXPRESSED IN: 24 plant structures; EXPRESSED DURING: 15 growth stages; Has 143 Blast hits to 142 proteins in 34 species: Archae - 0; Bacteria - 0; Metazoa - 39; Fungi - 0; Plants - 56; Viruses - 0; Other Eukaryotes - 48 (source: NCBI BLink).	NONE	NONE	NONE	NONE	AT1G32510;AT1G32530
chr1	11764440	11765062	37	15+3+19	15	10	151	72/196=	36.7347	10/128=	7.8125	72/1732=	4.157	2/377=	0.5305	1/276=	0.3623	3/3549=	0.0845	7.5232	0.1411	NONE	NONE	NONE	NONE	AT1TE38125	ATREP4:RC/Helitron	AT1G32530-AT1G32540	NONE	NONE
chr1	11788333	11789449	50	25+7+18	52	33	280	192/834=	23.0216	37/528=	7.0076	159/4116=	3.863	99/1741=	5.6864	21/1100=	1.9091	166/8382=	1.9804	7.391	3.0818	AT1G32585	-	protein_coding_gene	VQ motif-containing protein-related	NONE	NONE	AT1G32583-AT1G32585;AT1G32585-AT1G32590	AT1G32585	AT1G32583;AT1G32585
chr1	11794073	11794503	20	6+0+14	8	2	83	51/96=	53.125	15/28=	53.5714	59/880=	6.7045	19/180=	10.5556	28/47=	59.5745	48/1780=	2.6966	10.9059	4.5516	NONE	NONE	NONE	NONE	AT1TE38210	ATCOPIA31:LTR/Copia	AT1G32590-AT1G32600	AT1G32600	NONE
chr1	11802462	11803654	42	21+15+6	43	29	261	149/575=	25.913	88/331=	26.5861	72/3373=	2.1346	97/1099=	8.8262	63/691=	9.1172	81/6303=	1.2851	8.182	3.565	NONE	NONE	NONE	NONE	AT1TE38245;AT1TE38240	ATREP2:RC/Helitron;ATREP2A:RC/Helitron	AT1G32640-AT1G32650	NONE	NONE
chr1	11803991	11805799	104	29+13+62	55	40	362	234/652=	35.8896	94/460=	20.4348	410/4043=	10.141	115/1415=	8.1272	81/971=	8.3419	465/8029=	5.7915	15.3477	7.3768	NONE	NONE	NONE	NONE	AT1TE38255;AT1TE38250;AT1TE38260;AT1TE38245	ATREP3:RC/Helitron;HELITRONY3:RC/Helitron;ATREP3:RC/Helitron;ATREP2:RC/Helitron	AT1G32640-AT1G32650	NONE	NONE
chr1	11812808	11813043	12	12+0+0	18	5	77	146/244=	59.8361	1/68=	1.4706	3/1055=	0.2844	142/530=	26.7925	1/143=	0.6993	3/2195=	0.1367	11.0837	5.0347	NONE	NONE	NONE	NONE	NONE	NONE	AT1G32660-AT1G32670	NONE	AT1G32660
chr1	11829353	11829421	16	16+0+0	16	4	17	159/219=	72.6027	0/64=	0	0/228=	0	59/465=	12.6882	0/139=	0	1/478=	0.2092	31.4326	5.463	AT1G32700	+	protein_coding_gene	PLATZ transcription factor family protein	NONE	NONE	NONE	NONE	NONE
chr1	11833818	11834633	126	24+19+83	26	23	212	158/278=	56.8345	116/286=	40.5594	315/2559=	12.3095	5/652=	0.7669	13/663=	1.9608	73/5372=	1.3589	19.6281	1.5934	AT1G32713	-	miRNA	MIR829a; miRNA	NONE	NONE	AT1G32710-AT1G32713;AT1G32713-AT1G32720	AT1G32720	AT1G32710
chr1	11837480	11838187	23	1+5+17	12	14	167	8/168=	4.7619	18/156=	11.5385	101/1976=	5.1113	0/307=	0	8/341=	2.346	138/4002=	3.4483	5.9223	2.8458	NONE	NONE	NONE	NONE	NONE	NONE	AT1G32720-AT1G32730	NONE	AT1G32720
chr1	11838434	11839016	41	3+9+29	5	16	124	9/70=	12.8571	49/253=	19.3676	105/1855=	5.6604	0/141=	0	5/457=	1.0941	25/3354=	0.7454	7.4914	0.7796	NONE	NONE	NONE	NONE	NONE	NONE	AT1G32720-AT1G32730	NONE	NONE
chr1	11842696	11842960	10	10+0+0	15	18	74	124/210=	59.0476	1/275=	0.3636	1/998=	0.1002	78/404=	19.3069	0/500=	0	1/1865=	0.0536	9.079	2.7638	AT1G32730	+	protein_coding_gene	unknown protein; LOCATED IN: chloroplast; EXPRESSED IN: 12 plant structures; EXPRESSED DURING: 6 growth stages; CONTAINS InterPro DOMAIN/s: Protein of unknown function DUF702 (InterPro:IPR007818); Has 120 Blast hits to 118 proteins in 39 species: Archae - 0; Bacteria - 8; Metazoa - 63; Fungi - 4; Plants - 33; Viruses - 0; Other Eukaryotes - 12 (source: NCBI BLink).	NONE	NONE	NONE	NONE	NONE
chr1	11860765	11860910	20	6+4+10	6	6	31	16/94=	17.0213	11/87=	12.6437	28/454=	6.1674	1/163=	0.6135	0/167=	0	0/841=	0	9.1484	0.1163	AT1G32763	-	protein_coding_gene	Cysteine-rich protein	NONE	NONE	AT1G32763-AT1G32770	AT1G32763	NONE
chr1	11863458	11863858	35	21+9+5	24	15	94	129/334=	38.6228	36/215=	16.7442	18/1223=	1.4718	58/849=	6.8316	1/552=	0.1812	6/3250=	0.1846	10.6213	1.4131	NONE	NONE	NONE	NONE	AT1TE38455	HELITRONY3:RC/Helitron	AT1G32763-AT1G32770	NONE	NONE
chr1	11873266	11873473	16	9+1+6	12	5	50	43/167=	25.7485	2/63=	3.1746	25/681=	3.6711	1/343=	0.2915	0/165=	0	1/1243=	0.0805	7.1126	0.1155	NONE	NONE	NONE	NONE	NONE	NONE	AT1G32780-AT1G32790	AT1G32780	NONE
chr1	11879403	11879864	19	9+7+3	13	15	75	64/147=	43.5374	33/166=	19.8795	20/816=	2.451	39/374=	10.4278	6/435=	1.3793	14/2041=	0.6859	8.9891	1.9903	NONE	NONE	NONE	NONE	AT1TE38505	ATREP15:RC/Helitron	AT1G32790-AT1G32810	NONE	NONE
chr1	11915812	11916333	13	11+0+2	26	28	145	61/411=	14.8418	2/439=	0.4556	8/2212=	0.3617	30/822=	3.6496	3/853=	0.3517	9/4306=	0.209	2.4215	0.6619	AT1G32890	-	transposable_element_gene	transposable element gene	AT1TE38580	ATLINEIII:LINE/L1	NONE	NONE	NONE
chr1	11957525	11957852	13	2+6+5	11	17	67	18/144=	12.5	25/219=	11.4155	21/784=	2.6786	3/307=	0.9772	3/478=	0.6276	5/1752=	0.2854	5.1634	0.4464	AT1G32992	+	miRNA	MIR856a; miRNA	NONE	NONE	AT1G32992-AT1G33000	NONE	AT1G32990
chr1	11961001	11961540	48	17+16+15	19	19	95	123/217=	56.682	62/179=	34.6369	60/971=	6.1792	44/510=	8.6275	16/535=	2.9907	30/2487=	1.2063	20.0915	2.1448	NONE	NONE	NONE	NONE	AT1TE38710	RathE3_cons:RathE3_cons	AT1G33010-AT1G33020	NONE	AT1G33010
chr1	11962804	11963271	11	11+0+0	36	17	109	66/615=	10.7317	1/292=	0.3425	2/1836=	0.1089	1/1064=	0.094	0/524=	0	3/3188=	0.0941	2.7959	0.0791	AT1G33020	+	protein_coding_gene	F-box and associated interaction domains-containing protein	NONE	NONE	NONE	NONE	NONE
chr1	11972953	11973259	25	10+3+12	10	6	52	64/98=	65.3061	18/59=	30.5085	36/477=	7.5472	4/195=	2.0513	2/115=	1.7391	6/970=	0.6186	16.5963	0.6588	NONE	NONE	NONE	NONE	AT1TE38740	ATREP15:RC/Helitron	AT1G33055-AT1G33060	AT1G33055	NONE
chr1	11983454	11984527	41	13+8+20	23	21	195	185/215=	86.0465	43/192=	22.3958	70/1819=	3.8483	199/464=	42.8879	36/455=	7.9121	71/4125=	1.7212	13.3286	6.1156	AT1G33070	+	protein_coding_gene	MADS-box family protein	AT1TE38795;AT1TE38805;AT1TE38800	ARNOLDY2:DNA/MuDR;ATREP10D:RC/Helitron;ARNOLDY1:DNA/MuDR	NONE	NONE	NONE
chr1	11985105	11985901	29	22+4+3	41	18	216	173/421=	41.0926	11/179=	6.1453	23/2290=	1.0044	146/916=	15.9389	3/391=	0.7673	31/4729=	0.6555	7.0668	2.9811	AT1G33070;AT1G33080	+	protein_coding_gene;protein_coding_gene	MADS-box family protein;MATE efflux family protein	NONE	NONE	AT1G33070-AT1G33080	AT1G33080	AT1G33070
chr1	11986641	11986824	21	5+2+14	6	3	53	19/91=	20.8791	4/53=	7.5472	43/858=	5.0117	4/176=	2.2727	1/85=	1.1765	13/1469=	0.885	6.1397	1.1121	AT1G33080	+	protein_coding_gene	MATE efflux family protein	NONE	NONE	NONE	NONE	NONE
chr1	12027637	12028141	13	7+1+5	12	23	149	67/182=	36.8132	3/383=	0.7833	16/2192=	0.7299	2/310=	0.6452	1/640=	0.1562	1/4097=	0.0244	3.0599	0.0828	AT1G33170	+	protein_coding_gene	S-adenosyl-L-methionine-dependent methyltransferases superfamily protein	NONE	NONE	NONE	NONE	NONE
chr1	12030816	12031542	17	11+4+2	34	24	174	120/481=	24.948	12/357=	3.3613	15/2426=	0.6183	81/1112=	7.2842	2/818=	0.2445	12/5405=	0.222	4.2456	1.2686	AT1G33180	+	transposable_element_gene	transposable element gene	AT1TE38980	ATLINE2:LINE/L1	AT1G33180-AT1G33190	NONE	AT1G33170
chr1	12052784	12053390	15	15+0+0	37	14	64	106/674=	15.727	0/253=	0	1/991=	0.1009	38/1230=	3.0894	0/432=	0	3/1856=	0.1616	6.3036	1.219	AT1G33240	-	protein_coding_gene	GT-2-like 1	NONE	NONE	NONE	NONE	NONE
chr1	12055231	12055388	22	9+5+8	12	12	37	124/175=	70.8571	62/183=	33.8798	32/452=	7.0796	78/325=	24	27/345=	7.8261	12/850=	1.4118	23.8896	6.3627	NONE	NONE	NONE	NONE	NONE	NONE	AT1G33240-AT1G33250	AT1G33240	NONE
chr1	12083519	12084188	48	10+20+18	18	23	110	221/242=	91.3223	137/313=	43.77	87/1514=	5.7464	152/473=	32.1353	44/588=	7.483	40/2760=	1.4493	21.5204	6.0483	NONE	NONE	NONE	NONE	AT1TE39160	ATREP8:RC/Helitron	AT1G33320-AT1G33330	AT1G33330	AT1G33320
chr1	12098036	12098943	21	14+5+2	16	17	197	58/175=	33.1429	23/165=	13.9394	9/2012=	0.4473	1/373=	0.2681	5/400=	1.25	15/4083=	0.3674	3.7287	0.4	NONE	NONE	NONE	NONE	AT1TE39225;AT1TE39230	ATREP2:RC/Helitron;HELITRONY1D:RC/Helitron	AT1G33370-AT1G33380	NONE	AT1G33390
chr1	12127556	12128482	20	19+0+1	67	54	245	192/1037=	18.5149	0/826=	0	12/3415=	0.3514	102/2072=	4.9228	4/1712=	0.2336	5/6563=	0.0762	3.6102	1.0212	AT1G33440	-	protein_coding_gene	Major facilitator superfamily protein	NONE	NONE	NONE	NONE	NONE
chr1	12131591	12131880	17	10+3+4	10	4	63	66/121=	54.5455	11/42=	26.1905	10/773=	1.2937	21/276=	7.6087	2/98=	2.0408	13/1588=	0.8186	9.3089	1.8704	NONE	NONE	NONE	NONE	AT1TE39335	ATREP1:RC/Helitron	AT1G33440-AT1G33450	NONE	NONE
chr1	12136521	12136799	25	4+2+19	8	2	55	83/106=	78.3019	13/26=	50	119/652=	18.2515	80/180=	44.4444	11/47=	23.4043	105/1196=	8.7793	27.1488	13.0089	NONE	NONE	NONE	NONE	AT1TE39350;AT1TE39355;AT1TE39360	ATREP9:RC/Helitron;ATREP14:RC/Helitron;ATREP14:RC/Helitron	AT1G33440-AT1G33450	NONE	NONE
chr1	12137613	12138131	26	8+5+13	8	12	125	55/109=	50.4587	65/154=	42.2078	173/1624=	10.6527	0/232=	0	50/304=	16.4474	155/3022=	5.1291	15.8586	7.6422	NONE	NONE	NONE	NONE	AT1TE39360;AT1TE39365	ATREP14:RC/Helitron;ATREP11:RC/Helitron	AT1G33440-AT1G33450	NONE	NONE
chr1	12143150	12144097	59	12+14+33	14	23	174	92/142=	64.7887	114/246=	46.3415	168/1823=	9.2156	26/283=	9.1873	63/520=	12.1154	158/3799=	4.159	18.0805	6.1067	NONE	NONE	NONE	NONE	AT1TE39400;AT1TE39405	BRODYAGA2:DNA/MuDR;ATREP10D:RC/Helitron	AT1G33460-AT1G33470	AT1G33470	NONE
chr1	12165815	12166545	49	15+11+23	18	14	162	190/205=	92.6829	60/150=	40	89/1675=	5.3134	95/475=	20	20/361=	5.5402	40/3895=	1.027	15.7563	2.8909	AT1G33550	-	transposable_element_gene	transposable element gene	AT1TE39490	ATLINE1_3A:LINE/L1	AT1G33540-AT1G33550	NONE	NONE
chr1	12167013	12167492	57	26+4+27	34	7	101	296/376=	78.7234	30/83=	36.1446	78/1086=	7.1823	177/1056=	16.7614	27/214=	12.6168	113/3010=	3.7542	26.3039	7.9887	NONE	NONE	NONE	NONE	AT1TE39495;AT1TE39500	ATGP8:LTR/Gypsy;ATENSPM7:DNA/En-Spm	AT1G33550-AT1G33560	NONE	NONE
chr1	12172061	12172500	15	3+2+10	6	3	112	17/67=	25.3731	12/39=	30.7692	39/1350=	2.8889	8/141=	5.6738	2/76=	2.6316	30/2348=	1.2777	4.7274	1.4595	NONE	NONE	NONE	NONE	AT1TE39510	ATENSPM10:DNA/En-Spm	AT1G33560-AT1G33570	NONE	AT1G33560
chr1	12177203	12177373	10	2+3+5	6	15	43	6/55=	10.9091	11/149=	7.3826	12/403=	2.9777	0/183=	0	3/443=	0.6772	21/1226=	1.7129	5.3646	1.6242	NONE	NONE	NONE	NONE	AT1TE39515	ATENSPM10:DNA/En-Spm	AT1G33580-AT1G33590	AT1G33590	NONE
chr1	12179896	12179946	11	1+3+7	2	6	16	4/28=	14.2857	9/82=	10.9756	21/212=	9.9057	0/46=	0	0/141=	0	0/376=	0	10.3906	0	NONE	NONE	NONE	NONE	NONE	NONE	AT1G33590-AT1G33600	AT1G33600	AT1G33590
chr1	12184478	12184607	11	10+0+1	13	5	21	29/160=	18.125	0/67=	0	5/232=	2.1552	1/346=	0.289	0/135=	0	2/488=	0.4098	7.6412	0.4056	NONE	NONE	NONE	NONE	NONE	NONE	AT1G33600-AT1G33607	NONE	NONE
chr1	12186510	12186942	14	7+2+5	8	3	89	73/94=	77.6596	10/36=	27.7778	25/1147=	2.1796	29/196=	14.7959	1/78=	1.2821	7/2204=	0.3176	9.4563	1.6507	NONE	NONE	NONE	NONE	AT1TE39560	ATREP6:RC/Helitron	AT1G33600-AT1G33607	NONE	AT1G33607
chr1	12187214	12187568	33	0+6+27	4	8	76	58/63=	92.0635	37/93=	39.7849	93/875=	10.6286	100/108=	92.5926	28/200=	14	22/1814=	1.2128	18.1958	6.5256	AT1G33607	-	protein_coding_gene	Defensin-like (DEFL) family protein	NONE	NONE	AT1G33607-AT1G33610	AT1G33607	NONE
chr1	12192798	12193234	12	2+1+9	10	21	94	9/115=	7.8261	6/247=	2.4291	29/1136=	2.5528	1/244=	0.4098	0/563=	0	0/2344=	0	3.2547	0.0421	AT1G33612	+	protein_coding_gene	Leucine-rich repeat (LRR) family protein	NONE	NONE	AT1G33612-AT1G33615	NONE	AT1G33612
chr1	12214503	12215352	51	24+9+18	40	28	195	278/594=	46.8013	60/406=	14.7783	104/2859=	3.6376	176/1044=	16.8582	29/725=	4	64/4857=	1.3177	12.0328	4.0923	NONE	NONE	NONE	NONE	NONE	NONE	AT1G33700-AT1G33709	AT1G33700	NONE
chr1	12225534	12226352	51	11+11+29	17	24	200	89/281=	31.6726	36/373=	9.6515	127/2759=	4.6031	92/537=	17.1322	9/762=	1.1811	195/5864=	3.3254	8.2543	4.0222	NONE	NONE	NONE	NONE	NONE	NONE	AT1G33720-AT1G33730	AT1G33730	NONE
chr1	12228581	12229188	49	30+5+14	40	15	117	312/476=	65.5462	30/156=	19.2308	72/1341=	5.3691	232/1065=	21.784	37/399=	9.2732	153/2815=	5.4352	20.9059	8.6913	NONE	NONE	NONE	NONE	AT1TE39710;AT1TE39700;AT1TE39705	HELITRONY1C:RC/Helitron;HELITRONY1A:RC/Helitron;HELITRONY1C:RC/Helitron	AT1G33730-AT1G33740	NONE	AT1G33730
chr1	12239681	12240499	82	19+18+45	28	35	187	115/332=	34.6386	89/432=	20.6019	184/2014=	9.136	42/797=	5.2698	30/979=	3.0644	81/4683=	1.7297	14.8379	2.7269	NONE	NONE	NONE	NONE	AT1TE39755;AT1TE39750	ATREP2:RC/Helitron;ATREP2:RC/Helitron	AT1G33760-AT1G33770	NONE	NONE
chr1	12240935	12241438	18	5+7+6	6	10	94	27/70=	38.5714	26/121=	21.4876	30/980=	3.0612	17/141=	12.0567	8/222=	3.6036	11/1905=	0.5774	7.0652	1.5073	NONE	NONE	NONE	NONE	AT1TE39755;AT1TE39765;AT1TE39760	ATREP2:RC/Helitron;BRODYAGA1:DNA/MuDR;ATREP4:RC/Helitron	AT1G33760-AT1G33770	AT1G33770	NONE
chr1	12242247	12242534	13	13+0+0	20	19	78	212/335=	63.2836	6/296=	2.027	1/811=	0.1233	41/576=	7.1181	1/484=	0.2066	5/1596=	0.3133	10.0518	1.4704	AT1G33770	+	protein_coding_gene	Protein kinase superfamily protein	NONE	NONE	NONE	NONE	NONE
chr1	12249489	12250044	65	10+19+36	10	19	131	108/156=	69.2308	172/308=	55.8442	120/1847=	6.497	0/267=	0	16/564=	2.8369	26/3589=	0.7244	16.5612	0.9893	NONE	NONE	NONE	NONE	NONE	NONE	AT1G33780-AT1G33785	NONE	NONE
chr1	12251840	12252026	10	4+5+1	7	17	55	12/93=	12.9032	16/233=	6.867	17/783=	2.1711	0/178=	0	8/432=	1.8519	11/1316=	0.8359	4.2757	1.0715	NONE	NONE	NONE	NONE	AT1TE39795;AT1TE39800	HELITRONY1D:RC/Helitron;ATMU9:DNA/MuDR	AT1G33780-AT1G33785	NONE	NONE
chr1	12266210	12267092	12	11+0+1	28	38	237	196/477=	41.0901	3/662=	0.4532	14/3784=	0.37	169/847=	19.9528	4/1054=	0.3795	6/6422=	0.0934	4.1401	1.8946	AT1G33810	+	protein_coding_gene	unknown protein; FUNCTIONS IN: molecular_function unknown; INVOLVED IN: biological_process unknown; LOCATED IN: chloroplast thylakoid membrane, chloroplast, chloroplast envelope; EXPRESSED IN: 22 plant structures; EXPRESSED DURING: 13 growth stages; Has 39 Blast hits to 39 proteins in 18 species: Archae - 0; Bacteria - 0; Metazoa - 0; Fungi - 0; Plants - 39; Viruses - 0; Other Eukaryotes - 0 (sou…	NONE	NONE	AT1G33810-AT1G33811	AT1G33811	AT1G33810
chr1	12269376	12270049	12	9+2+1	25	32	169	45/300=	15	7/369=	1.897	3/1705=	0.176	36/806=	4.4665	0/937=	0	14/4730=	0.296	2.2094	0.7519	AT1G33811	+	protein_coding_gene	GDSL-like Lipase/Acylhydrolase superfamily protein	NONE	NONE	AT1G33811-AT1G33813	NONE	AT1G33811
chr1	12272540	12273103	33	10+2+21	12	7	123	119/146=	81.5068	7/92=	7.6087	73/1287=	5.6721	90/299=	30.1003	1/187=	0.5348	82/2682=	3.0574	13.491	5.9369	NONE	NONE	NONE	NONE	AT1TE39875;AT1TE39870	ATREP3:RC/Helitron;ATREP11:RC/Helitron	AT1G33811-AT1G33813	NONE	NONE
chr1	12276274	12278988	135	53+53+29	89	101	647	722/1205=	59.917	286/1343=	21.2956	162/8079=	2.0052	439/2638=	16.6414	88/2935=	2.9983	259/17651=	1.4673	10.4894	3.3856	AT1G33817;AT1G33820	-	transposable_element_gene;protein_coding_gene	transposable element gene;unknown protein; Has 46 Blast hits to 44 proteins in 25 species: Archae - 0; Bacteria - 8; Metazoa - 18; Fungi - 1; Plants - 6; Viruses - 0; Other Eukaryotes - 13 (source: NCBI BLink).	AT1TE39885;AT1TE39890;AT1TE39880	ATCOPIA54:LTR/Copia;ATDNA12T3_2:DNA;ATCOPIA35:LTR/Copia	AT1G33817-AT1G33820	NONE	AT1G33820;AT1G33830
chr1	12282142	12282339	15	1+4+10	4	12	56	2/60=	3.3333	13/153=	8.4967	31/699=	4.4349	0/120=	0	1/332=	0.3012	15/1563=	0.9597	4.792	0.8465	AT1G33835	+	transposable_element_gene	transposable element gene	AT1TE39900;AT1TE39905	ATCOPIA12:LTR/Copia;ATREP10D:RC/Helitron	AT1G33835-AT1G33840	AT1G33830	NONE
chr1	12283155	12283362	12	7+2+3	11	11	54	25/177=	14.1243	5/170=	2.9412	13/878=	1.4806	1/287=	0.3484	0/277=	0	13/1480=	0.8784	3.4958	0.7926	NONE	NONE	NONE	NONE	NONE	NONE	AT1G33835-AT1G33840	NONE	AT1G33840
chr1	12286428	12286634	17	8+4+5	8	6	40	90/98=	91.8367	17/66=	25.7576	23/487=	4.7228	19/228=	8.3333	14/155=	9.0323	23/1097=	2.0966	20.1133	4.0812	NONE	NONE	NONE	NONE	AT1TE39915	VANDAL18NA:DNA/MuDR	AT1G33840-AT1G33850	NONE	NONE
chr1	12290088	12290459	20	20+0+0	28	5	85	82/361=	22.7147	0/70=	0	3/1222=	0.2455	2/892=	0.2242	0/165=	0	5/2707=	0.1847	5.9984	0.1878	NONE	NONE	NONE	NONE	AT1TE39940;AT1TE39930;AT1TE39935	ATREP15:RC/Helitron;ATREP10A:RC/Helitron;HELITRONY1B:RC/Helitron	AT1G33850-AT1G33855	NONE	NONE
chr1	12296114	12296626	34	12+3+19	14	10	96	91/201=	45.2736	9/123=	7.3171	84/1030=	8.1553	0/374=	0	0/254=	0	5/1946=	0.2569	10.4131	0.1935	NONE	NONE	NONE	NONE	NONE	NONE	AT1G33860-AT1G33870	NONE	AT1G33860
chr1	12297022	12297536	18	3+3+12	16	14	148	19/198=	9.596	29/181=	16.0221	34/1851=	1.8368	2/504=	0.3968	10/431=	2.3202	27/4668=	0.5784	3.5419	0.6907	NONE	NONE	NONE	NONE	AT1TE39960	ATHILA7:LTR/Gypsy	AT1G33860-AT1G33870	NONE	NONE
chr1	12320113	12320861	18	18+0+0	40	41	142	267/562=	47.5089	3/633=	0.4739	3/1991=	0.1507	243/1232=	19.724	5/1288=	0.3882	12/4143=	0.2896	9.7125	4.1035	AT1G33920	+	protein_coding_gene	phloem protein 2-A4	NONE	NONE	NONE	NONE	NONE
chr1	12327649	12327945	19	6+10+3	10	20	71	62/138=	44.9275	54/283=	19.0813	19/775=	2.4516	99/291=	34.0206	15/605=	2.4793	31/1842=	1.683	10.9136	5.2779	NONE	NONE	NONE	NONE	AT1TE40090	ATREP3:RC/Helitron	AT1G33930-AT1G33940	NONE	AT1G33930
chr1	12342932	12343651	36	6+4+26	20	16	193	133/229=	58.0786	18/196=	9.1837	102/2167=	4.707	189/487=	38.809	9/380=	2.3684	41/4870=	0.8419	10.7507	4.5717	NONE	NONE	NONE	NONE	AT1TE40160	ATCOPIA95:LTR/Copia	AT1G33950-AT1G33960	NONE	NONE
chr1	12361410	12361968	72	14+18+40	23	26	148	235/249=	94.3775	161/259=	62.1622	163/1589=	10.258	325/640=	50.7812	232/756=	30.6878	172/3984=	4.3173	27.1162	13.1654	NONE	NONE	NONE	NONE	NONE	NONE	AT1G34010-AT1G34020	AT1G34010	NONE
chr1	12366445	12366585	10	4+4+2	4	4	24	13/56=	23.2143	12/49=	24.4898	7/297=	2.3569	0/72=	0	1/77=	1.2987	0/451=	0	7.8667	0.1488	NONE	NONE	NONE	NONE	AT1TE40240	ATREP3:RC/Helitron	AT1G34010-AT1G34020	AT1G34020	NONE
chr1	12372420	12373394	33	30+3+0	44	23	202	238/524=	45.4198	17/239=	7.113	22/1950=	1.1282	172/1139=	15.101	5/562=	0.8897	66/4600=	1.4348	10.5515	3.6561	NONE	NONE	NONE	NONE	AT1TE40255;AT1TE40260	ATDNA12T3_2:DNA;ARNOLDY1:DNA/MuDR	AT1G34030-AT1G34040	AT1G34030	NONE
chr1	12388110	12388487	15	10+4+1	10	12	79	48/171=	28.0702	15/198=	7.5758	11/1090=	1.0092	0/257=	0	5/313=	1.5974	9/1851=	0.4862	4.5414	0.5216	NONE	NONE	NONE	NONE	AT1TE40300	HELITRONY1B:RC/Helitron	AT1G34044-AT1G34046	AT1G34046	NONE
chr1	12389222	12389735	17	9+3+5	26	17	140	53/387=	13.6951	16/245=	6.5306	15/2037=	0.7364	38/756=	5.0265	11/499=	2.2044	19/3971=	0.4785	3.6872	1.3285	AT1G34046	+	protein_coding_gene	Ankyrin-repeat containing protein	AT1TE40305	ATLINE2:LINE/L1	AT1G34046-AT1G34047	NONE	AT1G34046;AT1G34047
chr1	12390075	12390323	13	5+4+4	8	9	61	35/113=	30.9735	14/118=	11.8644	16/765=	2.0915	1/240=	0.4167	3/251=	1.1952	3/1686=	0.1779	8.108	0.3029	AT1G34047	-	protein_coding_gene	Defensin-like (DEFL) family protein	NONE	NONE	AT1G34046-AT1G34047	NONE	AT1G34046;AT1G34047
chr1	12394237	12394411	32	10+5+17	10	7	47	80/150=	53.3333	19/126=	15.0794	51/615=	8.2927	0/267=	0	0/182=	0	1/1147=	0.0872	15.8469	0.0434	AT1G34050	+	protein_coding_gene	Ankyrin repeat family protein	AT1TE40315	RathE1_cons:RathE1_cons	NONE	NONE	NONE
chr1	12397152	12397575	10	9+0+1	17	37	112	150/270=	55.5556	0/559=	0	4/1646=	0.243	106/499=	21.2425	4/1170=	0.3419	4/3514=	0.1138	5.8911	2.3821	AT1G34060	-	protein_coding_gene	Pyridoxal phosphate (PLP)-dependent transferases superfamily protein	NONE	NONE	NONE	NONE	AT1G34065
chr1	12401076	12401628	74	14+14+46	20	19	102	221/258=	85.6589	152/247=	61.5385	305/1390=	21.9424	152/538=	28.2528	84/473=	17.759	157/2523=	6.2228	37.6569	11.5159	NONE	NONE	NONE	NONE	NONE	NONE	AT1G34065-AT1G34070	AT1G34065;AT1G34070	NONE
chr1	12414971	12415498	12	11+1+0	46	35	134	81/816=	9.9265	8/648=	1.2346	4/2307=	0.1734	0/1579=	0	2/1198=	0.1669	5/4430=	0.1129	2.7443	0.1024	AT1G34097	+	transposable_element_gene	transposable element gene	AT1TE40380	ATCOPIA82:LTR/Copia	AT1G34097-AT1G34100	NONE	NONE
chr1	12424636	12424882	23	7+7+9	7	10	38	85/126=	67.4603	59/166=	35.5422	33/587=	5.6218	2/201=	0.995	7/279=	2.509	17/1026=	1.6569	18.525	1.9517	NONE	NONE	NONE	NONE	NONE	NONE	AT1G34110-AT1G34120	NONE	NONE
chr1	12430425	12430859	20	18+1+1	39	30	96	218/602=	36.2126	2/432=	0.463	6/1373=	0.437	97/1310=	7.4046	3/1111=	0.27	6/3015=	0.199	9.3851	2.3397	AT1G34130	+	protein_coding_gene	staurosporin and temperature sensitive 3-like b	NONE	NONE	NONE	NONE	AT1G34120
chr1	12434996	12435187	18	8+7+3	10	7	45	113/144=	78.4722	53/104=	50.9615	15/687=	2.1834	68/283=	24.0283	22/220=	10	12/1263=	0.9501	20.6015	6.0912	NONE	NONE	NONE	NONE	NONE	NONE	AT1G34140-AT1G34150	AT1G34140;AT1G34150	NONE
chr1	12435499	12435749	37	7+9+21	7	9	42	52/85=	61.1765	60/83=	72.2892	88/464=	18.9655	0/195=	0	8/225=	3.5556	4/1033=	0.3872	32.7155	0.8763	NONE	NONE	NONE	NONE	NONE	NONE	AT1G34140-AT1G34150	AT1G34140;AT1G34150	NONE
chr1	12442680	12443972	36	16+13+7	52	53	256	298/857=	34.7725	80/872=	9.1743	43/3479=	1.236	242/1447=	16.7243	29/1554=	1.8662	23/6832=	0.3367	8.0994	2.7348	AT1G34160;AT1G34170	-	protein_coding_gene;protein_coding_gene	Tetratricopeptide repeat (TPR)-like superfamily protein;AUXIN RESPONSE FACTOR 13	NONE	NONE	AT1G34160-AT1G34170	NONE	AT1G34160;AT1G34170
chr1	12447911	12448049	14	13+0+1	13	5	35	67/208=	32.2115	2/71=	2.8169	9/490=	1.8367	1/357=	0.2801	0/132=	0	0/889=	0	8.9741	0.0629	NONE	NONE	NONE	NONE	NONE	NONE	AT1G34170-AT1G34180	AT1G34180	NONE
chr1	12455264	12455612	43	19+7+17	19	14	55	136/166=	81.9277	27/111=	24.3243	54/505=	10.6931	47/493=	9.5335	4/329=	1.2158	5/1196=	0.4181	28.1615	2.4835	NONE	NONE	NONE	NONE	NONE	NONE	AT1G34190-AT1G34200	AT1G34200	NONE
chr1	12471560	12472766	147	35+33+79	37	37	285	368/464=	79.3103	223/483=	46.1698	348/3495=	9.9571	50/1093=	4.5746	2/1061=	0.1885	103/7479=	1.3772	20.3625	1.8351	NONE	NONE	NONE	NONE	NONE	NONE	AT1G34240-AT1G34245	AT1G34245	NONE
chr1	12478605	12478765	16	4+7+5	4	10	31	18/56=	32.1429	26/143=	18.1818	25/478=	5.2301	1/96=	1.0417	0/271=	0	0/742=	0	10.3794	0.1235	NONE	NONE	NONE	NONE	NONE	NONE	AT1G34245-AT1G34250	NONE	NONE
chr1	12501747	12502177	28	8+5+15	10	7	93	42/125=	33.6	18/82=	21.9512	64/941=	6.8013	1/275=	0.3636	0/186=	0	4/2171=	0.1842	10.0784	0.2182	NONE	NONE	NONE	NONE	AT1TE40695	ATREP10D:RC/Helitron	AT1G34290-AT1G34300	NONE	NONE
chr1	12504115	12504330	11	11+0+0	16	16	52	164/302=	54.3046	2/362=	0.5525	2/1001=	0.1998	88/491=	17.9226	0/496=	0	0/1381=	0	10.0484	3.8201	AT1G34300	+	protein_coding_gene	lectin protein kinase family protein	NONE	NONE	NONE	NONE	NONE
chr1	12517019	12518949	99	41+18+40	60	44	322	441/903=	48.8372	139/673=	20.6538	185/4200=	4.4048	165/1530=	10.7843	83/1160=	7.1552	189/7232=	2.6134	13.6187	4.7634	NONE	NONE	NONE	NONE	AT1TE40735;AT1TE40740	ATREP12:RC/Helitron;ATLINE1_3A:LINE/L1	AT1G34315-AT1G34320	AT1G34315	NONE
chr1	12524831	12525526	79	13+19+47	16	21	174	97/210=	46.1905	122/240=	50.8333	159/1861=	8.5438	17/491=	3.4623	31/561=	5.5258	94/4574=	2.0551	16.9313	2.9793	NONE	NONE	NONE	NONE	AT1TE40765;AT1TE40760	HELITRONY1E:RC/Helitron;ATLINE1_5:LINE/L1	AT1G34320-AT1G34330	NONE	AT1G34320
chr1	12527641	12528164	27	20+5+2	23	15	127	202/317=	63.7224	58/211=	27.4882	12/1697=	0.7071	0/688=	0	2/462=	0.4329	6/3256=	0.1843	11.4131	0.1578	AT1G34330	+	pseudogene	pseudogene, putative peroxidase, similar to anionic peroxidase GI:559235 from (Petroselinum crispum); blastp match of 35% identity and 2.3e-53 P-value to GP|21426121|gb|AAM52318.1|AC105363_7|AC105363 Putative peroxidase {Oryza sativa (japonica cultivar-group)}	AT1TE40795	ATREP11A:RC/Helitron	AT1G34320-AT1G34330	NONE	NONE
chr1	12529756	12530640	57	10+8+39	16	17	157	124/203=	61.0837	62/215=	28.8372	198/1985=	9.9748	107/399=	26.817	38/424=	8.9623	88/3822=	2.3025	16.5669	6.145	NONE	NONE	NONE	NONE	AT1TE40810;AT1TE40800;AT1TE40805	RathE3_cons:RathE3_cons;ATREP19:DNA;HELITRONY1D:RC/Helitron	AT1G34330-AT1G34340	AT1G34340	NONE
chr1	12542412	12542636	44	6+11+27	8	12	58	84/113=	74.3363	98/151=	64.9007	124/682=	18.1818	43/217=	19.8157	23/346=	6.6474	47/1495=	3.1438	32.8209	5.6609	NONE	NONE	NONE	NONE	AT1TE40850	RathE2_cons:RathE2_cons	AT1G34355-AT1G34360	AT1G34360	AT1G34355
chr1	12545751	12546320	10	9+0+1	23	20	119	87/290=	30	0/250=	0	6/1518=	0.3953	64/676=	9.4675	1/596=	0.1678	5/3138=	0.1593	4.3922	1.4611	AT1G34360	+	protein_coding_gene	translation initiation factor 3 (IF-3) family protein	NONE	NONE	AT1G34360-AT1G34370	NONE	AT1G34360
chr1	12554402	12554594	10	5+0+5	6	0	50	25/63=	39.6825	0/0=	NA	23/596=	3.8591	3/137=	2.1898	0/0=	NA	2/1383=	0.1446	8.4543	0.4085	NONE	NONE	NONE	NONE	AT1TE40900	HELITRONY3:RC/Helitron	AT1G34380-AT1G34390	AT1G34380	NONE
chr1	12561053	12562242	70	23+20+27	23	29	274	243/307=	79.1531	108/447=	24.1611	88/3267=	2.6936	31/620=	5	16/702=	2.2792	72/6329=	1.1376	10.1835	1.7097	AT1G34392	-	other_RNA	Unknown gene	AT1TE40925;AT1TE40920	ATREP3:RC/Helitron;HELITRONY1E:RC/Helitron	AT1G34392-AT1G34400	NONE	NONE
chr1	12591357	12592082	39	11+9+19	22	11	106	249/287=	86.7596	67/143=	46.8531	98/1348=	7.27	206/472=	43.6441	20/249=	8.0321	84/2394=	3.5088	23.1093	11.3159	AT1G34440	-	protein_coding_gene	unknown protein; BEST Arabidopsis thaliana protein match is: unknown protein (TAIR:AT4G05095.1); Has 28 Blast hits to 28 proteins in 2 species: Archae - 0; Bacteria - 0; Metazoa - 0; Fungi - 0; Plants - 28; Viruses - 0; Other Eukaryotes - 0 (source: NCBI BLink).	NONE	NONE	NONE	NONE	NONE
chr1	12601410	12602469	57	36+14+7	42	23	200	254/467=	54.3897	53/251=	21.1155	43/2116=	2.0321	39/1126=	3.4636	5/616=	0.8117	16/4369=	0.3662	11.8086	0.963	NONE	NONE	NONE	NONE	AT1TE41075;AT1TE41070	ATHATN10:DNA/HAT;HELITRON3:RC/Helitron	AT1G34460-AT1G34470	NONE	NONE
chr1	12603460	12603582	12	12+0+0	13	3	29	75/164=	45.7317	0/36=	0	3/386=	0.7772	1/321=	0.3115	0/82=	0	0/648=	0	13.1955	0.0673	NONE	NONE	NONE	NONE	AT1TE41080	ATMUN1:DNA/MuDR	AT1G34460-AT1G34470	AT1G34470	NONE
chr1	12608762	12608942	11	9+2+0	10	9	48	100/155=	64.5161	4/116=	3.4483	0/631=	0	5/318=	1.5723	1/275=	0.3636	4/1266=	0.316	10.1788	0.6034	AT1G34480	+	protein_coding_gene	Cysteine/Histidine-rich C1 domain family protein	NONE	NONE	NONE	AT1G34490	NONE
chr1	12612832	12613232	12	12+0+0	25	21	100	93/339=	27.4336	1/276=	0.3623	1/1405=	0.0712	0/620=	0	1/517=	0.1934	5/2506=	0.1995	5.0055	0.1691	NONE	NONE	NONE	NONE	AT1TE41120	ATLINE2:LINE/L1	AT1G34500-AT1G34510	NONE	AT1G34500
chr1	12616872	12618478	36	29+6+1	57	56	387	192/888=	21.6216	28/928=	3.0172	40/5379=	0.7436	5/1687=	0.2964	2/1766=	0.1133	20/10363=	0.193	3.3713	0.1767	AT1G34510	-	protein_coding_gene	Peroxidase superfamily protein	AT1TE41160;AT1TE41155;AT1TE41150	ATREP10D:RC/Helitron;HELITRONY1A:RC/Helitron;HELITRONY3:RC/Helitron	AT1G34510-AT1G34520	AT1G34510	NONE
chr1	12619553	12620860	42	9+15+18	22	25	280	195/262=	74.4275	61/305=	20	100/3033=	3.2971	260/555=	46.8468	11/629=	1.7488	52/6107=	0.8515	9.5516	3.9213	NONE	NONE	NONE	NONE	AT1TE41180;AT1TE41170;AT1TE41185;AT1TE41175	HELITRONY3:RC/Helitron;ATREP1:RC/Helitron;HELITRONY3:RC/Helitron;ATREP10D:RC/Helitron	AT1G34510-AT1G34520	NONE	NONE
chr1	12622283	12622343	13	11+0+2	12	1	13	144/192=	75	0/10=	0	10/194=	5.1546	0/328=	0	0/20=	0	0/333=	0	36.6908	0	NONE	NONE	NONE	NONE	AT1TE41200	ATCOPIA85:LTR/Copia	AT1G34510-AT1G34520	NONE	NONE
chr1	12635501	12635574	12	0+0+12	0	2	21	0/0=	NA	11/23=	47.8261	55/216=	25.463	0/0=	NA	15/43=	34.8837	54/434=	12.4424	29.0583	14.2977	NONE	NONE	NONE	NONE	AT1TE41260	HELITRONY1B:RC/Helitron	AT1G34530-AT1G34540	NONE	NONE
chr1	12637700	12638774	43	24+6+13	73	51	255	285/1223=	23.3034	31/842=	3.6817	81/3721=	2.1768	170/2488=	6.8328	4/1807=	0.2214	12/7515=	0.1597	6.6672	1.69	AT1G34540	+	protein_coding_gene	cytochrome P450, family 94, subfamily D, polypeptide 1	AT1TE41275	ATENSPM3:DNA/En-Spm	AT1G34540-AT1G34545	NONE	AT1G34540
chr1	12639268	12639755	61	31+7+23	38	14	107	215/562=	38.2562	52/217=	23.9631	112/1546=	7.2445	19/1088=	1.7463	0/426=	0	4/2869=	0.1394	16.4503	0.4713	NONE	NONE	NONE	NONE	NONE	NONE	AT1G34540-AT1G34545	NONE	AT1G34540
chr1	12640233	12640421	11	6+3+2	13	10	40	23/114=	20.1754	8/60=	13.3333	8/294=	2.7211	18/310=	5.8065	2/214=	0.9346	3/919=	0.3264	7.8691	1.6472	NONE	NONE	NONE	NONE	NONE	NONE	AT1G34540-AT1G34545	NONE	NONE
chr1	12642274	12643286	71	36+17+18	46	47	171	393/606=	64.8515	123/644=	19.0994	74/2209=	3.3499	133/1226=	10.8483	121/1357=	8.9167	63/4629=	1.361	16.81	4.3692	AT1G34545	-	transposable_element_gene	transposable element gene	AT1TE41285;AT1TE41280	ATCOPIA72:LTR/Copia;ATCOPIA15:LTR/Copia	AT1G34545-AT1G34550	NONE	NONE
chr1	12651209	12651414	29	1+3+25	3	3	53	23/33=	69.697	16/21=	76.1905	89/543=	16.3904	19/60=	31.6667	9/48=	18.75	49/982=	4.9898	26.8797	8.6514	AT1G34550	-	protein_coding_gene	Protein of unknown function (DUF616)	AT1TE41310	ATHATN3A:DNA/HAT	NONE	NONE	NONE
chr1	12663753	12664534	101	22+31+48	26	38	173	247/360=	68.6111	184/535=	34.3925	191/2377=	8.0353	90/761=	11.8265	7/1123=	0.6233	40/5006=	0.799	18.6218	2.1432	AT1G34580	+	protein_coding_gene	Major facilitator superfamily protein	AT1TE41345	ATLANTYS2:LTR/Gypsy	AT1G34580-AT1G34590	NONE	AT1G34580
chr1	12684956	12685076	30	3+3+24	4	4	27	30/57=	52.6316	11/55=	20	109/339=	32.1534	8/101=	7.9208	0/105=	0	2/598=	0.3344	32.1338	1.2436	NONE	NONE	NONE	NONE	NONE	NONE	AT1G34620-AT1G34630	AT1G34630	NONE
chr1	12687898	12688215	22	13+1+8	14	2	69	79/193=	40.9326	2/23=	8.6957	26/861=	3.0197	12/377=	3.183	0/55=	0	1/1785=	0.056	8.6896	0.9526	AT1G34640	-	protein_coding_gene	peptidases	NONE	NONE	NONE	NONE	AT1G34630
chr1	12689285	12689596	10	7+2+1	8	5	60	25/111=	22.5225	8/72=	11.1111	5/754=	0.6631	0/230=	0	0/160=	0	4/1390=	0.2878	4.0047	0.1594	NONE	NONE	NONE	NONE	NONE	NONE	AT1G34640-AT1G34650	AT1G34640	NONE
chr1	12693207	12693734	14	7+4+3	24	22	127	27/309=	8.7379	17/277=	6.1372	31/1506=	2.0584	0/574=	0	1/550=	0.1818	2/3030=	0.066	3.8503	0.086	AT1G34650	+	protein_coding_gene	homeodomain GLABROUS 10	NONE	NONE	NONE	NONE	NONE
chr1	12702667	12702921	12	9+1+2	12	7	61	96/156=	61.5385	5/96=	5.2083	9/872=	1.0321	28/316=	8.8608	2/186=	1.0753	4/1430=	0.2797	10.3174	2.325	NONE	NONE	NONE	NONE	AT1TE41425	ATDNAI27T9C:DNA/MuDR	AT1G34660-AT1G34670	NONE	NONE
chr1	12735783	12736065	11	11+0+0	14	4	42	49/119=	41.1765	0/34=	0	1/412=	0.2427	23/291=	7.9038	0/65=	0	1/799=	0.1252	9.5868	1.8065	NONE	NONE	NONE	NONE	AT1TE41510	ATREP19:DNA	AT1G34740-AT1G34750	NONE	AT1G34750
chr1	12745830	12747119	34	24+2+8	79	55	235	286/1046=	27.3423	9/686=	1.312	37/2819=	1.3125	242/2227=	10.8666	3/1603=	0.1871	17/6219=	0.2734	7.022	2.4326	AT1G34770	+	protein_coding_gene	CONTAINS InterPro DOMAIN/s: MAGE protein (InterPro:IPR002190); Has 1274 Blast hits to 1260 proteins in 85 species: Archae - 0; Bacteria - 0; Metazoa - 1104; Fungi - 45; Plants - 49; Viruses - 0; Other Eukaryotes - 76 (source: NCBI BLink).	AT1TE41550	HELITRON4:RC/Helitron	AT1G34760-AT1G34770	AT1G34760;AT1G34770	NONE
chr1	12750601	12751413	41	15+8+18	29	39	190	54/425=	12.7059	34/567=	5.9965	82/2376=	3.4512	3/781=	0.3841	2/1037=	0.1929	10/4818=	0.2076	5.212	0.2347	AT1G34842;AT1G34844	+	transposable_element_gene;other_RNA	transposable element gene;other RNA	AT1TE41560;AT1TE41565	ATLINE1_6:LINE/L1;ATLINE1_6:LINE/L1	AT1G34780-AT1G34842	AT1G34780	NONE
chr1	12813623	12813753	15	0+0+15	1	0	30	11/13=	84.6154	0/0=	NA	57/299=	19.0635	27/31=	87.0968	0/0=	NA	54/788=	6.8528	20.9531	9.5368	NONE	NONE	NONE	NONE	NONE	NONE	AT1G35040-AT1G35050	NONE	NONE
chr1	12839563	12840071	43	6+9+28	10	12	105	83/162=	51.2346	42/169=	24.8521	179/1380=	12.971	65/276=	23.5507	4/302=	1.3245	115/2346=	4.902	16.9975	6.6067	AT1G35110	-	transposable_element_gene	transposable element gene	AT1TE41745	VANDAL5:DNA/MuDR	NONE	NONE	NONE
chr1	12850579	12851815	107	41+19+47	57	55	242	373/789=	47.275	93/717=	12.9707	176/3194=	5.5103	180/1650=	10.9091	32/1548=	2.0672	84/6221=	1.3503	14.3293	3.1408	NONE	NONE	NONE	NONE	AT1TE41825	ATHATN6:DNA/HAT	AT1G35130-AT1G35140	AT1G35140	NONE
chr1	12866057	12867053	66	6+17+43	11	27	178	65/107=	60.7477	148/276=	53.6232	230/1767=	13.0164	88/256=	34.375	147/617=	23.825	266/3857=	6.8966	20.4989	10.2172	AT1G35150	-	protein_coding_gene	General transcription factor 2-related zinc finger protein	AT1TE41880;AT1TE41870;AT1TE41875	RP1_AT:DNA;HELITRONY1E:RC/Helitron;ATDNA2T9C:DNA/MuDR	AT1G35150-AT1G35160	AT1G35150;AT1G35160	NONE
chr1	12870583	12870766	11	9+2+0	11	2	41	25/141=	17.7305	6/25=	24	1/513=	0.1949	0/237=	0	1/48=	2.0833	3/836=	0.3589	5.3282	0.4974	AT1G35170	-	protein_coding_gene	TRAM, LAG1 and CLN8 (TLC) lipid-sensing domain containing protein	NONE	NONE	AT1G35160-AT1G35170	NONE	AT1G35170
chr1	12884926	12885842	11	9+0+2	29	18	201	58/397=	14.6096	2/259=	0.7722	6/2428=	0.2471	16/765=	2.0915	0/509=	0	6/5080=	0.1181	2.114	0.3728	AT1G35186	-	transposable_element_gene	transposable element gene	AT1TE41935;AT1TE41940	ATREP10D:RC/Helitron;ATLINE1_5:LINE/L1	AT1G35183-AT1G35186	NONE	AT1G35183
chr1	12893998	12894508	10	10+0+0	34	24	113	72/553=	13.0199	1/365=	0.274	3/1624=	0.1847	1/1077=	0.0929	1/769=	0.13	6/3350=	0.1791	2.8614	0.1459	NONE	NONE	NONE	NONE	NONE	NONE	AT1G35200-AT1G35210	NONE	NONE
chr1	12895543	12895718	12	12+0+0	16	5	29	95/180=	52.7778	2/60=	3.3333	7/319=	2.1944	70/393=	17.8117	0/112=	0	10/736=	1.3587	19.361	5.8714	NONE	NONE	NONE	NONE	AT1TE41995	BRODYAGA1:DNA/MuDR	AT1G35200-AT1G35210	NONE	AT1G35210
chr1	12898310	12898827	30	15+8+7	24	19	95	206/248=	83.0645	46/199=	23.1156	21/1016=	2.0669	215/530=	40.566	25/410=	6.0976	16/2072=	0.7722	18.7886	8.4298	NONE	NONE	NONE	NONE	AT1TE42010	ATREP3:RC/Helitron	AT1G35210-AT1G35220	AT1G35210	NONE
chr1	12908204	12908633	41	14+10+17	21	21	79	193/250=	77.2	91/291=	31.2715	59/831=	7.0999	134/611=	21.9313	54/660=	8.1818	49/1921=	2.5508	26.3248	9.2183	NONE	NONE	NONE	NONE	NONE	NONE	AT1G35210-AT1G35220	AT1G35220	NONE
chr1	12919634	12920465	53	10+22+21	30	36	203	269/407=	66.0934	145/485=	29.8969	73/2455=	2.9735	328/785=	41.7834	94/990=	9.4949	30/5742=	0.5225	13.4621	6.7147	NONE	NONE	NONE	NONE	AT1TE42125	HELITRON4:RC/Helitron	AT1G35230-AT1G35240	NONE	NONE
chr1	12933445	12934005	10	9+1+0	31	18	127	66/397=	16.6247	4/262=	1.5267	2/1687=	0.1186	1/866=	0.1155	1/492=	0.2033	6/3381=	0.1775	3.2555	0.1575	AT1G35250	-	protein_coding_gene	Thioesterase superfamily protein	NONE	NONE	NONE	NONE	NONE
chr1	12934860	12935466	24	19+4+1	26	20	136	116/353=	32.8612	13/272=	4.7794	12/1675=	0.7164	4/645=	0.6202	0/458=	0	5/3270=	0.1529	5.5676	0.2157	NONE	NONE	NONE	NONE	NONE	NONE	AT1G35250-AT1G35255	AT1G35250	AT1G35255
chr1	12939752	12940743	15	13+0+2	48	48	314	200/647=	30.9119	6/690=	0.8696	8/4086=	0.1958	203/1433=	14.1661	2/1385=	0.1444	11/8715=	0.1262	3.924	1.7025	AT1G35270	-	pseudogene	pseudogene, hypothetical protein	NONE	NONE	NONE	NONE	NONE
chr1	12948580	12948960	12	12+0+0	28	15	86	81/398=	20.3518	0/211=	0	3/1140=	0.2632	4/857=	0.4667	0/474=	0	4/2498=	0.1601	4.6033	0.1926	AT1G35290	-	protein_coding_gene	Thioesterase superfamily protein	NONE	NONE	AT1G35290-AT1G35300	AT1G35290	NONE
chr1	12956892	12956946	12	6+3+3	6	4	20	74/85=	87.0588	10/55=	18.1818	7/250=	2.8	29/162=	17.9012	0/108=	0	1/541=	0.1848	21.5456	3.8621	AT1G35310	-	protein_coding_gene	MLP-like protein 168	NONE	NONE	NONE	NONE	NONE
chr1	12966146	12966470	10	4+3+3	10	5	83	32/150=	21.3333	7/77=	9.0909	18/1156=	1.5571	22/308=	7.1429	4/172=	2.3256	12/2224=	0.5396	3.9503	1.4369	NONE	NONE	NONE	NONE	AT1TE42275	ATLANTYS3:LTR/Gypsy	AT1G35330-AT1G35333	NONE	AT1G35330
chr1	12974122	12974709	14	12+2+0	18	21	148	100/237=	42.1941	5/279=	1.7921	1/1784=	0.0561	6/440=	1.3636	1/542=	0.1845	3/3579=	0.0838	3.8439	0.2075	NONE	NONE	NONE	NONE	NONE	NONE	AT1G35333-AT1G35340	NONE	NONE
chr1	12983096	12984403	39	25+7+7	59	65	334	369/780=	47.3077	25/889=	2.8121	27/4331=	0.6234	250/1942=	12.8733	5/2091=	0.2391	26/10094=	0.2576	6.9816	2.3201	AT1G35350	-	protein_coding_gene	EXS (ERD1/XPR1/SYG1) family protein	AT1TE42340	BRODYAGA1A:DNA/MuDR	NONE	NONE	NONE
chr1	12985525	12986270	42	25+9+8	29	22	131	246/360=	68.3333	31/252=	12.3016	39/1504=	2.5931	102/730=	13.9726	2/492=	0.4065	5/3012=	0.166	14.2276	2.5209	NONE	NONE	NONE	NONE	AT1TE42345	ATREP10D:RC/Helitron	AT1G35350-AT1G35360	AT1G35350	NONE
chr1	12988827	12989114	13	8+4+1	15	13	90	143/234=	61.1111	12/213=	5.6338	7/1231=	0.5686	87/485=	17.9381	1/433=	0.2309	2/2754=	0.0726	9.3331	2.5445	NONE	NONE	NONE	NONE	NONE	NONE	AT1G35350-AT1G35360	NONE	NONE
chr1	12994235	12994618	22	11+6+5	16	8	77	119/199=	59.799	55/96=	57.2917	28/860=	3.2558	62/348=	17.8161	27/159=	16.9811	14/1547=	0.905	16.306	5.799	NONE	NONE	NONE	NONE	NONE	NONE	AT1G35365-AT1G35370	NONE	NONE
chr1	13017459	13018521	57	18+4+35	35	21	237	200/435=	45.977	23/265=	8.6792	130/2690=	4.8327	100/869=	11.5075	7/501=	1.3972	100/5527=	1.8093	9.6687	3.4011	AT1G35400	+	protein_coding_gene	Protein of unknown function (DUF1184)	AT1TE42435;AT1TE42430	ATREP3:RC/Helitron;ATREP3:RC/Helitron	AT1G35390-AT1G35400	AT1G35400	NONE
chr1	13024658	13025472	58	13+12+33	36	37	208	241/516=	46.7054	56/549=	10.2004	148/2964=	4.9933	255/1106=	23.0561	33/1194=	2.7638	135/6085=	2.2186	11.0184	5.1565	AT1G35410	+	protein_coding_gene	Protein of unknown function (DUF1184)	NONE	NONE	AT1G35410-AT1G35420	AT1G35420	AT1G35410
chr1	13028759	13030217	147	19+27+101	26	43	395	123/288=	42.7083	109/513=	21.2476	378/4407=	8.5773	60/677=	8.8626	35/1265=	2.7668	114/10263=	1.1108	12.4473	1.8335	NONE	NONE	NONE	NONE	AT1TE42495	DT1:DNA/Mariner	AT1G35420-AT1G35430	NONE	AT1G35430
chr1	13033633	13033883	10	7+2+1	11	4	49	101/131=	77.0992	7/61=	11.4754	5/490=	1.0204	95/271=	35.0554	3/135=	2.2222	19/1019=	1.8646	13.9876	6.9518	NONE	NONE	NONE	NONE	NONE	NONE	AT1G35435-AT1G35440	AT1G35435	NONE
chr1	13034152	13034809	18	11+1+6	36	25	152	141/498=	28.3133	15/353=	4.2493	36/1919=	1.876	134/929=	14.4241	24/679=	3.5346	18/3645=	0.4938	6.8387	3.4173	NONE	NONE	NONE	NONE	AT1TE42535	TSCL:LINE?	AT1G35435-AT1G35440	AT1G35435	AT1G35440
chr1	13037265	13037728	62	12+6+44	13	8	124	103/168=	61.3095	51/112=	45.5357	220/1588=	13.8539	32/326=	9.816	1/219=	0.4566	94/2952=	3.1843	21.0284	3.9171	AT1G35450	-	pseudogene	pseudogene, similar to oj991113_30.20, similar to from GI:976278 (Arabidopsis thaliana); blastp match of 24% identity and 2.9e-11 P-value to GP|21741715|emb|CAD41338.1||AL662946 oj991113_30.20 {Oryza sativa (japonica cultivar-group)}	AT1TE42550	TNAT1A:DNA	AT1G35440-AT1G35450	NONE	NONE
chr1	13044880	13045978	63	46+12+5	52	31	252	360/715=	50.3497	43/422=	10.1896	57/3301=	1.7267	4/1425=	0.2807	0/837=	0	5/6344=	0.0788	10.6308	0.0914	NONE	NONE	NONE	NONE	AT1TE42575	ATREP11:RC/Helitron	AT1G35461-AT1G35465	NONE	NONE
chr1	13058407	13058895	24	9+7+8	12	10	102	31/164=	18.9024	23/134=	17.1642	53/1248=	4.2468	0/264=	0	3/219=	1.3699	38/2147=	1.7699	7.2808	1.6485	NONE	NONE	NONE	NONE	AT1TE42630;AT1TE42635	HELITRONY3:RC/Helitron;ATREP3:RC/Helitron	AT1G35480-AT1G35490	NONE	NONE
chr1	13063836	13064076	15	8+3+4	10	8	46	76/91=	83.5165	10/73=	13.6986	15/469=	3.1983	42/207=	20.2899	6/171=	3.5088	6/937=	0.6403	17.5356	4.0917	NONE	NONE	NONE	NONE	AT1TE42660	ATREP11:RC/Helitron	AT1G35490-AT1G35500	NONE	AT1G35490
chr1	13067105	13067495	23	7+9+7	11	20	104	21/149=	14.094	36/294=	12.2449	28/1356=	2.0649	0/327=	0	1/607=	0.1647	5/3119=	0.1603	4.4834	0.1584	AT1G35501	+	miRNA	MIR773a; miRNA	NONE	NONE	AT1G35500-AT1G35501;AT1G35501-AT1G35510	NONE	AT1G35500
chr1	13070804	13070937	17	10+1+6	20	6	25	171/247=	69.2308	5/77=	6.4935	22/313=	7.0288	152/552=	27.5362	4/163=	2.454	42/699=	6.0086	31.3117	15.0176	NONE	NONE	NONE	NONE	NONE	NONE	AT1G35501-AT1G35510	AT1G35510	NONE
chr1	13076452	13076580	25	2+4+19	2	4	26	11/31=	35.4839	20/64=	31.25	142/389=	36.5039	1/55=	1.8182	7/112=	6.25	50/669=	7.4738	37.8438	7.3344	NONE	NONE	NONE	NONE	AT1TE42700	ATREP15:RC/Helitron	AT1G35510-AT1G35513	NONE	NONE
chr1	13102804	13103694	53	22+13+18	39	24	178	201/653=	30.781	65/379=	17.1504	72/2853=	2.5237	92/1134=	8.1129	9/664=	1.3554	46/5115=	0.8993	10.09	2.5481	NONE	NONE	NONE	NONE	AT1TE42805;AT1TE42810;AT1TE42800	HELITRONY3:RC/Helitron;ATREP1:RC/Helitron;ATCOPIA69:LTR/Copia	AT1G35535-AT1G35537	NONE	NONE
chr1	13104431	13107099	124	52+28+44	90	81	584	550/1101=	49.9546	176/943=	18.6638	187/6998=	2.6722	534/2503=	21.3344	116/2230=	5.2018	210/15212=	1.3805	10.3956	4.1475	AT1G35537	-	protein_coding_gene	Defensin-like (DEFL) family protein	AT1TE42815;AT1TE42820	ATREP4:RC/Helitron;HELITRONY3:RC/Helitron	AT1G35535-AT1G35537;AT1G35537-AT1G35540	AT1G35537	AT1G35537
chr1	13118444	13119877	106	23+17+66	46	52	310	330/563=	58.6146	96/600=	16	283/3646=	7.7619	350/1278=	27.3865	30/1348=	2.2255	178/7832=	2.2727	14.3593	5.3734	AT1G35570	-	transposable_element_gene	transposable element gene	AT1TE42850	ATLINEIII:LINE/L1	AT1G35560-AT1G35570	NONE	NONE
chr1	13124348	13124641	14	14+0+0	25	14	58	146/312=	46.7949	0/177=	0	2/682=	0.2933	106/750=	14.1333	0/404=	0	0/1761=	0	12.6706	3.6922	AT1G35580	-	protein_coding_gene	cytosolic invertase 1	NONE	NONE	NONE	NONE	NONE
chr1	13147159	13148272	95	39+20+36	43	31	242	348/461=	75.4881	108/344=	31.3953	120/2290=	5.2402	121/1158=	10.4491	8/799=	1.0013	73/6057=	1.2052	17.2623	2.2059	NONE	NONE	NONE	NONE	AT1TE42910	ATDNA12T3_2:DNA	AT1G35612-AT1G35614	AT1G35614	NONE
chr1	13155465	13155843	12	8+4+0	9	8	52	32/113=	28.3186	14/95=	14.7368	9/542=	1.6605	17/247=	6.8826	7/228=	3.0702	18/1337=	1.3463	7.4748	2.71	NONE	NONE	NONE	NONE	AT1TE42935	ATREP10:RC/Helitron	AT1G35617-AT1G35620	AT1G35620	NONE
chr1	13164376	13164790	14	6+1+7	24	16	99	66/303=	21.7822	7/196=	3.5714	31/1194=	2.5963	55/765=	7.1895	10/517=	1.9342	37/3005=	1.2313	4.9554	2.4407	AT1G35630	-	protein_coding_gene	Protease-associated (PA) RING/U-box zinc finger family protein	AT1TE42965;AT1TE42960	ATHPOGON3:DNA/Pogo;ATREP10D:RC/Helitron	AT1G35630-AT1G35640	AT1G35630	NONE
chr1	13165155	13166291	49	20+5+24	30	15	228	174/279=	62.3656	37/137=	27.0073	120/2039=	5.8852	174/722=	24.0997	47/349=	13.467	186/4967=	3.7447	14.4673	6.3405	NONE	NONE	NONE	NONE	AT1TE42975;AT1TE42965;AT1TE42970	HELITRONY3:RC/Helitron;ATHPOGON3:DNA/Pogo;ATREP8:RC/Helitron	AT1G35630-AT1G35640	AT1G35630	NONE
chr1	13167213	13167736	42	14+7+21	17	12	109	82/183=	44.8087	31/134=	23.1343	106/1065=	9.9531	3/454=	0.6608	0/326=	0	105/2757=	3.8085	16.9823	3.7328	NONE	NONE	NONE	NONE	AT1TE42975	HELITRONY3:RC/Helitron	AT1G35630-AT1G35640	NONE	NONE
chr1	13172258	13172834	21	11+6+4	18	14	144	42/260=	16.1538	20/201=	9.9502	26/1941=	1.3395	0/531=	0	3/382=	0.7853	12/3851=	0.3116	3.5408	0.3329	NONE	NONE	NONE	NONE	AT1TE43000;AT1TE42995	ATREP3:RC/Helitron;ATDNA2T9C:DNA/MuDR	AT1G35630-AT1G35640	NONE	NONE
chr1	13201421	13202649	76	22+28+26	29	38	271	293/333=	87.988	243/475=	51.1579	103/2990=	3.4448	170/661=	25.7186	82/870=	9.4253	60/5840=	1.0274	15.3756	4.2821	NONE	NONE	NONE	NONE	AT1TE43095;AT1TE43100	BRODYAGA1:DNA/MuDR;ATREP10D:RC/Helitron	AT1G35663-AT1G35670	NONE	NONE
chr1	13214208	13215151	17	8+8+1	46	54	268	30/761=	3.9422	29/841=	3.4483	17/4278=	0.3974	8/1536=	0.5208	7/1677=	0.4174	13/8700=	0.1494	1.3906	0.2521	AT1G35690	+	transposable_element_gene	transposable element gene	AT1TE43165;AT1TE43170;AT1TE43160;AT1TE43155	HELITRONY1C:RC/Helitron;ATREP8:RC/Helitron;ATREP10B:RC/Helitron;Unassigned:Unassigned	AT1G35690-AT1G35700	NONE	NONE
chr1	13230125	13230627	20	13+1+6	17	7	113	84/239=	35.1464	3/94=	3.1915	40/1286=	3.1104	4/497=	0.8048	0/178=	0	76/2851=	2.6657	7.7378	3.0478	NONE	NONE	NONE	NONE	NONE	NONE	AT1G35730-AT1G35735	AT1G35730	NONE
chr1	13256070	13256649	28	17+10+1	22	21	98	185/250=	74	50/219=	22.8311	12/945=	1.2698	90/480=	18.75	14/443=	3.1603	13/1938=	0.6708	15.7414	3.4596	NONE	NONE	NONE	NONE	AT1TE43320	ATREP10D:RC/Helitron	AT1G35750-AT1G35760	AT1G35750	NONE
chr1	13257318	13257664	15	14+0+1	18	6	63	46/214=	21.4953	2/75=	2.6667	4/755=	0.5298	3/458=	0.655	0/126=	0	4/1531=	0.2613	5.0155	0.3104	NONE	NONE	NONE	NONE	AT1TE43330	ATREP9:RC/Helitron	AT1G35750-AT1G35760	NONE	NONE
chr1	13258029	13259401	93	28+15+50	42	28	288	254/473=	53.6998	71/296=	23.9865	223/3075=	7.252	54/1120=	4.8214	11/717=	1.5342	56/6630=	0.8446	13.9713	1.6104	NONE	NONE	NONE	NONE	AT1TE43335;AT1TE43330	VANDAL20:DNA/MuDR;ATREP9:RC/Helitron	AT1G35750-AT1G35760	NONE	NONE
chr1	13275976	13277001	106	25+13+68	36	22	243	254/425=	59.7647	93/293=	31.7406	250/2763=	9.0481	184/977=	18.8332	58/592=	9.7973	139/6346=	2.1904	17.2935	5.1378	NONE	NONE	NONE	NONE	AT1TE43355	VANDAL9:DNA/MuDR	AT1G35770-AT1G35780	NONE	AT1G35780
chr1	13280803	13280997	16	7+1+8	9	2	29	61/115=	53.0435	2/28=	7.1429	40/308=	12.987	46/250=	18.4	0/62=	0	2/710=	0.2817	19.6019	3.8572	NONE	NONE	NONE	NONE	NONE	NONE	AT1G35780-AT1G35790	AT1G35780	NONE
chr1	13282050	13282400	31	9+3+19	15	5	79	147/182=	80.7692	9/55=	16.3636	72/893=	8.0627	152/430=	35.3488	7/137=	5.1095	19/2111=	0.9	20.0823	6.5159	NONE	NONE	NONE	NONE	NONE	NONE	AT1G35780-AT1G35790	NONE	NONE
chr1	13288973	13289420	36	12+6+18	15	10	110	138/167=	82.6347	29/119=	24.3697	61/1267=	4.8145	76/397=	19.1436	19/270=	7.037	47/3091=	1.5205	15.4679	4.0232	NONE	NONE	NONE	NONE	NONE	NONE	AT1G35780-AT1G35790	NONE	NONE
chr1	13312605	13313303	19	15+0+4	22	10	170	97/252=	38.4921	2/114=	1.7544	24/1758=	1.3652	6/588=	1.0204	0/279=	0	14/4285=	0.3267	5.5231	0.3675	NONE	NONE	NONE	NONE	NONE	NONE	AT1G35820-AT1G35830	NONE	NONE
chr1	13318452	13318651	20	10+6+4	11	10	34	46/141=	32.6241	20/124=	16.129	13/413=	3.1477	0/245=	0	0/220=	0	2/725=	0.2759	12.4255	0.1385	NONE	NONE	NONE	NONE	NONE	NONE	AT1G35820-AT1G35830	NONE	NONE
chr1	13339611	13339849	18	8+3+7	10	7	48	112/144=	77.7778	10/92=	10.8696	65/822=	7.9075	54/287=	18.8153	1/175=	0.5714	56/1298=	4.3143	18.5411	5.8054	NONE	NONE	NONE	NONE	NONE	NONE	AT1G35870-AT1G35880	NONE	AT1G35880
chr1	13340903	13341748	32	21+9+2	35	24	133	347/487=	71.2526	28/366=	7.6503	17/1757=	0.9676	296/960=	30.8333	12/660=	1.8182	0/3257=	0	15.784	5.8085	AT1G35880;AT1G35890	+	protein_coding_gene;protein_coding_gene	unknown protein; Has 251 Blast hits to 234 proteins in 66 species: Archae - 2; Bacteria - 48; Metazoa - 87; Fungi - 9; Plants - 70; Viruses - 0; Other Eukaryotes - 35 (source: NCBI BLink).;NAC (No Apical Meristem) domain transcriptional regulator superfamily protein	NONE	NONE	AT1G35880-AT1G35890	AT1G35880;AT1G35890	NONE
chr1	13344340	13344875	22	19+1+2	30	16	111	152/349=	43.553	4/203=	1.9704	12/1248=	0.9615	106/755=	14.0397	1/420=	0.2381	7/2662=	0.263	9.8773	3.8101	NONE	NONE	NONE	NONE	AT1TE43620;AT1TE43625	ATREP11:RC/Helitron;HELITRONY1D:RC/Helitron	AT1G35890-AT1G35900	NONE	NONE
chr1	13359322	13359656	20	9+3+8	10	4	81	43/111=	38.7387	7/43=	16.2791	36/749=	4.8064	2/273=	0.7326	3/110=	2.7273	25/2059=	1.2142	8.9811	1.2734	NONE	NONE	NONE	NONE	NONE	NONE	AT1G35900-AT1G35910	NONE	NONE
chr1	13362725	13363001	16	16+0+0	17	9	63	82/231=	35.4978	3/110=	2.7273	6/765=	0.7843	6/486=	1.2346	0/256=	0	2/1689=	0.1184	7.8667	0.249	NONE	NONE	NONE	NONE	NONE	NONE	AT1G35900-AT1G35910	NONE	AT1G35910
chr1	13365338	13367364	60	38+3+19	80	45	374	316/1047=	30.1815	25/596=	4.1946	110/4420=	2.4887	143/2017=	7.0897	13/1132=	1.1484	29/8535=	0.3398	7.5226	1.668	NONE	NONE	NONE	NONE	AT1TE43725;AT1TE43720	ATREP10C:RC/Helitron;ATREP10D:RC/Helitron	AT1G35910-AT1G35920	AT1G35910	NONE
chr1	13416519	13417607	53	36+7+10	44	25	233	214/567=	37.7425	40/325=	12.3077	39/2844=	1.3713	28/1224=	2.2876	9/691=	1.3025	9/6145=	0.1465	7.971	0.5538	NONE	NONE	NONE	NONE	NONE	NONE	AT1G35990-AT1G35995	NONE	NONE
chr1	13453614	13453954	25	11+8+6	26	14	60	323/347=	93.0836	45/164=	27.439	18/726=	2.4793	331/716=	46.2291	19/373=	5.0938	37/1635=	2.263	29.7987	13.8338	AT1G36050	+	protein_coding_gene	Endoplasmic reticulum vesicle transporter protein	AT1TE44000;AT1TE44005	ATHATN3A:DNA/HAT;ATHATN3:DNA/HAT	AT1G36050-AT1G36060	NONE	AT1G36050;AT1G36060
chr1	13460054	13460238	15	6+6+3	8	13	44	26/97=	26.8041	18/195=	9.2308	18/585=	3.0769	0/239=	0	0/385=	0	3/1290=	0.2326	7.3712	0.1603	NONE	NONE	NONE	NONE	AT1TE44040	RathE1_cons:RathE1_cons	AT1G36060-AT1G36070	NONE	NONE
chr1	13462243	13462520	22	6+6+10	8	6	57	84/93=	90.3226	17/58=	29.3103	38/613=	6.199	58/170=	34.1176	1/136=	0.7353	10/1257=	0.7955	17.7184	4.3678	NONE	NONE	NONE	NONE	NONE	NONE	AT1G36060-AT1G36070	NONE	NONE
chr1	13463911	13464889	50	31+11+8	43	25	223	134/606=	22.1122	36/330=	10.9091	40/2836=	1.4104	3/1170=	0.2564	1/685=	0.146	12/5625=	0.2133	6.0843	0.2356	NONE	NONE	NONE	NONE	AT1TE44055	ATREP10B:RC/Helitron	AT1G36060-AT1G36070	NONE	NONE
chr1	13473028	13473576	11	8+2+1	20	17	167	108/285=	37.8947	13/243=	5.3498	6/2089=	0.2872	91/595=	15.2941	12/474=	2.5316	14/4188=	0.3343	4.5649	2.0739	NONE	NONE	NONE	NONE	AT1TE44080	ATENSPM3:DNA/En-Spm	AT1G36070-AT1G36078	NONE	NONE
chr1	13501817	13502152	16	5+5+6	8	12	83	62/132=	46.9697	24/206=	11.6505	26/1308=	1.9878	45/235=	19.1489	6/362=	1.6575	30/2374=	1.2637	6.6252	2.7702	NONE	NONE	NONE	NONE	NONE	NONE	AT1G36105-AT1G36110	NONE	NONE
chr1	13502789	13503812	54	28+10+16	33	25	228	308/444=	69.3694	61/278=	21.9424	68/2719=	2.5009	201/858=	23.4266	107/659=	16.2367	69/5700=	1.2105	12.6642	4.964	NONE	NONE	NONE	NONE	AT1TE44200	HELITRON2:RC/Helitron	AT1G36105-AT1G36110	NONE	NONE
chr1	13527867	13528278	16	8+4+4	14	7	89	137/153=	89.5425	15/54=	27.7778	19/877=	2.1665	131/314=	41.7197	19/130=	14.6154	15/1733=	0.8656	15.3571	6.8691	AT1G36150	+	protein_coding_gene	Bifunctional inhibitor/lipid-transfer protein/seed storage 2S albumin superfamily protein	NONE	NONE	AT1G36140-AT1G36150	AT1G36150	NONE
chr1	13545697	13545930	47	8+10+29	8	12	56	79/98=	80.6122	53/151=	35.0993	92/669=	13.7519	25/210=	11.9048	23/301=	7.6412	57/1413=	4.034	25.2438	4.8912	NONE	NONE	NONE	NONE	AT1TE44335	VANDAL16:DNA/MuDR	AT1G36160-AT1G36180	AT1G36180	NONE
chr1	13573092	13573180	10	0+1+9	0	1	14	0/0=	NA	3/5=	60	31/106=	29.2453	0/0=	NA	3/16=	18.75	36/312=	11.5385	30.2778	11.3973	NONE	NONE	NONE	NONE	AT1TE44435	HELITRONY3:RC/Helitron	AT1G36185-AT1G36190	NONE	NONE
chr1	13586616	13588130	30	20+6+4	33	27	331	288/381=	75.5906	23/314=	7.3248	49/3456=	1.4178	237/849=	27.9152	19/704=	2.6989	75/7980=	0.9398	8.2484	3.5478	NONE	NONE	NONE	NONE	AT1TE44490;AT1TE44495	HELITRONY3:RC/Helitron;ATREP10D:RC/Helitron	AT1G36200-AT1G36210	NONE	NONE
chr1	13602920	13603382	47	12+3+32	24	12	108	91/360=	25.2778	11/167=	6.5868	106/1517=	6.9875	47/629=	7.4722	2/336=	0.5952	28/2671=	1.0483	10.724	2.2307	NONE	NONE	NONE	NONE	AT1TE44565;AT1TE44560;AT1TE44555	HELITRONY1E:RC/Helitron;HELITRONY3:RC/Helitron;HELITRONY1B:RC/Helitron	AT1G36220-AT1G36225	NONE	NONE
chr1	13643091	13643600	38	8+9+21	10	16	117	96/142=	67.6056	89/238=	37.395	94/1521=	6.1801	52/249=	20.8835	32/410=	7.8049	40/2783=	1.4373	12.3258	3.5455	AT1G36280;AT1G36290	-	protein_coding_gene;transposable_element_gene	L-Aspartase-like family protein;transposable element gene	AT1TE44660	ATLINE1_5:LINE/L1	AT1G36280-AT1G36290	NONE	AT1G36280
chr1	13672706	13673044	10	9+1+0	12	22	97	146/193=	75.6477	5/320=	1.5625	4/1512=	0.2646	141/387=	36.4341	2/670=	0.2985	5/2894=	0.1728	7.3749	3.5462	AT1G36320	+	protein_coding_gene	unknown protein; BEST Arabidopsis thaliana protein match is: unknown protein (TAIR:AT4G37920.1); Has 93 Blast hits to 90 proteins in 22 species: Archae - 0; Bacteria - 0; Metazoa - 0; Fungi - 0; Plants - 85; Viruses - 0; Other Eukaryotes - 8 (source: NCBI BLink).	NONE	NONE	NONE	NONE	NONE
chr1	13682762	13683055	20	9+4+7	12	12	82	55/172=	31.9767	24/167=	14.3713	53/920=	5.7609	1/369=	0.271	13/368=	3.5326	80/2045=	3.912	11.105	4.2528	NONE	NONE	NONE	NONE	AT1TE44775	ATLANTYS1:LTR/Gypsy	AT1G36330-AT1G36340	NONE	AT1G36340
chr1	13687705	13689350	100	42+23+35	45	52	312	322/554=	58.1227	158/671=	23.5469	185/3849=	4.8064	29/1217=	2.3829	8/1383=	0.5785	111/7555=	1.4692	12.6986	1.5861	NONE	NONE	NONE	NONE	AT1TE44800;AT1TE44815;AT1TE44805;AT1TE44810	ATREP10B:RC/Helitron;HELITRONY1D:RC/Helitron;ATHATN1:DNA/HAT;HELITRONY1D:RC/Helitron	AT1G36350-AT1G36360	NONE	NONE
chr1	13703809	13704126	18	6+7+5	6	11	51	49/67=	73.1343	74/114=	64.9123	71/498=	14.257	0/144=	0	92/286=	32.1678	123/1172=	10.4949	27.0994	11.5131	NONE	NONE	NONE	NONE	AT1TE44875	ATDNAI26T9:DNA/MuDR	AT1G36390-AT1G36395	AT1G36390	NONE
chr1	13716724	13716882	16	0+0+16	2	0	26	20/23=	86.9565	0/0=	NA	38/225=	16.8889	37/52=	71.1538	0/0=	NA	26/586=	4.4369	22.0069	9.1737	NONE	NONE	NONE	NONE	AT1TE44930;AT1TE44935	VANDAL21:DNA/MuDR;ATREP10D:RC/Helitron	AT1G36406-AT1G36420	NONE	NONE
chr1	13809221	13809724	11	7+4+0	10	10	94	39/135=	28.8889	9/106=	8.4906	1/1035=	0.0966	0/264=	0	4/219=	1.8265	5/2127=	0.2351	3.5708	0.3939	NONE	NONE	NONE	NONE	AT1TE45240;AT1TE45245	HELITRONY1E:RC/Helitron;ATREP10D:RC/Helitron	AT1G36570-AT1G36580	NONE	NONE
chr1	13811481	13812038	25	18+3+4	20	13	125	108/179=	60.3352	19/118=	16.1017	16/1094=	1.4625	5/525=	0.9524	10/350=	2.8571	14/3182=	0.44	10.2518	0.6858	NONE	NONE	NONE	NONE	AT1TE45270;AT1TE45280;AT1TE45275	HELITRONY1D:RC/Helitron;ATREP11:RC/Helitron;ATREP5:RC/Helitron	AT1G36570-AT1G36580	NONE	NONE
chr1	13816303	13818383	92	22+40+30	67	75	392	442/974=	45.3799	209/1053=	19.8481	165/5276=	3.1274	547/1847=	29.6156	73/2056=	3.5506	159/10375=	1.5325	10.8518	5.4252	AT1G36580	-	protein_coding_gene	BEST Arabidopsis thaliana protein match is: short-chain dehydrogenase-reductase B (TAIR:AT3G12800.1); Has 109 Blast hits to 109 proteins in 14 species: Archae - 0; Bacteria - 0; Metazoa - 0; Fungi - 0; Plants - 107; Viruses - 0; Other Eukaryotes - 2 (source: NCBI BLink).	NONE	NONE	AT1G36570-AT1G36580	NONE	AT1G36580
chr1	13836452	13837124	41	20+6+15	30	20	163	119/443=	26.8623	54/271=	19.9262	54/2192=	2.4635	53/745=	7.1141	44/448=	9.8214	23/3718=	0.6186	8.2351	2.6478	AT1G36622	-	protein_coding_gene	unknown protein; LOCATED IN: endomembrane system; BEST Arabidopsis thaliana protein match is: unknown protein (TAIR:AT1G36640.1); Has 12 Blast hits to 12 proteins in 2 species: Archae - 0; Bacteria - 0; Metazoa - 0; Fungi - 0; Plants - 12; Viruses - 0; Other Eukaryotes - 0 (source: NCBI BLink).	NONE	NONE	AT1G36622-AT1G36630	AT1G36622	NONE
chr1	13852512	13852710	18	12+1+5	18	6	35	183/229=	79.9127	5/68=	7.3529	23/466=	4.9356	110/516=	21.3178	3/174=	1.7241	15/946=	1.5856	27.2137	9.4694	NONE	NONE	NONE	NONE	NONE	NONE	AT1G36630-AT1G36640	NONE	AT1G36640
chr1	13964410	13966724	93	55+20+18	93	49	482	712/1215=	58.6008	100/728=	13.7363	92/6287=	1.4633	659/2472=	26.6586	48/1452=	3.3058	125/11877=	1.0525	11.7288	5.0048	NONE	NONE	NONE	NONE	AT1TE45835;AT1TE45840;AT1TE45845	TNAT1A:DNA;VANDAL3:DNA/MuDR;VANDAL3:DNA/MuDR	AT1G36880-AT1G36890	NONE	NONE
chr1	13980275	13980672	20	12+3+5	14	5	77	128/139=	92.0863	9/60=	15	16/815=	1.9632	96/313=	30.6709	6/105=	5.7143	14/1643=	0.8521	15.6186	5.5013	NONE	NONE	NONE	NONE	AT1TE45895	HELITRONY1E:RC/Helitron	AT1G36915-AT1G36920	NONE	NONE
chr1	14004853	14005024	16	1+1+14	3	1	24	19/34=	55.8824	8/16=	50	108/311=	34.7267	32/67=	47.7612	5/29=	17.2414	53/623=	8.5072	32.9651	13.1802	AT1G36940	+	protein_coding_gene	unknown protein; Has 21 Blast hits to 21 proteins in 8 species: Archae - 0; Bacteria - 0; Metazoa - 0; Fungi - 0; Plants - 21; Viruses - 0; Other Eukaryotes - 0 (source: NCBI BLink).	NONE	NONE	NONE	NONE	NONE
chr1	14011067	14011524	34	29+0+5	41	10	99	297/463=	64.1469	8/124=	6.4516	23/1070=	2.1495	264/1135=	23.2599	52/329=	15.8055	36/2527=	1.4246	18.9602	8.1633	NONE	NONE	NONE	NONE	AT1TE46030	ATREP11:RC/Helitron	AT1G36950-AT1G36960	AT1G36950	NONE
chr1	14024592	14024997	80	18+19+43	19	19	76	142/221=	64.2534	147/200=	73.5	158/821=	19.2448	1/555=	0.1802	2/558=	0.3584	10/2047=	0.4885	38.1997	0.5297	NONE	NONE	NONE	NONE	NONE	NONE	AT1G36975-AT1G36980	AT1G36980	NONE
chr1	14030615	14030828	14	7+4+3	10	5	44	29/108=	26.8519	20/51=	39.2157	11/497=	2.2133	2/216=	0.9259	10/108=	9.2593	10/996=	1.004	9.6436	1.7611	AT1G36992	+	other_RNA	other RNA	NONE	NONE	AT1G36992-AT1G37000	AT1G36990	NONE
chr1	14157645	14158095	12	8+3+1	12	7	62	112/136=	82.3529	7/55=	12.7273	11/623=	1.7657	70/225=	31.1111	2/136=	1.4706	9/1139=	0.7902	14.0328	5.7125	NONE	NONE	NONE	NONE	AT1TE46500	ATREP10D:RC/Helitron	AT1G37120-AT1G37130	AT1G37130	NONE
chr1	14162961	14163550	16	8+5+3	8	12	115	42/96=	43.75	14/151=	9.2715	14/1418=	0.9873	0/185=	0	3/283=	1.0601	9/2563=	0.3512	4.3872	0.4542	NONE	NONE	NONE	NONE	AT1TE46515;AT1TE46510	ATDNATA1:DNA/Mariner;ATREP4:RC/Helitron	AT1G37130-AT1G37140	NONE	NONE
chr1	14166849	14167290	35	7+3+25	10	9	86	31/128=	24.2188	6/111=	5.4054	104/1032=	10.0775	1/252=	0.3968	0/212=	0	72/1887=	3.8156	11.3683	3.0964	NONE	NONE	NONE	NONE	AT1TE46530;AT1TE46525	DT1:DNA/Mariner;HELITRONY3:RC/Helitron	AT1G37130-AT1G37140	NONE	NONE
chr1	14284970	14286384	46	30+2+14	101	109	298	149/1506=	9.8938	10/1712=	0.5841	234/4378=	5.3449	22/3196=	0.6884	4/3548=	0.1127	246/8531=	2.8836	5.7153	2.7007	NONE	NONE	NONE	NONE	AT1TE46860	ATLANTYS3:LTR/Gypsy	AT1G37999-AT1G38065	NONE	NONE
chr1	14304330	14304837	11	8+3+0	11	10	106	25/109=	22.9358	14/109=	12.844	8/1104=	0.7246	0/207=	0	2/220=	0.9091	3/2229=	0.1346	3.6142	0.161	NONE	NONE	NONE	NONE	AT1TE46990	ATREP3:RC/Helitron	AT1G38140-AT1G38149	NONE	NONE
chr1	14307257	14307769	33	8+4+21	14	12	142	30/186=	16.129	21/143=	14.6853	69/1948=	3.5421	1/383=	0.2611	11/303=	3.6304	3/3412=	0.0879	4.843	0.4665	NONE	NONE	NONE	NONE	NONE	NONE	AT1G38140-AT1G38149	NONE	NONE
chr1	14599338	14599404	10	0+0+10	1	0	17	12/18=	66.6667	0/0=	NA	36/299=	12.0401	12/22=	54.5455	0/0=	NA	12/392=	3.0612	15.4123	5.9553	AT1G39270	-	transposable_element_gene	transposable element gene	AT1TE48040	ATENSPM6:DNA/En-Spm	NONE	NONE	NONE
chr1	14727868	14728036	19	0+0+19	0	2	52	0/0=	NA	13/30=	43.3333	67/632=	10.6013	0/0=	NA	22/54=	40.7407	64/1448=	4.4199	13.3425	5.8188	NONE	NONE	NONE	NONE	NONE	NONE	AT1G39513-AT1G39515	NONE	NONE
chr1	15008612	15009293	13	7+4+2	11	14	89	62/126=	49.2063	10/180=	5.5556	8/951=	0.8412	39/248=	15.7258	2/314=	0.6369	15/2042=	0.7346	7.0962	1.845	AT1G40091	-	transposable_element_gene	transposable element gene	AT1TE49165	ATREP3:RC/Helitron	AT1G40091-AT1G40093	NONE	NONE
chr1	15015506	15015638	12	0+0+12	0	0	40	0/0=	NA	0/0=	NA	53/551=	9.6189	0/0=	NA	0/0=	NA	40/926=	4.3197	10.3423	4.4868	NONE	NONE	NONE	NONE	NONE	NONE	AT1G40091-AT1G40093	NONE	NONE
chr1	15603119	15603583	34	10+7+17	13	20	102	73/169=	43.1953	26/259=	10.0386	71/1232=	5.763	27/367=	7.3569	2/537=	0.3724	14/2652=	0.5279	10.0487	1.2721	NONE	NONE	NONE	NONE	NONE	NONE	AT1G41827-AT1G41830	NONE	AT1G41830
chr1	15609751	15610275	36	19+5+12	25	8	99	210/333=	63.0631	26/78=	33.3333	59/1080=	5.463	74/617=	11.9935	18/173=	10.4046	23/2075=	1.1084	18.8263	4.0406	NONE	NONE	NONE	NONE	NONE	NONE	AT1G41830-AT1G41835	NONE	NONE
chr1	15623162	15623912	56	25+15+16	28	26	181	249/421=	59.1449	82/373=	21.9839	66/2420=	2.7273	33/748=	4.4118	15/700=	2.1429	22/4591=	0.4792	11.6213	1.1611	NONE	NONE	NONE	NONE	AT1TE51395	ATREP3:RC/Helitron	AT1G41840-AT1G41850	NONE	NONE
chr1	15728672	15728808	15	0+0+15	2	2	43	14/15=	93.3333	7/22=	31.8182	47/324=	14.5062	45/49=	91.8367	14/47=	29.7872	33/725=	4.5517	21.8972	9.6475	NONE	NONE	NONE	NONE	AT1TE51780	ATCOPIA95:LTR/Copia	AT1G42110-AT1G42120	NONE	NONE
chr1	15730620	15731949	86	14+25+47	43	50	325	499/563=	88.6323	289/663=	43.5897	275/4104=	6.7008	566/1135=	49.8678	227/1298=	17.4884	192/8371=	2.2936	19.4495	9.329	AT1G42120	-	tRNA	pre-tRNA	AT1TE51805;AT1TE51800	ATENSPM3:DNA/En-Spm;HELITRONY2:RC/Helitron	AT1G42120-AT1G42130	NONE	NONE
chr1	15809394	15809447	10	0+0+10	2	0	19	24/27=	88.8889	0/0=	NA	30/211=	14.218	37/50=	74	0/0=	NA	14/303=	4.6205	22.0683	10.6796	NONE	NONE	NONE	NONE	AT1TE52040	ATGP1:LTR/Gypsy	AT1G42320-AT1G42350	NONE	NONE
chr1	15883937	15884727	33	29+0+4	38	13	187	227/612=	37.0915	1/205=	0.4878	18/2739=	0.6572	2/1105=	0.181	6/355=	1.6901	11/4748=	0.2317	6.5872	0.3209	NONE	NONE	NONE	NONE	NONE	NONE	AT1G42420-AT1G42430	NONE	NONE
chr1	15887284	15887909	23	13+5+5	17	18	137	88/240=	36.6667	28/259=	10.8108	24/1792=	1.3393	20/539=	3.7106	2/553=	0.3617	30/3558=	0.8432	6.2539	1.3939	NONE	NONE	NONE	NONE	AT1TE52290;AT1TE52285	ATHATN1:DNA/HAT;HELITRONY1E:RC/Helitron	AT1G42420-AT1G42430	NONE	NONE
chr1	15890937	15891201	23	9+7+7	15	9	33	165/179=	92.1788	51/108=	47.2222	25/355=	7.0423	127/442=	28.733	9/298=	3.0201	7/944=	0.7415	35.5646	10.1969	NONE	NONE	NONE	NONE	AT1TE52310	TAG3N1:DNA/HAT	AT1G42420-AT1G42430	AT1G42430	NONE
chr1	15900311	15901061	21	13+3+5	18	6	157	67/213=	31.4554	6/74=	8.1081	10/1457=	0.6863	31/381=	8.1365	2/144=	1.3889	49/3136=	1.5625	5.152	2.2696	NONE	NONE	NONE	NONE	NONE	NONE	AT1G42440-AT1G42450	AT1G42440	NONE
chr1	15906427	15907525	42	17+12+13	24	27	232	189/321=	58.8785	70/409=	17.1149	74/2902=	2.55	88/593=	14.8398	8/681=	1.1747	53/5515=	0.961	8.8918	2.634	NONE	NONE	NONE	NONE	AT1TE52370;AT1TE52365;AT1TE52375	ATREP4:RC/Helitron;ATHPOGON1:DNA/Pogo;ATREP10D:RC/Helitron	AT1G42440-AT1G42450	NONE	NONE
chr1	15926766	15926868	25	8+2+15	10	2	24	76/84=	90.4762	5/13=	38.4615	73/189=	38.6243	35/216=	16.2037	5/45=	11.1111	64/506=	12.6482	53.4325	14.4703	NONE	NONE	NONE	NONE	AT1TE52495	ATLINE1A:LINE/L1	AT1G42460-AT1G42470	AT1G42470	NONE
chr1	15949393	15949800	21	18+1+2	23	6	98	89/404=	22.0297	5/81=	6.1728	13/1574=	0.8259	0/762=	0	0/215=	0	3/2937=	0.1021	5.0943	0.0651	NONE	NONE	NONE	NONE	AT1TE52570;AT1TE52575;AT1TE52580	ATREP3:RC/Helitron;ATREP4:RC/Helitron;ATREP6:RC/Helitron	AT1G42490-AT1G42500	NONE	NONE
chr1	15975038	15975644	11	10+0+1	19	41	137	175/246=	71.1382	2/551=	0.363	4/1790=	0.2235	139/569=	24.4288	1/1164=	0.0859	9/3984=	0.2259	7.1552	2.5509	AT1G42540	+	protein_coding_gene	glutamate receptor 3.3	NONE	NONE	NONE	NONE	NONE
chr1	15977387	15979137	32	31+1+0	94	82	188	559/1695=	32.9794	2/1490=	0.1342	3/3189=	0.0941	525/3268=	16.0649	6/2862=	0.2096	13/5849=	0.2223	10.2372	4.6163	AT1G42550	+	protein_coding_gene	plastid movement impaired1	NONE	NONE	NONE	NONE	AT1G42540;AT1G42560
chr1	16125156	16125599	44	9+5+30	18	6	90	168/186=	90.3226	38/52=	73.0769	167/773=	21.6041	191/455=	41.978	17/156=	10.8974	191/2047=	9.3307	35.0314	15.2856	NONE	NONE	NONE	NONE	NONE	NONE	AT1G42924-AT1G42960	AT1G42960	NONE
chr1	16127959	16128559	15	15+0+0	34	35	168	385/538=	71.5613	1/544=	0.1838	4/2631=	0.152	347/1043=	33.2694	1/1033=	0.0968	6/4936=	0.1216	10.2159	4.7926	AT1G42970	+	protein_coding_gene	glyceraldehyde-3-phosphate dehydrogenase B subunit	NONE	NONE	NONE	NONE	AT1G42960
chr1	16129651	16131692	100	44+36+20	57	56	420	312/780=	40	196/809=	24.2274	112/5721=	1.9577	2/1553=	0.1288	1/1530=	0.0654	14/10559=	0.1326	8.4285	0.1238	AT1G42970	+	protein_coding_gene	glyceraldehyde-3-phosphate dehydrogenase B subunit	AT1TE53115	BRODYAGA1A:DNA/MuDR	AT1G42970-AT1G42980	NONE	AT1G42970
chr1	16154329	16154706	16	16+0+0	25	11	45	149/355=	41.9718	1/145=	0.6897	1/518=	0.1931	100/986=	10.142	0/433=	0	4/1503=	0.2661	14.9865	3.839	AT1G43010	+	protein_coding_gene	Pentatricopeptide repeat (PPR) superfamily protein	NONE	NONE	AT1G43010-AT1G43020	AT1G43020	AT1G43010
chr1	16156285	16157472	38	25+10+3	61	49	298	471/908=	51.8722	59/743=	7.9408	60/4148=	1.4465	389/1805=	21.5512	61/1510=	4.0397	87/8504=	1.023	9.9739	4.6987	AT1G43020	+	protein_coding_gene	Protein of unknown function, DUF547	AT1TE53235;AT1TE53230	RathE1_cons:RathE1_cons;RathE1_cons:RathE1_cons	NONE	NONE	NONE
chr1	16191303	16191518	15	0+0+15	1	1	54	1/25=	4	1/23=	4.3478	89/923=	9.6425	4/37=	10.8108	1/36=	2.7778	76/1527=	4.9771	11.0798	4.9743	AT1G43060	+	transposable_element_gene	transposable element gene	AT1TE53375	ATGP6:LTR/Gypsy	NONE	NONE	NONE
chr1	16232002	16232347	14	5+5+4	6	9	66	47/73=	64.3836	21/100=	21	17/748=	2.2727	12/152=	7.8947	16/177=	9.0395	31/1453=	2.1335	9.2281	3.8979	NONE	NONE	NONE	NONE	AT1TE53450	TSCL:LINE?	AT1G43130-AT1G43140	AT1G43130;AT1G43140	NONE
chr1	16254507	16255305	22	17+1+4	34	11	176	145/436=	33.2569	7/131=	5.3435	10/1966=	0.5086	89/907=	9.8126	0/298=	0	16/4360=	0.367	6.2161	2.2506	NONE	NONE	NONE	NONE	AT1TE53525	ATREP3:RC/Helitron	AT1G43150-AT1G43160	NONE	NONE
chr1	16269567	16269825	10	2+2+6	5	12	55	55/60=	91.6667	7/161=	4.3478	22/671=	3.2787	57/115=	49.5652	2/284=	0.7042	19/1363=	1.394	10.1329	4.1953	AT1G43171	+	protein_coding_gene	unknown protein; FUNCTIONS IN: molecular_function unknown; INVOLVED IN: biological_process unknown; LOCATED IN: cellular_component unknown; BEST Arabidopsis thaliana protein match is: unknown protein (TAIR:AT1G50220.1); Has 30201 Blast hits to 17322 proteins in 780 species: Archae - 12; Bacteria - 1396; Metazoa - 17338; Fungi - 3422; Plants - 5037; Viruses - 0; Other Eukaryotes - 2996 (source: NC…	NONE	NONE	NONE	NONE	AT1G43170
chr1	16274641	16274957	10	2+6+2	4	9	60	38/40=	95	31/111=	27.9279	12/698=	1.7192	49/93=	52.6882	9/204=	4.4118	13/1530=	0.8497	9.9952	4.2318	NONE	NONE	NONE	NONE	AT1TE53600	BRODYAGA1:DNA/MuDR	AT1G43180-AT1G43190	NONE	AT1G43190
chr1	16281079	16281541	18	10+5+3	13	10	87	94/171=	54.9708	31/139=	22.3022	20/901=	2.2198	35/305=	11.4754	8/209=	3.8278	14/1713=	0.8173	10.0188	2.6079	NONE	NONE	NONE	NONE	AT1TE53635;AT1TE53630	VANDAL8:DNA/MuDR;HELITRONY3:RC/Helitron	AT1G43195-AT1G43200	NONE	NONE
chr1	16294770	16295199	27	6+1+20	9	2	67	20/105=	19.0476	1/17=	5.8824	65/918=	7.0806	2/246=	0.813	1/60=	1.6667	52/1699=	3.0606	8.8201	2.7092	NONE	NONE	NONE	NONE	NONE	NONE	AT1G43210-AT1G43220	NONE	NONE
chr1	16305783	16305987	24	5+0+19	6	5	58	22/89=	24.7191	2/74=	2.7027	54/818=	6.6015	1/191=	0.5236	1/132=	0.7576	19/1552=	1.2242	8.1618	1.0964	NONE	NONE	NONE	NONE	NONE	NONE	AT1G43240-AT1G43245	NONE	NONE
chr1	16399241	16399413	17	12+4+1	14	9	50	146/195=	74.8718	12/120=	10	8/712=	1.1236	26/349=	7.4499	3/231=	1.2987	3/1175=	0.2553	15.4057	1.6729	AT1G43560	-	protein_coding_gene	thioredoxin Y2	NONE	NONE	NONE	NONE	NONE
chr1	16400171	16400240	13	11+2+0	12	6	5	36/192=	18.75	8/87=	9.1954	2/86=	2.3256	2/297=	0.6734	0/158=	0	0/126=	0	12.5325	0.3188	NONE	NONE	NONE	NONE	AT1TE54020	ATREP2:RC/Helitron	AT1G43560-AT1G43570	AT1G43560	NONE
chr1	16401073	16401730	40	18+10+12	25	25	155	106/294=	36.0544	37/305=	12.1311	58/1721=	3.3701	20/680=	2.9412	1/676=	0.1479	6/3852=	0.1558	7.6416	0.4899	NONE	NONE	NONE	NONE	AT1TE54030	ATLINEIII:LINE/L1	AT1G43560-AT1G43570	NONE	NONE
chr1	16414890	16414961	17	1+4+12	2	4	24	4/32=	12.5	13/66=	19.697	29/303=	9.571	0/53=	0	0/106=	0	8/584=	1.3699	12.1959	1.1663	NONE	NONE	NONE	NONE	NONE	NONE	AT1G43590-AT1G43600	AT1G43600	NONE
chr1	16418204	16418552	30	4+5+21	6	5	75	48/62=	77.4194	30/60=	50	68/847=	8.0283	28/147=	19.0476	3/143=	2.0979	3/1819=	0.1649	16.0561	2.062	NONE	NONE	NONE	NONE	NONE	NONE	AT1G43600-AT1G43610	NONE	NONE
chr1	16448055	16449281	70	21+20+29	35	41	289	377/500=	75.4	183/551=	33.2123	160/3863=	4.1419	246/983=	25.0254	136/1114=	12.2083	153/7467=	2.049	13.5941	5.853	NONE	NONE	NONE	NONE	AT1TE54230;AT1TE54225	ATLINE1A:LINE/L1;ATREP3:RC/Helitron	AT1G43650-AT1G43660	NONE	NONE
chr1	16462154	16462628	12	7+0+5	18	11	99	41/203=	20.197	13/136=	9.5588	14/1157=	1.21	9/501=	1.7964	25/283=	8.8339	20/2561=	0.7809	4.6964	1.7087	NONE	NONE	NONE	NONE	AT1TE54310	ATHILA4:LTR/Gypsy	AT1G43666-AT1G43667	AT1G43666	NONE
chr1	16463658	16464137	15	10+2+3	14	14	95	80/216=	37.037	3/236=	1.2712	13/1362=	0.9545	39/357=	10.9244	4/371=	1.0782	16/2345=	0.6823	5.7878	1.9518	NONE	NONE	NONE	NONE	AT1TE54315	ATREP4:RC/Helitron	AT1G43666-AT1G43667	NONE	AT1G43667
chr1	16473676	16474570	62	25+15+22	42	22	198	322/411=	78.3455	79/200=	39.5	90/1937=	4.6464	343/1211=	28.3237	63/628=	10.0318	71/5469=	1.2982	19.0739	6.7094	NONE	NONE	NONE	NONE	NONE	NONE	AT1G43680-AT1G43690	NONE	AT1G43680
chr1	16483621	16483795	17	3+0+14	13	8	40	9/141=	6.383	2/94=	2.1277	32/416=	7.6923	2/367=	0.545	1/241=	0.4149	0/1057=	0	7.7366	0.1433	NONE	NONE	NONE	NONE	AT1TE54390	TAG3N1:DNA/HAT	AT1G43690-AT1G43700	AT1G43700	AT1G43690
chr1	16493257	16493447	14	6+4+4	6	7	44	66/78=	84.6154	42/88=	47.7273	19/584=	3.2534	51/162=	31.4815	38/194=	19.5876	14/989=	1.4156	16.7636	6.7003	NONE	NONE	NONE	NONE	AT1TE54410;AT1TE54405	ATREP10B:RC/Helitron;ATREP3:RC/Helitron	AT1G43715-AT1G43720	NONE	NONE
chr1	16536520	16537045	27	19+5+3	20	15	118	126/231=	54.5455	21/167=	12.5749	21/1313=	1.5994	9/615=	1.4634	2/442=	0.4525	23/3277=	0.7019	9.7794	0.7588	NONE	NONE	NONE	NONE	NONE	NONE	AT1G43763-AT1G43765	NONE	NONE
chr1	16550603	16551149	30	4+17+9	14	37	131	58/234=	24.7863	113/652=	17.3313	49/2156=	2.2727	68/410=	16.5854	48/1167=	4.1131	56/3705=	1.5115	8.0724	3.4496	AT1G43770	+	protein_coding_gene	RING/FYVE/PHD zinc finger superfamily protein	NONE	NONE	NONE	NONE	NONE
chr1	16559156	16559832	46	14+8+24	20	19	130	155/253=	61.2648	52/226=	23.0088	75/1407=	5.3305	85/469=	18.1237	7/454=	1.5419	30/2836=	1.0578	14.3081	3.4104	NONE	NONE	NONE	NONE	NONE	NONE	AT1G43777-AT1G43780	NONE	NONE
chr1	16567644	16568848	71	16+17+38	42	36	276	165/505=	32.6733	91/442=	20.5882	140/3303=	4.2386	247/1112=	22.2122	33/896=	3.683	129/6904=	1.8685	9.878	4.1339	NONE	NONE	NONE	NONE	NONE	NONE	AT1G43780-AT1G43781	NONE	AT1G43780
chr1	16575168	16575486	22	8+6+8	8	8	95	45/112=	40.1786	22/115=	19.1304	43/1265=	3.3992	1/252=	0.3968	4/260=	1.5385	65/2713=	2.3959	6.8362	2.2006	AT1G43781	+	pseudogene	Pseudogene of AT1G53790; F-box family protein	AT1TE54625	ATCOPIA35:LTR/Copia	NONE	AT1G43790	NONE
chr1	16576997	16577268	19	12+5+2	12	8	52	55/135=	40.7407	13/117=	11.1111	25/689=	3.6284	0/339=	0	0/215=	0	2/1362=	0.1468	10.8068	0.1208	NONE	NONE	NONE	NONE	AT1TE54630	BRODYAGA1A:DNA/MuDR	AT1G43790-AT1G43800	AT1G43800	AT1G43790
chr1	16637360	16637764	21	8+3+10	9	6	62	49/145=	33.7931	11/67=	16.4179	53/661=	8.0182	2/255=	0.7843	2/140=	1.4286	59/1410=	4.1844	11.1322	4.2561	NONE	NONE	NONE	NONE	AT1TE54815	ARNOLD2:DNA/MuDR	AT1G43883-AT1G43886	NONE	NONE
chr1	16641771	16641802	10	1+0+9	1	0	16	6/15=	40	0/0=	NA	21/214=	9.8131	6/33=	18.1818	0/0=	NA	8/437=	1.8307	10.1312	3.0519	AT1G43886	-	transposable_element_gene	transposable element gene	NONE	NONE	NONE	NONE	NONE
chr1	16651440	16652504	38	16+9+13	32	19	242	299/396=	75.5051	55/238=	23.1092	59/2928=	2.015	299/876=	34.1324	72/547=	13.1627	46/6118=	0.7519	11.8434	5.1662	NONE	NONE	NONE	NONE	AT1TE54890;AT1TE54900;AT1TE54885;AT1TE54895	ATREP15:RC/Helitron;ATREP4:RC/Helitron;BRODYAGA1:DNA/MuDR;ATREP15:RC/Helitron	AT1G43897-AT1G43900	NONE	NONE
chr1	16659138	16659683	59	12+10+37	15	12	120	161/232=	69.3966	84/178=	47.191	163/1621=	10.0555	11/430=	2.5581	2/348=	0.5747	12/3365=	0.3566	17.7586	0.5946	NONE	NONE	NONE	NONE	AT1TE54920	BRODYAGA1A:DNA/MuDR	AT1G43910-AT1G43920	NONE	NONE
chr1	16664268	16664471	17	9+0+8	12	2	45	69/176=	39.2045	1/30=	3.3333	85/618=	13.754	32/295=	10.8475	0/52=	0	61/985=	6.1929	19.843	8.9941	NONE	NONE	NONE	NONE	AT1TE54925	ATMU10:DNA/MuDR	AT1G43930-AT1G43940	NONE	NONE
chr1	16666754	16667368	20	6+3+11	9	7	132	84/108=	77.7778	20/99=	20.202	50/1586=	3.1526	82/221=	37.1041	23/198=	11.6162	24/3164=	0.7585	8.7196	3.3303	AT1G43940	+	transposable_element_gene	transposable element gene	AT1TE54935;AT1TE54940	ATDNA12T3_2:DNA;ATCOPIA26:LTR/Copia	NONE	NONE	NONE
chr1	16669136	16670872	49	28+13+8	57	50	363	429/817=	52.5092	73/662=	11.0272	71/4395=	1.6155	286/1507=	18.9781	79/1297=	6.091	98/8665=	1.131	8.8449	4.234	NONE	NONE	NONE	NONE	AT1TE54950	BRODYAGA2:DNA/MuDR	AT1G43940-AT1G43950	NONE	NONE
chr1	16686797	16687211	42	8+1+33	14	7	68	127/204=	62.2549	7/112=	6.25	106/990=	10.7071	113/371=	30.4582	6/174=	3.4483	47/1644=	2.8589	18.0769	6.6329	NONE	NONE	NONE	NONE	AT1TE55020;AT1TE55025	HELITRONY3:RC/Helitron;ATREP15:RC/Helitron	AT1G43970-AT1G43980	NONE	AT1G43980
chr1	16699428	16699549	16	0+0+16	0	0	33	0/0=	NA	0/0=	NA	65/347=	18.732	0/0=	NA	0/0=	NA	48/593=	8.0944	21.2667	8.4567	NONE	NONE	NONE	NONE	AT1TE55100	ATREP4:RC/Helitron	AT1G43995-AT1G43997	NONE	NONE
chr1	16702818	16703043	11	7+2+2	10	3	48	73/134=	54.4776	5/42=	11.9048	4/577=	0.6932	32/267=	11.985	0/85=	0	15/1178=	1.2733	10.0697	3.4241	NONE	NONE	NONE	NONE	AT1TE55115	ATREP7:RC/Helitron	AT1G43995-AT1G43997	NONE	NONE
chr1	16720931	16722046	38	21+4+13	46	28	219	143/583=	24.5283	20/320=	6.25	68/2697=	2.5213	18/1272=	1.4151	0/784=	0	99/5359=	1.8474	6.3553	2.4653	NONE	NONE	NONE	NONE	AT1TE55255;AT1TE55250;AT1TE55245	ARNOLDY2:DNA/MuDR;HELITRONY3:RC/Helitron;ATREP15:RC/Helitron	AT1G44020-AT1G44030	NONE	NONE
chr1	16737273	16737801	30	10+7+13	10	10	123	77/138=	55.7971	47/142=	33.0986	49/1724=	2.8422	1/272=	0.3676	20/247=	8.0972	33/3162=	1.0436	8.1983	1.5809	NONE	NONE	NONE	NONE	AT1TE55305	HELITRONY3:RC/Helitron	AT1G44045-AT1G44050	NONE	NONE
chr1	16738401	16740568	54	26+7+21	85	76	500	232/1181=	19.6444	66/978=	6.7485	140/6136=	2.2816	103/2538=	4.0583	71/2183=	3.2524	347/14178=	2.4475	5.7177	2.8575	AT1G44050	+	protein_coding_gene	Cysteine/Histidine-rich C1 domain family protein	AT1TE55305;AT1TE55310	HELITRONY3:RC/Helitron;ATDNA2T9C:DNA/MuDR	AT1G44045-AT1G44050	AT1G44050	NONE
chr1	16755065	16756646	121	32+36+53	70	70	362	257/988=	26.0121	169/1015=	16.6502	219/5003=	4.3774	191/1888=	10.1165	51/1816=	2.8084	126/9010=	1.3984	9.4817	2.8169	AT1G44080	-	protein_coding_gene	F-box family protein with a domain of unknown function (DUF295)	AT1TE55365;AT1TE55370;AT1TE55360	HELITRON1:RC/Helitron;HELITRON3:RC/Helitron;ATCOPIA41:LTR/Copia	AT1G44080-AT1G44085	AT1G44080	NONE
chr1	16757435	16757992	13	11+0+2	19	10	118	140/234=	59.8291	3/132=	2.2727	8/1448=	0.5525	117/492=	23.7805	2/272=	0.7353	10/2882=	0.347	8.4204	3.6404	NONE	NONE	NONE	NONE	NONE	NONE	AT1G44080-AT1G44085	NONE	AT1G44085
chr1	16766152	16766487	41	18+5+18	18	11	74	159/233=	68.2403	36/146=	24.6575	63/851=	7.4031	71/508=	13.9764	13/325=	4	25/2154=	1.1606	18.0683	3.5504	AT1G44100	-	protein_coding_gene	amino acid permease 5	NONE	NONE	NONE	NONE	NONE
chr1	16766963	16767141	20	15+3+2	17	19	26	128/160=	80	20/174=	11.4943	13/214=	6.0748	63/446=	14.1256	42/487=	8.6242	30/662=	4.5317	25.6933	8.661	AT1G44100	-	protein_coding_gene	amino acid permease 5	NONE	NONE	NONE	NONE	NONE
chr1	16767983	16768749	26	14+2+10	18	4	158	172/232=	74.1379	6/33=	18.1818	38/1900=	2	88/418=	21.0526	5/72=	6.9444	12/3562=	0.3369	9.8575	2.8218	NONE	NONE	NONE	NONE	AT1TE55400;AT1TE55405	ATREP10D:RC/Helitron;ATLINE1A:LINE/L1	AT1G44100-AT1G44110	AT1G44100	NONE
chr1	16771839	16772612	39	19+7+13	24	23	158	123/251=	49.004	28/292=	9.589	49/1678=	2.9201	77/482=	15.9751	1/486=	0.2058	12/3182=	0.3771	9.2303	1.9803	NONE	NONE	NONE	NONE	NONE	NONE	AT1G44100-AT1G44110	NONE	NONE
chr1	16779380	16779766	39	1+1+37	6	4	107	36/67=	53.7313	3/50=	6	136/1169=	11.6339	58/159=	36.478	4/107=	3.7383	75/2407=	3.1159	14.7108	4.9847	NONE	NONE	NONE	NONE	AT1TE55460;AT1TE55455	ATREP3:RC/Helitron;BRODYAGA2:DNA/MuDR	AT1G44110-AT1G44125	AT1G44120	NONE
chr1	16789807	16790532	24	16+4+4	17	7	127	75/202=	37.1287	9/95=	9.4737	24/1479=	1.6227	14/398=	3.5176	1/164=	0.6098	25/2703=	0.9249	5.7629	1.4112	NONE	NONE	NONE	NONE	AT1TE55500;AT1TE55495	ATREP8:RC/Helitron;HELITRONY1D:RC/Helitron	AT1G44130-AT1G44140	AT1G44130	NONE
chr1	16793379	16793533	10	3+5+2	4	6	37	16/39=	41.0256	18/92=	19.5652	4/421=	0.9501	8/86=	9.3023	5/166=	3.012	3/923=	0.325	8.1594	1.7755	NONE	NONE	NONE	NONE	NONE	NONE	AT1G44150-AT1G44160	NONE	NONE
chr1	16794410	16794546	10	8+0+2	10	0	25	25/124=	20.1613	0/0=	NA	11/283=	3.8869	4/257=	1.5564	0/0=	NA	4/626=	0.639	8.4596	1.2525	NONE	NONE	NONE	NONE	NONE	NONE	AT1G44150-AT1G44160	AT1G44160	NONE
chr1	16801715	16802547	53	11+21+21	21	26	178	287/304=	94.4079	184/392=	46.9388	81/2437=	3.3238	265/619=	42.811	67/771=	8.69	48/4826=	0.9946	16.598	5.7786	NONE	NONE	NONE	NONE	AT1TE55570;AT1TE55565;AT1TE55560	ATREP5:RC/Helitron;ATREP10B:RC/Helitron;ATREP6:RC/Helitron	AT1G44170-AT1G44180	NONE	NONE
chr1	16808922	16809744	28	3+20+5	8	47	211	16/92=	17.3913	84/534=	15.7303	32/2295=	1.3943	1/196=	0.5102	1/1144=	0.0874	9/4959=	0.1815	3.8259	0.1714	AT1G44180	-	protein_coding_gene	Peptidase M20/M25/M40 family protein	NONE	NONE	NONE	NONE	NONE
chr1	16814940	16815321	17	6+2+9	7	9	80	22/71=	30.9859	9/104=	8.6538	22/802=	2.7431	2/183=	1.0929	0/241=	0	18/1985=	0.9068	6.3949	1.0025	NONE	NONE	NONE	NONE	NONE	NONE	AT1G44191-AT1G44224	AT1G44191	NONE
chr1	16830564	16830914	21	18+1+2	22	7	65	215/243=	88.4774	6/91=	6.5934	18/704=	2.5568	92/586=	15.6997	5/188=	2.6596	10/1687=	0.5928	22.7419	4.4434	NONE	NONE	NONE	NONE	AT1TE55690	ATMU2:DNA/MuDR	AT1G44286-AT1G44318	AT1G44318	NONE
chr1	16833298	16833377	10	8+0+2	8	2	10	24/78=	30.7692	0/20=	0	6/93=	6.4516	1/169=	0.5917	0/42=	0	1/207=	0.4831	15.6051	0.4447	AT1G44318	+	protein_coding_gene	Aldolase superfamily protein	AT1TE55700	ATREP5:RC/Helitron	NONE	NONE	AT1G44350
chr1	16837716	16837821	14	13+0+1	15	11	22	106/181=	58.5635	1/136=	0.7353	5/245=	2.0408	0/425=	0	0/304=	0	2/585=	0.3419	18.6693	0.1667	AT1G44350	-	protein_coding_gene	IAA-leucine resistant (ILR)-like gene 6	NONE	NONE	NONE	NONE	NONE
chr1	16839198	16839414	10	5+1+4	10	3	50	12/122=	9.8361	3/35=	8.5714	17/579=	2.9361	0/287=	0	0/81=	0	2/1337=	0.1496	4.1946	0.1025	NONE	NONE	NONE	NONE	AT1TE55715	ATREP10D:RC/Helitron	AT1G44350-AT1G44382	AT1G44350	NONE
chr1	16840454	16840978	49	8+13+28	16	15	106	150/225=	66.6667	88/260=	33.8462	142/1445=	9.827	99/462=	21.4286	15/471=	3.1847	32/2919=	1.0963	18.1202	3.7736	NONE	NONE	NONE	NONE	AT1TE55730;AT1TE55725	VANDAL1N1:DNA/MuDR;ATREP15:RC/Helitron	AT1G44350-AT1G44382	NONE	NONE
chr1	16844506	16845042	40	15+7+18	20	17	142	145/273=	53.1136	53/210=	25.2381	102/1821=	5.6013	34/611=	5.5646	61/495=	12.3232	121/4147=	2.9178	12.9597	4.3587	NONE	NONE	NONE	NONE	AT1TE55765	VANDAL1N1:DNA/MuDR	AT1G44350-AT1G44382	NONE	NONE
chr1	16852537	16853432	110	14+29+67	27	41	208	184/417=	44.1247	260/564=	46.0993	293/2696=	10.868	108/881=	12.2588	88/1267=	6.9455	137/5977=	2.2921	21.1101	4.196	AT1G44478	-	protein_coding_gene	Cyclophilin	AT1TE55795;AT1TE55790	ATCOPIA4:LTR/Copia;ATCOPIA15:LTR/Copia	AT1G44478-AT1G44510	AT1G44478	NONE
chr1	16861752	16862495	30	12+10+8	14	23	163	62/192=	32.2917	70/353=	19.83	39/2336=	1.6695	2/346=	0.578	1/578=	0.173	7/4122=	0.1698	5.1891	0.2072	NONE	NONE	NONE	NONE	AT1TE55835	ATREP10A:RC/Helitron	AT1G44510-AT1G44542	NONE	NONE
chr1	16863000	16863474	32	22+4+6	36	12	101	377/426=	88.4977	27/136=	19.8529	23/1102=	2.0871	235/832=	28.2452	30/281=	10.6762	44/2321=	1.8957	24.9683	9.7176	NONE	NONE	NONE	NONE	AT1TE55845;AT1TE55840	ATREP3:RC/Helitron;ATREP10A:RC/Helitron	AT1G44510-AT1G44542	NONE	NONE
chr1	16870045	16870151	10	9+1+0	10	3	22	64/119=	53.7815	6/40=	15	5/271=	1.845	6/239=	2.5105	0/69=	0	0/508=	0	17.9207	0.6746	NONE	NONE	NONE	NONE	NONE	NONE	AT1G44542-AT1G44575	NONE	NONE
chr1	16872722	16873013	22	12+2+8	13	11	79	60/223=	26.9058	12/148=	8.1081	21/1078=	1.9481	23/423=	5.4374	25/344=	7.2674	49/2030=	2.4138	6.563	3.0141	AT1G44575	+	protein_coding_gene	Chlorophyll A-B binding family protein	AT1TE55865	ATLINE1_4:LINE/L1	NONE	NONE	NONE
chr1	16874501	16874542	10	6+0+4	6	0	11	41/102=	40.1961	0/0=	NA	10/191=	5.2356	0/194=	0	0/0=	NA	0/343=	0	16.9799	0	NONE	NONE	NONE	NONE	NONE	NONE	AT1G44575-AT1G44608	NONE	AT1G44608
chr1	16875412	16875865	16	15+1+0	22	5	88	166/294=	56.4626	4/71=	5.6338	6/1188=	0.5051	93/501=	18.5629	3/110=	2.7273	26/1930=	1.3472	12.1968	4.9104	AT1G44608	-	protein_coding_gene	unknown protein; CONTAINS InterPro DOMAIN/s: Protein of unknown function DUF740 (InterPro:IPR008004); BEST Arabidopsis thaliana protein match is: unknown protein (TAIR:AT1G21830.1); Has 49 Blast hits to 49 proteins in 12 species: Archae - 0; Bacteria - 0; Metazoa - 0; Fungi - 0; Plants - 49; Viruses - 0; Other Eukaryotes - 0 (source: NCBI BLink).	NONE	NONE	NONE	NONE	NONE
chr1	16884146	16885683	69	10+22+37	22	44	362	197/284=	69.3662	166/566=	29.3286	184/4486=	4.1016	202/633=	31.9115	119/1185=	10.0422	177/9349=	1.8933	9.865	4.4336	NONE	NONE	NONE	NONE	AT1TE55915	BRODYAGA1A:DNA/MuDR	AT1G44707-AT1G44740	NONE	NONE
chr1	16938624	16939020	28	4+12+12	4	12	88	44/44=	100	93/154=	60.3896	96/921=	10.4235	8/122=	6.5574	29/333=	8.7087	135/2059=	6.5566	18.4771	6.6981	NONE	NONE	NONE	NONE	AT1TE56110	ATREP10D:RC/Helitron	AT1G44830-AT1G44835	AT1G44835	NONE
chr1	16939457	16939626	33	10+6+17	10	7	42	95/103=	92.233	51/76=	67.1053	58/430=	13.4884	43/292=	14.726	27/212=	12.7358	37/1172=	3.157	33.0059	6.1168	NONE	NONE	NONE	NONE	NONE	NONE	AT1G44830-AT1G44835	AT1G44835	NONE
chr1	16941380	16942701	33	26+1+6	73	96	276	360/1090=	33.0275	7/1372=	0.5102	32/3653=	0.876	315/2244=	14.0374	12/2997=	0.4004	86/8266=	1.0404	6.9119	3.3015	AT1G44835	+	protein_coding_gene	YbaK/aminoacyl-tRNA synthetase-associated domain	AT1TE56130	ATMUNX1:DNA/MuDR	AT1G44835-AT1G44840	NONE	AT1G44835
chr1	16962773	16963072	16	5+4+7	9	7	42	40/91=	43.956	13/77=	16.8831	64/381=	16.7979	34/204=	16.6667	5/143=	3.4965	62/761=	8.1472	20.1872	9.9665	NONE	NONE	NONE	NONE	AT1TE56155	ATREP4:RC/Helitron	AT1G44880-AT1G44890	AT1G44890	NONE
chr1	16968715	16969371	47	18+8+21	27	13	183	204/384=	53.125	81/179=	45.2514	100/2442=	4.095	28/784=	3.5714	1/367=	0.2725	16/5163=	0.3099	10.9594	0.7627	NONE	NONE	NONE	NONE	AT1TE56185	ATMUNX1:DNA/MuDR	AT1G44890-AT1G44900	AT1G44900	NONE
chr1	16996871	16997492	44	14+9+21	18	13	143	154/236=	65.2542	39/167=	23.3533	89/1781=	4.9972	94/448=	20.9821	10/346=	2.8902	44/3509=	1.2539	12.973	3.3006	NONE	NONE	NONE	NONE	AT1TE56300;AT1TE56295;AT1TE56290	ATREP3:RC/Helitron;ATREP3:RC/Helitron;ATHATN3:DNA/HAT	AT1G44941-AT1G44960	NONE	NONE
chr1	17007486	17008846	48	23+9+16	48	36	287	180/563=	31.9716	71/341=	20.8211	94/2446=	3.843	126/1018=	12.3772	62/653=	9.4946	89/5335=	1.6682	9.6308	4.2169	AT1G44990	-	protein_coding_gene	unknown protein; FUNCTIONS IN: molecular_function unknown; INVOLVED IN: biological_process unknown; LOCATED IN: endomembrane system; Has 0 Blast hits to 0 proteins in 0 species (source: NCBI BLink).	AT1TE56335;AT1TE56330	BRODYAGA1:DNA/MuDR;ATENSPM10:DNA/En-Spm	AT1G44980-AT1G44990;AT1G44990-AT1G45000	AT1G44990;AT1G45000	AT1G44990
chr1	17011803	17012199	35	6+13+16	10	17	70	99/123=	80.4878	60/225=	26.6667	113/849=	13.3098	74/256=	28.9062	27/416=	6.4904	126/1747=	7.2124	23.7118	11.2673	AT1G45000	+	protein_coding_gene	AAA-type ATPase family protein	AT1TE56345	ATHPOGON3:DNA/Pogo	AT1G45000-AT1G45010	NONE	AT1G45000
chr1	17061082	17061615	25	19+5+1	44	21	102	125/689=	18.1422	22/340=	6.4706	9/1413=	0.6369	72/1252=	5.7508	4/621=	0.6441	13/2462=	0.528	7.2386	2.4406	NONE	NONE	NONE	NONE	AT1TE56455	HELITRONY1B:RC/Helitron	AT1G45120-AT1G45130	NONE	NONE
chr1	17064089	17064460	10	5+1+4	5	4	71	19/52=	36.5385	4/51=	7.8431	25/771=	3.2425	9/112=	8.0357	1/75=	1.3333	11/1294=	0.8501	5.556	1.5652	NONE	NONE	NONE	NONE	AT1TE56480;AT1TE56475	ATHPOGON1:DNA/Pogo;HELITRONY1E:RC/Helitron	AT1G45120-AT1G45130	AT1G45130	NONE
chr1	17095368	17096042	19	9+8+2	20	20	195	22/250=	8.8	34/293=	11.6041	15/2606=	0.5756	1/605=	0.1653	6/625=	0.96	8/5342=	0.1498	1.9533	0.2168	AT1G45170	-	protein_coding_gene	unknown protein; BEST Arabidopsis thaliana protein match is: unknown protein (TAIR:AT5G42960.1); Has 62 Blast hits to 62 proteins in 18 species: Archae - 0; Bacteria - 0; Metazoa - 0; Fungi - 0; Plants - 62; Viruses - 0; Other Eukaryotes - 0 (source: NCBI BLink).	NONE	NONE	AT1G45163-AT1G45170	NONE	AT1G45170
chr1	17124026	17124071	10	10+0+0	11	2	12	81/158=	51.2658	0/28=	0	2/188=	1.0638	3/358=	0.838	0/61=	0	0/403=	0	22.9128	0.3776	AT1G45201	+	protein_coding_gene	triacylglycerol lipase-like 1	NONE	NONE	NONE	NONE	NONE
chr1	17158558	17159040	18	18+0+0	33	27	102	213/437=	48.7414	0/363=	0	3/1328=	0.2259	210/990=	21.2121	2/814=	0.2457	9/2942=	0.3059	10.8737	4.5551	AT1G45229;AT1G45238;AT1G45240	+	protein_coding_gene;tRNA;tRNA	unknown protein; FUNCTIONS IN: molecular_function unknown; INVOLVED IN: biological_process unknown; LOCATED IN: cellular_component unknown; Has 30201 Blast hits to 17322 proteins in 780 species: Archae - 12; Bacteria - 1396; Metazoa - 17338; Fungi - 3422; Plants - 5037; Viruses - 0; Other Eukaryotes - 2996 (source: NCBI BLink).;pre-tRNA;pre-tRNA	NONE	NONE	NONE	NONE	NONE
chr1	17177259	17177795	56	14+8+34	18	15	113	86/232=	37.069	26/175=	14.8571	111/1245=	8.9157	0/513=	0	1/396=	0.2525	4/2788=	0.1435	13.6469	0.1454	NONE	NONE	NONE	NONE	NONE	NONE	AT1G45332-AT1G45403	AT1G45332;AT1G45403	NONE
chr1	17178168	17178680	52	6+8+38	8	10	119	36/111=	32.4324	47/127=	37.0079	157/1572=	9.9873	1/191=	0.5236	3/276=	1.087	20/3174=	0.6301	13.4978	0.6698	AT1G45403	+	protein_coding_gene	membrane protein	NONE	NONE	AT1G45403-AT1G45474	AT1G45474	AT1G45403
chr1	17188678	17189082	31	6+11+14	21	18	102	138/229=	60.262	95/224=	42.4107	55/1219=	4.5119	235/575=	40.8696	60/473=	12.685	30/2864=	1.0475	18.1044	8.3466	NONE	NONE	NONE	NONE	NONE	NONE	AT1G45616-AT1G45688	NONE	NONE
chr1	17193211	17193587	32	13+1+18	18	4	76	131/226=	57.9646	21/41=	51.2195	124/884=	14.0271	60/512=	11.7188	23/87=	26.4368	129/1963=	6.5716	26.7435	12.9758	NONE	NONE	NONE	NONE	NONE	NONE	AT1G45688-AT1G45760	NONE	AT1G45688
chr1	17197911	17198405	25	11+6+8	16	14	91	45/228=	19.7368	19/199=	9.5477	30/1314=	2.2831	1/472=	0.2119	2/405=	0.4938	10/2522=	0.3965	5.315	0.3912	AT1G45904	-	pseudogene	pseudogene, putative NADH-plastoquinone oxidoreductase subunit, blastp match of 52% identity and 1.3e-28 P-value to GP|7636113|emb|CAB88733.1||AJ400848 NADH dehydrogenase 32kDa subunit {Spinacia oleracea}	NONE	NONE	AT1G45832-AT1G45904	AT1G45976	NONE
chr1	17201014	17201464	36	16+8+12	18	14	96	209/275=	76	73/212=	34.434	47/1429=	3.289	45/479=	9.3946	48/373=	12.8686	44/2471=	1.7807	17.2732	4.0171	NONE	NONE	NONE	NONE	AT1TE57010;AT1TE57015	ATHATN10:DNA/HAT;ATCOPIA78:LTR/Copia	AT1G45976-AT1G46048	NONE	AT1G45976
chr1	17206273	17206597	16	9+2+5	25	12	74	78/379=	20.5805	11/157=	7.0064	20/1123=	1.7809	52/635=	8.189	16/276=	5.7971	9/1746=	0.5155	7.7274	3.3264	AT1G46120	+	transposable_element_gene	transposable element gene	AT1TE57025	ATCOPIA63:LTR/Copia	NONE	NONE	NONE
chr1	17209116	17209305	20	9+1+10	10	4	45	39/132=	29.5455	3/49=	6.1224	38/553=	6.8716	2/237=	0.8439	0/94=	0	1/1063=	0.0941	11.2729	0.1997	NONE	NONE	NONE	NONE	NONE	NONE	AT1G46120-AT1G46192	NONE	NONE
chr1	17212677	17213946	76	24+27+25	37	50	242	377/482=	78.2158	211/693=	30.4473	150/3074=	4.8796	366/991=	36.9324	124/1334=	9.2954	94/6221=	1.511	16.0993	5.7773	AT1G46192	+	transposable_element_gene	transposable element gene	AT1TE57040	TAG2:DNA/HAT	NONE	NONE	NONE
chr1	17239209	17239729	33	10+16+7	12	25	113	45/142=	31.6901	79/257=	30.7393	35/1128=	3.1028	1/274=	0.365	18/610=	2.9508	22/2687=	0.8188	10.9333	1.1054	NONE	NONE	NONE	NONE	AT1TE57150;AT1TE57155	BRODYAGA1A:DNA/MuDR;ATDNATA1:DNA/Mariner	AT1G46480-AT1G46552	NONE	NONE
chr1	17245865	17246131	13	9+4+0	9	8	60	41/98=	41.8367	10/95=	10.5263	8/676=	1.1834	2/216=	0.9259	0/195=	0	3/1486=	0.2019	7.4517	0.2846	NONE	NONE	NONE	NONE	AT1TE57180	ATREP4:RC/Helitron	AT1G46480-AT1G46552	NONE	NONE
chr1	17250325	17251188	68	64+4+0	79	46	215	704/1181=	59.6105	12/673=	1.7831	9/2960=	0.3041	235/2697=	8.7134	1/1540=	0.0649	11/6941=	0.1585	14.6612	2.0298	AT1G46552	-	transposable_element_gene	transposable element gene	AT1TE57200	ATCOPIA75:LTR/Copia	NONE	NONE	NONE
chr1	17282628	17282676	10	0+0+10	0	0	14	0/0=	NA	0/0=	NA	51/133=	38.3459	0/0=	NA	0/0=	NA	64/361=	17.7285	38.75	16.8988	NONE	NONE	NONE	NONE	NONE	NONE	AT1G47056-AT1G47128	NONE	AT1G47128
chr1	17289522	17290053	62	4+11+47	4	11	108	29/36=	80.5556	74/122=	60.6557	249/1169=	21.3003	0/93=	0	13/241=	5.3942	44/2230=	1.9731	26.0567	2.0965	NONE	NONE	NONE	NONE	NONE	NONE	AT1G47128-AT1G47200	NONE	NONE
chr1	17294481	17295522	89	8+19+62	29	34	225	315/345=	91.3043	238/388=	61.3402	407/2692=	15.1189	378/687=	55.0218	183/811=	22.5647	424/5419=	7.8243	29.6498	14.6222	NONE	NONE	NONE	NONE	AT1TE57315	RP1_AT:DNA	AT1G47128-AT1G47200	NONE	NONE
chr1	17311761	17312373	26	2+5+19	7	15	138	25/82=	30.4878	29/187=	15.508	74/1532=	4.8303	17/149=	11.4094	16/317=	5.0473	49/2845=	1.7223	7.7865	2.4208	NONE	NONE	NONE	NONE	NONE	NONE	AT1G47240-AT1G47250	AT1G47240	NONE
chr1	17324882	17325274	20	9+4+7	12	5	107	177/209=	84.689	21/90=	23.3333	42/1382=	3.0391	96/317=	30.2839	6/158=	3.7975	34/2589=	1.3132	11.5311	3.9609	AT1G47265	+	protein_coding_gene	unknown protein; FUNCTIONS IN: molecular_function unknown; INVOLVED IN: biological_process unknown; LOCATED IN: cellular_component unknown; Has 30201 Blast hits to 17322 proteins in 780 species: Archae - 12; Bacteria - 1396; Metazoa - 17338; Fungi - 3422; Plants - 5037; Viruses - 0; Other Eukaryotes - 2996 (source: NCBI BLink).	NONE	NONE	AT1G47265-AT1G47270	NONE	AT1G47265
chr1	17340310	17341099	13	11+0+2	46	39	208	45/870=	5.1724	7/739=	0.9472	8/3669=	0.218	11/1507=	0.7299	0/1333=	0	11/6599=	0.1667	1.1214	0.2294	AT1G47300	-	protein_coding_gene	F-box family protein	AT1TE57460	ATREP11:RC/Helitron	AT1G47300-AT1G47310	AT1G47300	NONE
chr1	17342483	17342873	33	7+4+22	7	5	55	46/52=	88.4615	16/35=	45.7143	72/603=	11.9403	29/203=	14.2857	3/158=	1.8987	42/1243=	3.3789	24.0773	4.2193	NONE	NONE	NONE	NONE	NONE	NONE	AT1G47300-AT1G47310	AT1G47310	NONE
chr1	17344200	17345311	49	14+8+27	42	48	251	334/702=	47.5783	77/765=	10.0654	154/3502=	4.3975	342/1313=	26.0472	23/1387=	1.6583	112/6525=	1.7165	10.5416	4.7244	AT1G47310	+	protein_coding_gene	unknown protein; FUNCTIONS IN: molecular_function unknown; INVOLVED IN: biological_process unknown; LOCATED IN: endomembrane system; EXPRESSED IN: 24 plant structures; EXPRESSED DURING: 13 growth stages; Has 45 Blast hits to 45 proteins in 11 species: Archae - 0; Bacteria - 0; Metazoa - 0; Fungi - 0; Plants - 45; Viruses - 0; Other Eukaryotes - 0 (source: NCBI BLink).	AT1TE57470	ATREP4:RC/Helitron	AT1G47310-AT1G47317	NONE	AT1G47310
chr1	17347866	17348316	24	10+11+3	12	25	133	68/209=	32.5359	59/412=	14.3204	20/1929=	1.0368	2/377=	0.5305	0/798=	0	9/3854=	0.2335	5.2489	0.2282	NONE	NONE	NONE	NONE	AT1TE57495	ATDNA2T9C:DNA/MuDR	AT1G47317-AT1G47320	NONE	AT1G47317
chr1	17357237	17357941	29	12+7+10	34	23	146	63/416=	15.1442	29/297=	9.7643	42/1844=	2.2777	14/967=	1.4478	1/680=	0.1471	4/4165=	0.096	5.144	0.3135	NONE	NONE	NONE	NONE	NONE	NONE	AT1G47340-AT1G47350	AT1G47340	AT1G47350
chr1	17365762	17366000	14	6+5+3	16	8	43	109/209=	52.1531	33/128=	25.7812	8/630=	1.2698	124/401=	30.9227	7/217=	3.2258	17/1111=	1.5302	19.6326	9.3976	AT1G47370	-	protein_coding_gene	Toll-Interleukin-Resistance (TIR) domain family protein	AT1TE57530	ATCOPIA49:LTR/Copia	AT1G47360-AT1G47370	NONE	AT1G47370
chr1	17366537	17366601	10	10+0+0	12	3	13	75/196=	38.2653	0/55=	0	0/148=	0	17/386=	4.4041	0/103=	0	0/362=	0	16.5477	1.6275	AT1G47370	-	protein_coding_gene	Toll-Interleukin-Resistance (TIR) domain family protein	NONE	NONE	NONE	NONE	NONE
chr1	17367584	17367926	25	12+5+8	15	14	65	53/247=	21.4575	18/212=	8.4906	24/881=	2.7242	7/378=	1.8519	2/333=	0.6006	10/1457=	0.6863	8.2394	0.7282	AT1G47370	-	protein_coding_gene	Toll-Interleukin-Resistance (TIR) domain family protein	NONE	NONE	NONE	NONE	NONE
chr1	17368685	17369012	25	13+3+9	21	3	77	67/278=	24.1007	17/41=	41.4634	33/1062=	3.1073	25/544=	4.5956	8/69=	11.5942	22/1898=	1.1591	8.4511	2.1476	AT1G47370	-	protein_coding_gene	Toll-Interleukin-Resistance (TIR) domain family protein	NONE	NONE	AT1G47370-AT1G47380	AT1G47370	NONE
chr1	17382139	17382386	23	11+3+9	14	6	45	85/164=	51.8293	13/76=	17.1053	29/528=	5.4924	14/388=	3.6082	3/172=	1.7442	28/1258=	2.2258	16.3305	2.4955	NONE	NONE	NONE	NONE	NONE	NONE	AT1G47390-AT1G47395	AT1G47395	NONE
chr1	17389300	17389691	10	10+0+0	24	11	82	51/302=	16.8874	0/142=	0	2/1021=	0.1959	0/636=	0	0/295=	0	0/1984=	0	3.7058	0	AT1G47405	+	transposable_element_gene	transposable element gene	NONE	NONE	AT1G47400-AT1G47405	NONE	NONE
chr1	17391130	17391399	22	15+1+6	18	13	61	122/294=	41.4966	2/227=	0.8811	16/908=	1.7621	57/470=	12.1277	1/340=	0.2941	8/1577=	0.5073	9.3041	2.6081	NONE	NONE	NONE	NONE	NONE	NONE	AT1G47405-AT1G47410	NONE	NONE
chr1	17400415	17401224	15	15+0+0	32	34	164	110/430=	25.5814	2/443=	0.4515	3/2089=	0.1436	1/895=	0.1117	2/1100=	0.1818	5/4800=	0.1042	3.6982	0.1147	AT1G47435;AT1G47440	+	transposable_element_gene;pseudogene	transposable element gene;pseudogene, putative S-locus-specific glyco protein SLR1 precursor, similar to S-locus-specific glycoprotein SLR1 precursor GB:S20489 GI:99660 from (Arabidopsis thaliana); blastp match of 67% identity and 1.6e-109 P-value to GP|21321208|dbj|BAB97355.1||AB075407 S-locus-related I {Brassica amplexicaulis}	AT1TE57620	ATLINEIII:LINE/L1	AT1G47435-AT1G47440	NONE	NONE
chr1	17418743	17419259	37	33+4+0	45	19	96	378/735=	51.4286	11/284=	3.8732	11/1444=	0.7618	194/1391=	13.9468	10/575=	1.7391	24/2883=	0.8325	16.1042	4.4387	AT1G47480	+	protein_coding_gene	alpha/beta-Hydrolases superfamily protein	NONE	NONE	NONE	NONE	NONE
chr1	17421699	17422750	75	12+24+39	25	43	209	121/363=	33.3333	155/590=	26.2712	154/2775=	5.5495	95/687=	13.8282	2/1185=	0.1688	12/5580=	0.2151	11.5862	1.6125	AT1G47485	+	protein_coding_gene	Encodes CEP1, a 15-amino-acid peptide, which is mainly expressed in the lateral root primordia. When overexpressed or externally applied, CEP1 arrests root growth. CEP1 is a candidate for a novel peptide plant hormone.	AT1TE57730	ATREP11:RC/Helitron	AT1G47480-AT1G47485	AT1G47485	NONE
chr1	17430366	17431044	24	7+6+11	26	20	134	65/290=	22.4138	30/223=	13.4529	49/1471=	3.3311	48/720=	6.6667	12/474=	2.5316	50/3231=	1.5475	7.3391	3.3709	AT1G47497	-	protein_coding_gene	Polynucleotidyl transferase, ribonuclease H-like superfamily protein	AT1TE57765;AT1TE57770	HELITRONY1D:RC/Helitron;HELITRONY1D:RC/Helitron	AT1G47495-AT1G47497	AT1G47495	AT1G47497
chr1	17441805	17441942	10	0+2+8	2	4	47	0/26=	0	5/48=	10.4167	23/579=	3.9724	0/59=	0	3/101=	2.9703	15/1257=	1.1933	3.9636	1.1886	NONE	NONE	NONE	NONE	NONE	NONE	AT1G47510-AT1G47520	NONE	NONE
chr1	17442536	17442830	19	12+2+5	12	5	67	108/119=	90.7563	10/35=	28.5714	22/609=	3.6125	53/267=	19.8502	4/89=	4.4944	7/1373=	0.5098	17.0908	3.4577	NONE	NONE	NONE	NONE	NONE	NONE	AT1G47510-AT1G47520	NONE	NONE
chr1	17446306	17446479	13	11+2+0	15	8	52	78/247=	31.5789	5/148=	3.3784	1/863=	0.1159	8/451=	1.7738	1/235=	0.4255	2/1707=	0.1172	7.0418	0.5258	AT1G47520	+	transposable_element_gene	transposable element gene	AT1TE57805	ATCOPIA15:LTR/Copia	NONE	NONE	NONE
chr1	17449888	17450053	10	0+4+6	0	4	45	0/0=	NA	19/33=	57.5758	14/432=	3.2407	0/0=	NA	11/116=	9.4828	11/1327=	0.8289	7.2676	1.2698	NONE	NONE	NONE	NONE	AT1TE57835;AT1TE57830;AT1TE57825	ARNOLD4:DNA/MuDR;ARNOLDY2:DNA/MuDR;ARNOLDY2:DNA/MuDR	AT1G47520-AT1G47530	NONE	NONE
chr1	17454870	17455529	50	10+8+32	28	18	129	68/431=	15.7773	40/274=	14.5985	191/1899=	10.0579	0/731=	0	2/451=	0.4435	7/3200=	0.2188	12.3638	0.2126	NONE	NONE	NONE	NONE	AT1TE57845	ATENSPM2:DNA/En-Spm	AT1G47530-AT1G47540	NONE	AT1G47530;AT1G47540
chr1	17477419	17477665	33	5+3+25	11	6	59	32/181=	17.6796	16/103=	15.534	70/844=	8.2938	1/326=	0.3067	1/166=	0.6024	9/1651=	0.5451	10.0102	0.7096	NONE	NONE	NONE	NONE	AT1TE57925	ATSINE2A:SINE	AT1G47565-AT1G47570	AT1G47570	NONE
chr1	17485045	17486297	26	25+1+0	49	61	307	447/766=	58.3551	8/1000=	0.8	6/4349=	0.138	367/1498=	24.4993	2/1868=	0.1071	21/9056=	0.2319	7.3367	3.1147	AT1G47578;AT1G47580	+	protein_coding_gene;protein_coding_gene	Biotin/lipoate A/B protein ligase family;Pentatricopeptide repeat (PPR) superfamily protein	NONE	NONE	AT1G47578-AT1G47580	AT1G47580	AT1G47578
chr1	17487425	17487890	11	8+1+2	21	18	84	47/425=	11.0588	4/370=	1.0811	11/1400=	0.7857	1/763=	0.1311	1/628=	0.1592	3/2599=	0.1154	2.8899	0.1296	AT1G47590	-	pseudogene	Member of a family of proteins related to PUP1, a purine transporter. May be involved in the transport of purine and purine derivatives such as cytokinins, across the plasma membrane.	NONE	NONE	AT1G47590-AT1G47595	NONE	AT1G47580
chr1	17488745	17488973	13	5+1+7	10	10	65	13/106=	12.2642	4/114=	3.5088	25/749=	3.3378	1/300=	0.3333	2/274=	0.7299	15/1626=	0.9225	3.9771	0.7723	NONE	NONE	NONE	NONE	AT1TE57960	ATIS112A:DNA/Harbinger	AT1G47590-AT1G47595	NONE	NONE
chr1	17491147	17491602	35	12+7+16	12	19	85	102/120=	85	155/240=	64.5833	92/907=	10.1433	22/299=	7.3579	159/508=	31.2992	102/2186=	4.6661	25.9422	9.2403	NONE	NONE	NONE	NONE	NONE	NONE	AT1G47595-AT1G47600	AT1G47600	NONE
chr1	17493390	17494118	44	21+4+19	31	25	160	118/427=	27.6347	21/338=	6.213	93/2002=	4.6454	2/815=	0.2454	0/688=	0	4/4169=	0.0959	8.391	0.1183	AT1G47600	+	protein_coding_gene	beta glucosidase 34	NONE	NONE	NONE	NONE	NONE
chr1	17494970	17497101	70	29+24+17	71	95	539	221/953=	23.1899	89/1270=	7.0079	95/6796=	1.3979	84/1960=	4.2857	9/2533=	0.3553	39/14071=	0.2772	5.3837	0.691	AT1G47603	-	protein_coding_gene	purine permease 19	AT1TE57980	VANDAL20:DNA/MuDR	AT1G47600-AT1G47603	NONE	AT1G47600;AT1G47603
chr1	17528282	17528640	20	6+2+12	7	5	78	43/78=	55.1282	6/70=	8.5714	43/825=	5.2121	20/135=	14.8148	4/118=	3.3898	38/1623=	2.3413	9.3285	3.5736	NONE	NONE	NONE	NONE	NONE	NONE	AT1G47655-AT1G47660	NONE	NONE
chr1	17536147	17536324	16	9+1+6	15	7	37	72/255=	28.2353	10/115=	8.6957	36/554=	6.4982	7/467=	1.4989	1/205=	0.4878	24/1024=	2.3438	12.6739	2.2365	NONE	NONE	NONE	NONE	NONE	NONE	AT1G47660-AT1G47670	AT1G47660	AT1G47670
chr1	17564058	17566361	114	39+24+51	108	85	548	441/1389=	31.7495	160/1095=	14.6119	204/6296=	3.2402	356/2921=	12.1876	92/2243=	4.1016	309/13244=	2.3331	10.164	4.4571	AT1G47730	-	protein_coding_gene	F-box and associated interaction domains-containing protein	AT1TE58310;AT1TE58300;AT1TE58305	VANDAL17:DNA/MuDR;ATREP10D:RC/Helitron;ATREP10D:RC/Helitron	AT1G47730-AT1G47740	AT1G47730;AT1G47740	NONE
chr1	17572063	17572782	12	4+2+6	30	14	169	15/370=	4.0541	14/182=	7.6923	35/2120=	1.6509	3/807=	0.3717	3/387=	0.7752	34/4159=	0.8175	2.4801	1.0022	AT1G47760	+	protein_coding_gene	AGAMOUS-like 102	NONE	NONE	AT1G47750-AT1G47760	AT1G47760	NONE
chr1	17576237	17577743	76	22+18+36	40	29	257	435/524=	83.0153	163/387=	42.1189	151/3111=	4.8537	347/956=	36.2971	80/695=	11.5108	127/5504=	2.3074	17.5976	7.2107	NONE	NONE	NONE	NONE	AT1TE58350;AT1TE58345	ATREP7:RC/Helitron;ATREP10D:RC/Helitron	AT1G47765-AT1G47770	AT1G47765	NONE
chr1	17591840	17592989	68	45+7+16	78	40	274	560/1131=	49.5137	35/594=	5.8923	95/4017=	2.3649	372/2492=	14.9278	5/1308=	0.3823	79/8342=	0.947	11.7214	3.9501	NONE	NONE	NONE	NONE	AT1TE58395	ATMUNX1:DNA/MuDR	AT1G47770-AT1G47780	NONE	AT1G47770
chr1	17594526	17594751	26	4+12+10	11	14	45	106/135=	78.5185	60/176=	34.0909	40/534=	7.4906	125/264=	47.3485	23/354=	6.4972	15/1038=	1.4451	24.0591	9.189	AT1G47780	+	protein_coding_gene	alpha/beta-Hydrolases superfamily protein	NONE	NONE	AT1G47770-AT1G47780	AT1G47780	NONE
chr1	17619500	17620790	74	8+13+53	23	18	251	240/281=	85.4093	98/209=	46.89	196/2668=	7.3463	318/691=	46.0203	68/534=	12.7341	146/6121=	2.3852	15.2601	6.0135	AT1G47860	-	transposable_element_gene	transposable element gene	AT1TE58480;AT1TE58475;AT1TE58485	ATREP3:RC/Helitron;ATREP15:RC/Helitron;HELITRONY1E:RC/Helitron	AT1G47840-AT1G47860	AT1G47840	NONE
chr1	17622115	17622486	27	3+15+9	8	17	60	94/127=	74.0157	142/225=	63.1111	41/704=	5.8239	105/233=	45.0644	43/503=	8.5487	32/1617=	1.979	22.6226	7.3025	AT1G47860	-	transposable_element_gene	transposable element gene	NONE	NONE	NONE	NONE	NONE
chr1	17623306	17623695	44	12+7+25	26	21	82	56/404=	13.8614	42/349=	12.0344	150/1152=	13.0208	0/774=	0	0/596=	0	1/1909=	0.0524	12.2961	0.0431	AT1G47860	-	transposable_element_gene	transposable element gene	NONE	NONE	NONE	NONE	NONE
chr1	17624289	17624909	31	16+5+10	31	11	108	268/365=	73.4247	32/129=	24.8062	77/1183=	6.5089	262/758=	34.5646	15/258=	5.814	71/2366=	3.0008	22.1921	9.5703	AT1G47860	-	transposable_element_gene	transposable element gene	AT1TE58500;AT1TE58505	ATCOPIA21:LTR/Copia;ATLINE2:LINE/L1	NONE	NONE	NONE
chr1	17627312	17627642	28	9+7+12	12	10	74	38/133=	28.5714	68/101=	67.3267	55/884=	6.2217	7/298=	2.349	77/244=	31.5574	61/1760=	3.4659	15.1481	6.2827	AT1G47860	-	transposable_element_gene	transposable element gene	AT1TE58510	ATLINEIII:LINE/L1	NONE	NONE	NONE
chr1	17633882	17634206	39	9+8+22	12	10	82	142/175=	81.1429	41/135=	30.3704	79/1098=	7.1949	72/320=	22.5	37/266=	13.9098	95/2119=	4.4832	18.1156	7.8192	NONE	NONE	NONE	NONE	NONE	NONE	AT1G47860-AT1G47870	AT1G47870	NONE
chr1	17639663	17641930	117	39+33+45	79	70	529	604/1062=	56.8738	222/909=	24.4224	176/6493=	2.7106	504/2263=	22.2713	207/2063=	10.0339	182/14221=	1.2798	11.7159	4.6405	AT1G47880	+	pseudogene	pseudogene, similar to NL0E, similar to disease resistance protein GB:BAB02103 GI:9294201 from (Arabidopsis thaliana); blastp match of 52% identity and 3.9e-11 P-value to GP|4235643|gb|AAD13303.1||AF119040 NL0E {Lycopersicon esculentum}	AT1TE58560	ATCOPIA57:LTR/Copia	AT1G47870-AT1G47880;AT1G47880-AT1G47885	NONE	AT1G47885
chr1	17644563	17644782	11	9+2+0	12	8	57	101/206=	49.0291	5/143=	3.4965	7/941=	0.7439	39/375=	10.4	2/253=	0.7905	1/1716=	0.0583	8.717	1.8639	AT1G47890	+	protein_coding_gene	receptor like protein 7	NONE	NONE	NONE	NONE	NONE
chr1	17652221	17652650	20	6+7+7	13	18	79	51/147=	34.6939	41/201=	20.398	25/821=	3.0451	28/325=	8.6154	10/413=	2.4213	30/1867=	1.6069	8.455	2.8286	NONE	NONE	NONE	NONE	AT1TE58600	ATREP4:RC/Helitron	AT1G47900-AT1G47910	AT1G47900	NONE
chr1	17682178	17682566	37	14+3+20	18	8	88	157/253=	62.0553	25/110=	22.7273	106/1176=	9.0136	86/517=	16.6344	11/221=	4.9774	56/2351=	2.382	18.6297	5.4373	AT1G47960	-	protein_coding_gene	cell wall / vacuolar inhibitor of fructosidase 1	NONE	NONE	NONE	NONE	NONE
chr1	17686503	17686859	27	8+6+13	9	9	79	103/127=	81.1024	39/116=	33.6207	101/842=	11.9952	18/213=	8.4507	2/219=	0.9132	80/1570=	5.0955	19.012	5.0773	NONE	NONE	NONE	NONE	AT1TE58725;AT1TE58730	ATREP6:RC/Helitron;ATREP10D:RC/Helitron	AT1G47960-AT1G47970	AT1G47970	NONE
chr1	17689251	17689595	27	11+8+8	12	8	73	98/186=	52.6882	59/117=	50.4274	45/1051=	4.2816	8/326=	2.454	7/202=	3.4653	20/1974=	1.0132	15.1747	1.772	NONE	NONE	NONE	NONE	NONE	NONE	AT1G47970-AT1G47980	NONE	AT1G47970
chr1	17690663	17691265	34	4+6+24	14	14	164	59/192=	30.7292	43/207=	20.7729	85/2266=	3.7511	45/412=	10.9223	8/416=	1.9231	64/4570=	1.4004	7.8798	2.3233	NONE	NONE	NONE	NONE	AT1TE58745;AT1TE58750	VANDAL18NB:DNA/MuDR;ATCOPIA11:LTR/Copia	AT1G47970-AT1G47980	NONE	AT1G47980
chr1	17694946	17696018	33	17+8+8	45	27	203	132/540=	24.4444	35/366=	9.5628	80/2671=	2.9951	52/1227=	4.238	10/757=	1.321	56/5352=	1.0463	7.9037	1.6629	NONE	NONE	NONE	NONE	NONE	NONE	AT1G47980-AT1G47990	NONE	NONE
chr1	17706703	17707580	18	13+5+0	18	20	140	153/209=	73.2057	23/250=	9.2	8/1624=	0.4926	110/368=	29.8913	8/455=	1.7582	19/2930=	0.6485	8.8157	3.7553	NONE	NONE	NONE	NONE	AT1TE58805	ATREP15:RC/Helitron	AT1G48000-AT1G48010	AT1G48000	NONE
chr1	17722649	17722823	10	8+0+2	15	1	42	39/215=	18.1395	0/8=	0	8/499=	1.6032	1/385=	0.2597	0/15=	0	0/869=	0	4.1622	0.1078	NONE	NONE	NONE	NONE	NONE	NONE	AT1G48040-AT1G48050	AT1G48040;AT1G48050	NONE
chr1	17728235	17728464	13	13+0+0	25	6	54	81/343=	23.6152	0/83=	0	3/645=	0.4651	17/711=	2.391	0/174=	0	2/1433=	0.1396	7.429	0.7326	AT1G48060	+	protein_coding_gene	F-box and associated interaction domains-containing protein	NONE	NONE	AT1G48050-AT1G48060	AT1G48060	NONE
chr1	17758804	17758996	11	4+0+7	4	0	48	25/66=	37.8788	0/0=	NA	67/681=	9.8385	0/111=	0	0/0=	NA	60/1145=	5.2402	12.621	4.7737	NONE	NONE	NONE	NONE	NONE	NONE	AT1G48090-AT1G48095	AT1G48090	NONE
chr1	17760907	17761922	72	13+28+31	16	48	251	130/211=	61.6114	365/642=	56.8536	248/3258=	7.612	55/423=	13.0024	344/1293=	26.6048	271/6564=	4.1286	18.6667	7.9272	AT1G48095	+	protein_coding_gene	unknown protein; BEST Arabidopsis thaliana protein match is: unknown protein (TAIR:AT1G36960.1); Has 82 Blast hits to 82 proteins in 3 species: Archae - 0; Bacteria - 0; Metazoa - 0; Fungi - 0; Plants - 82; Viruses - 0; Other Eukaryotes - 0 (source: NCBI BLink).	NONE	NONE	NONE	NONE	NONE
chr1	17762465	17762782	18	9+3+6	11	7	69	59/167=	35.3293	11/101=	10.8911	27/941=	2.8693	0/351=	0	1/211=	0.4739	5/1876=	0.2665	7.5299	0.2344	NONE	NONE	NONE	NONE	AT1TE58990	ATREP17:DNA/MuDR	AT1G48095-AT1G48100	NONE	AT1G48095
chr1	17765491	17766543	88	33+12+43	38	21	221	310/557=	55.6553	73/243=	30.0412	208/2949=	7.0532	110/1051=	10.4662	87/552=	15.7609	212/5526=	3.8364	17.0484	5.7379	NONE	NONE	NONE	NONE	AT1TE59000	RathE1_cons:RathE1_cons	AT1G48095-AT1G48100	AT1G48100	NONE
chr1	17813852	17814666	40	14+10+16	34	46	189	104/600=	17.3333	76/808=	9.4059	124/3137=	3.9528	47/1095=	4.2922	34/1400=	2.4286	100/5435=	1.8399	6.1911	2.5501	AT1G48260	-	protein_coding_gene	CBL-interacting protein kinase 17	AT1TE59135	ATMU3:DNA/MuDR	AT1G48250-AT1G48260	NONE	AT1G48260
chr1	17821195	17823127	75	31+22+22	49	41	371	476/615=	77.3984	104/466=	22.3176	84/4246=	1.9783	347/1338=	25.9342	46/1110=	4.1441	51/9135=	0.5583	12.3516	3.6693	NONE	NONE	NONE	NONE	AT1TE59160;AT1TE59170;AT1TE59155;AT1TE59165	ATREP10B:RC/Helitron;ATDNA2T9C:DNA/MuDR;ATDNA2T9B:DNA/MuDR;HELITRONY1C:RC/Helitron	AT1G48260-AT1G48267	NONE	NONE
chr1	17839988	17842284	206	29+34+143	38	52	512	258/436=	59.1743	278/615=	45.2033	822/5819=	14.1261	99/937=	10.5656	174/1297=	13.4156	580/12291=	4.7189	19.3873	7.0005	NONE	NONE	NONE	NONE	AT1TE59230	RP1_AT:DNA	AT1G48280-AT1G48290	NONE	NONE
chr1	17868028	17868244	11	10+0+1	18	13	67	75/269=	27.881	0/198=	0	1/1021=	0.0979	42/540=	7.7778	1/361=	0.277	6/1917=	0.313	5.7069	1.7207	AT1G48350	+	protein_coding_gene	Ribosomal L18p/L5e family protein	NONE	NONE	NONE	AT1G48360	NONE
chr1	17873491	17873938	21	0+5+16	4	10	102	35/35=	100	59/98=	60.2041	95/978=	9.7137	42/64=	65.625	55/177=	31.0734	68/1651=	4.1187	17.4184	8.5208	NONE	NONE	NONE	NONE	AT1TE59315;AT1TE59310;AT1TE59320	ATLINE1_1:LINE/L1;ATREP15:RC/Helitron;ATLINE2:LINE/L1	AT1G48360-AT1G48370	AT1G48370	AT1G48360
chr1	17936577	17936963	22	14+2+6	20	13	100	77/298=	25.8389	12/168=	7.1429	41/1190=	3.4454	6/681=	0.8811	7/363=	1.9284	46/2682=	1.7151	7.8935	1.8988	AT1G48510	+	protein_coding_gene	Surfeit locus 1 cytochrome c oxidase biogenesis protein	AT1TE59535;AT1TE59530	BOMZH1:DNA/MuDR;BOMZH2:DNA/MuDR	AT1G48510-AT1G48520	NONE	AT1G48510
chr1	17960270	17960445	12	12+0+0	18	12	52	113/290=	38.9655	0/192=	0	0/783=	0	17/593=	2.8668	0/415=	0	3/1777=	0.1688	8.3009	0.7978	AT1G48580	-	protein_coding_gene	unknown protein; Has 91 Blast hits to 91 proteins in 40 species: Archae - 0; Bacteria - 0; Metazoa - 49; Fungi - 0; Plants - 28; Viruses - 0; Other Eukaryotes - 14 (source: NCBI BLink).	NONE	NONE	NONE	NONE	NONE
chr1	17961631	17962229	40	3+14+23	5	15	119	42/51=	82.3529	72/169=	42.6036	96/1399=	6.862	46/122=	37.7049	11/319=	3.4483	24/2554=	0.9397	12.9297	2.2403	NONE	NONE	NONE	NONE	NONE	NONE	AT1G48580-AT1G48590	AT1G48590	NONE
chr1	17978648	17978767	18	7+3+8	7	4	22	56/100=	56	10/45=	22.2222	36/257=	14.0078	0/205=	0	1/97=	1.0309	1/539=	0.1855	24.0628	0.2295	NONE	NONE	NONE	NONE	AT1TE59665;AT1TE59670	ATREP10D:RC/Helitron;HELITRONY1B:RC/Helitron	AT1G48620-AT1G48625	NONE	NONE
chr1	17997746	17998226	25	17+6+2	24	10	125	128/329=	38.9058	21/140=	15	24/1674=	1.4337	64/708=	9.0395	0/273=	0	3/3310=	0.0906	7.5872	1.3967	AT1G48660	-	protein_coding_gene	Auxin-responsive GH3 family protein	AT1TE59730	BRODYAGA2:DNA/MuDR	AT1G48660-AT1G48670	AT1G48660	AT1G48670
chr1	18001653	18002232	53	8+17+28	10	19	132	94/126=	74.6032	107/238=	44.958	126/1661=	7.5858	38/216=	17.5926	14/410=	3.4146	38/2745=	1.3843	16.5478	2.9495	NONE	NONE	NONE	NONE	AT1TE59745	ATCOPIA49:LTR/Copia	AT1G48670-AT1G48680	AT1G48670	NONE
chr1	18007262	18008028	38	13+14+11	21	32	155	134/297=	45.1178	78/463=	16.8467	64/2265=	2.8256	120/575=	20.8696	32/839=	3.8141	89/3932=	2.2635	10.0225	4.2073	NONE	NONE	NONE	NONE	AT1TE59745	ATCOPIA49:LTR/Copia	AT1G48680-AT1G48690	NONE	NONE
chr1	18013040	18013185	17	10+6+1	12	12	37	55/150=	36.6667	28/159=	17.6101	3/455=	0.6593	2/332=	0.6024	4/329=	1.2158	3/1015=	0.2956	11.0194	0.5209	NONE	NONE	NONE	NONE	AT1TE59755	ATCOPIA78:LTR/Copia	AT1G48700-AT1G48710	AT1G48700	NONE
chr1	18022273	18022763	39	7+4+28	13	8	78	106/148=	71.6216	26/94=	27.6596	157/825=	19.0303	83/307=	27.0358	17/179=	9.4972	151/1757=	8.5942	26.9578	11.1077	AT1G48730	-	protein_coding_gene	unknown protein; Has 1 Blast hits to 1 proteins in 1 species: Archae - 0; Bacteria - 0; Metazoa - 0; Fungi - 0; Plants - 1; Viruses - 0; Other Eukaryotes - 0 (source: NCBI BLink).	AT1TE59770	ATREP13:RC/Helitron	AT1G48730-AT1G48740	AT1G48730	AT1G48740
chr1	18026229	18027377	101	16+23+62	33	33	274	81/407=	19.9017	120/403=	29.7767	247/2920=	8.4589	1/793=	0.1261	3/768=	0.3906	11/6021=	0.1827	11.5345	0.1994	AT1G48742	-	miRNA	MIR157D; miRNA	NONE	NONE	AT1G48740-AT1G48742;AT1G48742-AT1G48745	AT1G48740	NONE
chr1	18034389	18034528	15	3+3+9	4	4	32	7/42=	16.6667	9/44=	20.4545	31/337=	9.1988	1/93=	1.0753	0/91=	0	2/708=	0.2825	11.5065	0.3914	NONE	NONE	NONE	NONE	NONE	NONE	AT1G48745-AT1G48750	NONE	NONE
chr1	18047768	18048108	60	8+4+48	9	4	76	65/108=	60.1852	29/45=	64.4444	197/824=	23.9078	5/227=	2.2026	10/103=	9.7087	27/1739=	1.5526	29.182	2.0071	NONE	NONE	NONE	NONE	NONE	NONE	AT1G48790-AT1G48800	AT1G48790	NONE
chr1	18048470	18049349	54	16+12+26	33	34	209	81/442=	18.3258	57/459=	12.4183	95/2754=	3.4495	3/1052=	0.2852	4/1068=	0.3745	23/5950=	0.3866	6.914	0.4139	NONE	NONE	NONE	NONE	AT1TE59850	ATLINE1_3A:LINE/L1	AT1G48790-AT1G48800	AT1G48790;AT1G48800	NONE
chr1	18049918	18050897	29	25+4+0	46	31	248	104/634=	16.4038	21/448=	4.6875	20/3206=	0.6238	6/1234=	0.4862	1/878=	0.1139	8/6351=	0.126	3.4833	0.1581	AT1G48800	+	protein_coding_gene	Terpenoid cyclases/Protein prenyltransferases superfamily protein	NONE	NONE	NONE	NONE	NONE
chr1	18053091	18053850	74	10+28+36	19	43	173	164/229=	71.6157	277/597=	46.3987	176/2228=	7.8995	183/566=	32.3322	213/1313=	16.2224	107/4852=	2.2053	18.5681	7.0063	AT1G48810	-	transposable_element_gene	transposable element gene	AT1TE59860	ATCOPIA17:LTR/Copia	AT1G48800-AT1G48810	NONE	AT1G48800
chr1	18054755	18055158	17	7+2+8	12	8	58	78/139=	56.1151	10/109=	9.1743	20/565=	3.5398	94/289=	32.526	5/193=	2.5907	27/1317=	2.0501	13.0335	5.8055	NONE	NONE	NONE	NONE	NONE	NONE	AT1G48810-AT1G48820	AT1G48820	NONE
chr1	18064305	18064728	10	10+0+0	27	20	70	131/369=	35.5014	0/287=	0	2/942=	0.2123	119/852=	13.9671	1/625=	0.16	5/2095=	0.2387	8.9974	2.997	AT1G48840	+	protein_coding_gene	Plant protein of unknown function (DUF639)	NONE	NONE	NONE	NONE	AT1G48850
chr1	18078339	18079001	90	29+20+41	29	25	167	255/415=	61.4458	124/347=	35.7349	161/2179=	7.3887	79/753=	10.4914	25/596=	4.1946	80/4141=	1.9319	18.9498	3.3625	NONE	NONE	NONE	NONE	NONE	NONE	AT1G48870-AT1G48880	NONE	NONE
chr1	18088082	18088198	14	4+2+8	6	4	39	43/79=	54.4304	13/57=	22.807	43/552=	7.7899	33/182=	18.1319	7/120=	5.8333	38/1139=	3.3363	13.9751	5.3181	NONE	NONE	NONE	NONE	NONE	NONE	AT1G48900-AT1G48910	AT1G48900	NONE
chr1	18103867	18103905	10	10+0+0	10	6	7	69/160=	43.125	0/94=	0	0/80=	0	1/329=	0.304	0/195=	0	3/196=	1.5306	17.8597	0.5199	AT1G48930	-	protein_coding_gene	glycosyl hydrolase 9C1	NONE	NONE	NONE	NONE	NONE
chr1	18121776	18122433	37	9+8+20	26	31	149	64/345=	18.5507	52/391=	13.2992	99/1613=	6.1376	5/833=	0.6002	1/970=	0.1031	11/4048=	0.2717	9.2743	0.3235	AT1G48990	+	protein_coding_gene	Oleosin family protein	AT1TE60080	RathE1_cons:RathE1_cons	AT1G48990-AT1G49000	NONE	AT1G48990
chr1	18126073	18126613	91	15+11+65	16	15	132	135/207=	65.2174	58/188=	30.8511	193/1564=	12.3402	2/412=	0.4854	3/381=	0.7874	26/3620=	0.7182	20.2738	0.7477	NONE	NONE	NONE	NONE	NONE	NONE	AT1G49000-AT1G49005	NONE	NONE
chr1	18126976	18127245	41	4+11+26	8	16	58	46/84=	54.7619	40/170=	23.5294	93/578=	16.09	22/221=	9.9548	4/445=	0.8989	5/1442=	0.3467	22.4527	1.8368	NONE	NONE	NONE	NONE	NONE	NONE	AT1G49000-AT1G49005	NONE	NONE
chr1	18130062	18130372	15	10+3+2	18	10	67	52/222=	23.4234	13/114=	11.4035	14/766=	1.8277	0/565=	0	3/302=	0.9934	8/1830=	0.4372	7.4648	0.3746	AT1G49005	-	protein_coding_gene	CLAVATA3/ESR-RELATED 11	NONE	NONE	NONE	NONE	NONE
chr1	18132147	18132484	41	10+4+27	12	7	79	67/181=	37.0166	13/112=	11.6071	119/1089=	10.9275	0/331=	0	1/195=	0.5128	2/1918=	0.1043	14.3238	0.1514	NONE	NONE	NONE	NONE	NONE	NONE	AT1G49005-AT1G49010	AT1G49005;AT1G49010	NONE
chr1	18133453	18133863	13	13+0+0	21	35	71	127/296=	42.9054	3/487=	0.616	2/875=	0.2286	85/610=	13.9344	3/977=	0.3071	4/1836=	0.2179	7.2966	2.7588	AT1G49010	+	protein_coding_gene	Duplicated homeodomain-like superfamily protein	NONE	NONE	NONE	AT1G49015	NONE
chr1	18136166	18136421	15	6+2+7	8	4	68	25/141=	17.7305	14/73=	19.1781	44/1189=	3.7006	2/198=	1.0101	3/93=	3.2258	28/1798=	1.5573	5.7486	1.3946	NONE	NONE	NONE	NONE	NONE	NONE	AT1G49020-AT1G49030	AT1G49030	AT1G49015
chr1	18149514	18149700	26	6+5+15	6	9	42	15/76=	19.7368	14/111=	12.6126	40/520=	7.6923	0/143=	0	0/214=	0	4/1003=	0.3988	9.9545	0.2642	NONE	NONE	NONE	NONE	AT1TE60165;AT1TE60160	HELITRONY1B:RC/Helitron;HELITRONY3:RC/Helitron	AT1G49040-AT1G49050	AT1G49040;AT1G49050	NONE
chr1	18165654	18166081	43	3+12+28	7	14	64	29/106=	27.3585	76/212=	35.8491	96/898=	10.6904	0/236=	0	2/471=	0.4246	31/2026=	1.5301	18.368	1.637	NONE	NONE	NONE	NONE	AT1TE60200	VANDAL20:DNA/MuDR	AT1G49090-AT1G49100	NONE	AT1G49100
chr1	18174676	18174840	14	13+1+0	17	8	40	139/210=	66.1905	2/114=	1.7544	4/459=	0.8715	112/480=	23.3333	0/243=	0	3/1027=	0.2921	18.9653	6.5599	AT1G49130	-	protein_coding_gene	B-box type zinc finger protein with CCT domain	NONE	NONE	AT1G49120-AT1G49130	NONE	AT1G49120;AT1G49130
chr1	18190887	18192486	116	27+29+60	52	72	376	373/757=	49.2734	248/1034=	23.9845	289/4741=	6.0958	319/1470=	21.7007	161/2016=	7.9861	198/9879=	2.0043	13.4371	5.0084	AT1G49190	+	protein_coding_gene	response regulator 19	NONE	NONE	AT1G49180-AT1G49190	AT1G49190	NONE
chr1	18192813	18193850	71	13+29+29	25	38	283	122/350=	34.8571	138/602=	22.9236	113/3851=	2.9343	70/678=	10.3245	9/1093=	0.8234	47/7437=	0.632	7.3502	1.5274	AT1G49190	+	protein_coding_gene	response regulator 19	NONE	NONE	AT1G49190-AT1G49200	NONE	AT1G49190
chr1	18199782	18200082	11	11+0+0	14	13	89	91/186=	48.9247	0/182=	0	2/1300=	0.1538	87/416=	20.9135	2/379=	0.5277	7/2430=	0.2881	6.8303	2.5522	NONE	NONE	NONE	NONE	NONE	NONE	AT1G49200-AT1G49210	NONE	AT1G49200
chr1	18224914	18227307	112	72+12+28	131	80	510	516/1922=	26.847	87/1170=	7.4359	177/7147=	2.4766	180/4065=	4.428	25/2450=	1.0204	58/15154=	0.3827	6.9301	1.3553	AT1G49260	+	protein_coding_gene	FUNCTIONS IN: molecular_function unknown; INVOLVED IN: biological_process unknown; LOCATED IN: endomembrane system; EXPRESSED IN: 22 plant structures; EXPRESSED DURING: 14 growth stages; BEST Arabidopsis thaliana protein match is: mechanosensitive channel of small conductance-like 5 (TAIR:AT3G14810.1); Has 140 Blast hits to 140 proteins in 14 species: Archae - 0; Bacteria - 0; Metazoa - 0; Fungi …	AT1TE60380;AT1TE60385	ATREP4:RC/Helitron;HELITRONY1A:RC/Helitron	AT1G49250-AT1G49260;AT1G49260-AT1G49270	AT1G49260	AT1G49250;AT1G49260;AT1G49270
chr1	18232649	18233313	13	13+0+0	33	23	107	86/491=	17.5153	1/340=	0.2941	4/1345=	0.2974	50/1072=	4.6642	1/819=	0.1221	5/3202=	0.1562	4.2703	0.9971	AT1G49290	-	protein_coding_gene	unknown protein; BEST Arabidopsis thaliana protein match is: unknown protein (TAIR:AT5G13620.1); Has 99 Blast hits to 93 proteins in 11 species: Archae - 0; Bacteria - 0; Metazoa - 2; Fungi - 0; Plants - 97; Viruses - 0; Other Eukaryotes - 0 (source: NCBI BLink).	NONE	NONE	NONE	NONE	NONE
chr1	18237930	18238330	10	7+3+0	16	22	105	21/188=	11.1702	20/237=	8.4388	2/1071=	0.1867	3/458=	0.655	0/639=	0	2/2738=	0.073	3.0822	0.158	AT1G49310	-	protein_coding_gene	unknown protein; FUNCTIONS IN: molecular_function unknown; INVOLVED IN: biological_process unknown; LOCATED IN: endomembrane system; EXPRESSED IN: 9 plant structures; EXPRESSED DURING: LP.04 four leaves visible, petal differentiation and expansion stage; Has 11 Blast hits to 11 proteins in 6 species: Archae - 0; Bacteria - 0; Metazoa - 0; Fungi - 0; Plants - 11; Viruses - 0; Other Eukaryotes - 0 …	NONE	NONE	NONE	NONE	AT1G49300
chr1	18243627	18244928	30	21+6+3	38	37	259	104/445=	23.3708	22/403=	5.4591	34/2784=	1.2213	28/881=	3.1782	0/859=	0	13/5404=	0.2406	4.1645	0.569	NONE	NONE	NONE	NONE	AT1TE60450;AT1TE60435;AT1TE60455	ATREP5:RC/Helitron;ATREP3:RC/Helitron;ATREP10B:RC/Helitron	AT1G49310-AT1G49320	NONE	NONE
chr1	18247483	18247948	19	13+2+4	23	16	119	173/454=	38.1057	5/315=	1.5873	14/1912=	0.7322	83/737=	11.2619	6/513=	1.1696	9/3820=	0.2356	6.1208	1.9521	AT1G49320	+	protein_coding_gene	unknown seed protein like 1	NONE	NONE	NONE	NONE	NONE
chr1	18272132	18272710	19	9+6+4	16	14	122	51/166=	30.7229	21/135=	15.5556	27/1147=	2.354	19/331=	5.7402	5/285=	1.7544	14/2524=	0.5547	7.0847	1.4753	NONE	NONE	NONE	NONE	NONE	NONE	AT1G49360-AT1G49370	NONE	NONE
chr1	18282005	18282984	125	22+16+87	37	21	230	449/529=	84.8771	125/316=	39.557	515/2870=	17.9443	334/955=	34.9738	39/556=	7.0144	73/5171=	1.4117	27.1773	6.4469	NONE	NONE	NONE	NONE	AT1TE60585	HELITRONY1E:RC/Helitron	AT1G49390-AT1G49400	AT1G49400	NONE
chr1	18297326	18297472	26	20+0+6	20	1	38	178/295=	60.339	1/8=	12.5	23/579=	3.9724	6/432=	1.3889	0/26=	0	18/850=	2.1176	23.7064	1.7876	NONE	NONE	NONE	NONE	AT1TE60630	VANDAL18NA:DNA/MuDR	AT1G49430-AT1G49435	NONE	NONE
chr1	18307648	18308772	55	19+17+19	40	39	254	184/596=	30.8725	79/602=	13.1229	90/3818=	2.3573	98/1183=	8.284	2/1127=	0.1775	28/7329=	0.382	6.9143	1.4305	NONE	NONE	NONE	NONE	AT1TE60675	ATCOPIA53:LTR/Copia	AT1G49450-AT1G49460	NONE	AT1G49450
chr1	18309609	18309830	13	5+0+8	6	1	68	12/87=	13.7931	0/14=	0	37/998=	3.7074	0/147=	0	0/22=	0	4/1510=	0.2649	4.54	0.2122	NONE	NONE	NONE	NONE	NONE	NONE	AT1G49460-AT1G49470	AT1G49470	NONE
chr1	18339826	18340373	71	9+9+53	12	14	143	88/224=	39.2857	89/258=	34.4961	240/2089=	11.4888	24/387=	6.2016	50/461=	10.846	109/3765=	2.8951	14.677	4.4501	AT1G49550	+	transposable_element_gene	transposable element gene	AT1TE60785	ATCOPIA68:LTR/Copia	AT1G49550-AT1G49560	NONE	NONE
chr1	18342242	18342345	11	9+1+1	9	3	23	52/85=	61.1765	3/25=	12	13/188=	6.9149	3/208=	1.4423	0/73=	0	0/533=	0	22.5608	0.4507	NONE	NONE	NONE	NONE	NONE	NONE	AT1G49550-AT1G49560	AT1G49560	NONE
chr1	18387505	18387701	21	5+6+10	8	7	34	22/110=	20	29/92=	31.5217	46/449=	10.245	0/184=	0	6/160=	3.75	18/673=	2.6746	15.9007	2.397	NONE	NONE	NONE	NONE	NONE	NONE	AT1G49680-AT1G49690	NONE	AT1G49680
chr1	18390723	18391203	38	12+6+20	26	14	73	211/283=	74.5583	27/160=	16.875	90/764=	11.7801	269/551=	48.8203	14/288=	4.8611	49/1526=	3.211	27.8221	13.7963	NONE	NONE	NONE	NONE	AT1TE60935	ATREP11:RC/Helitron	AT1G49700-AT1G49710	AT1G49700	AT1G49710
chr1	18396449	18396817	34	1+9+24	6	11	59	55/59=	93.2203	29/105=	27.619	59/551=	10.7078	76/137=	55.4745	23/246=	9.3496	18/1300=	1.3846	19.2533	6.8862	AT1G49715	-	protein_coding_gene	Defensin-like (DEFL) family protein	AT1TE60955;AT1TE60950	ATREP3:RC/Helitron;ATMUN1:DNA/MuDR	AT1G49710-AT1G49715	NONE	AT1G49715
chr1	18413870	18414867	49	12+12+25	18	18	205	46/215=	21.3953	32/238=	13.4454	92/2405=	3.8254	2/459=	0.4357	1/481=	0.2079	5/4945=	0.1011	6.0263	0.1352	NONE	NONE	NONE	NONE	AT1TE61035;AT1TE61030	ATREP11:RC/Helitron;HELITRONY3:RC/Helitron	AT1G49750-AT1G49760	NONE	NONE
chr1	18421373	18421743	20	6+11+3	10	17	72	61/100=	61	59/187=	31.5508	15/703=	2.1337	30/228=	13.1579	13/405=	3.2099	15/1608=	0.9328	11.5634	2.462	NONE	NONE	NONE	NONE	AT1TE61055;AT1TE61060;AT1TE61065	ATHPOGON2:DNA/Pogo;ATREP4:RC/Helitron;ATREP10D:RC/Helitron	AT1G49760-AT1G49770	NONE	NONE
chr1	18428264	18428908	47	13+14+20	13	17	115	90/121=	74.3802	81/167=	48.503	75/1186=	6.3238	36/322=	11.1801	7/425=	1.6471	6/2598=	0.2309	16.608	1.2031	AT1G49780	-	protein_coding_gene	plant U-box 26	NONE	NONE	AT1G49770-AT1G49780	NONE	AT1G49780
chr1	18435662	18436444	43	42+1+0	68	38	205	398/1030=	38.6408	17/596=	2.8523	8/3083=	0.2595	200/2138=	9.3545	1/1157=	0.0864	6/6280=	0.0955	8.7968	1.9788	AT1G49790	-	protein_coding_gene	F-box associated ubiquitination effector family protein	NONE	NONE	NONE	NONE	NONE
chr1	18444310	18444635	13	12+1+0	20	24	83	207/381=	54.3307	5/429=	1.1655	3/1643=	0.1826	147/741=	19.8381	4/875=	0.4571	5/3101=	0.1612	9.6027	3.2584	AT1G49820	+	protein_coding_gene	S-methyl-5-thioribose kinase	NONE	NONE	NONE	NONE	AT1G49830
chr1	18447373	18447772	14	13+1+0	25	10	81	39/387=	10.0775	5/162=	3.0864	14/1245=	1.1245	1/789=	0.1267	1/321=	0.3115	3/2416=	0.1242	3.2209	0.1266	AT1G49832	+	other_RNA	NONE	NONE	NONE	AT1G49830-AT1G49832	AT1G49830	NONE
chr1	18457407	18458895	140	36+27+77	53	43	341	485/648=	74.8457	238/575=	41.3913	327/4011=	8.1526	285/1320=	21.5909	104/1058=	9.8299	152/7889=	1.9267	20.837	5.1329	AT1G49860	+	protein_coding_gene	glutathione S-transferase (class phi) 14	AT1TE61180	RP1_AT:DNA	AT1G49850-AT1G49860	AT1G49850;AT1G49860	NONE
chr1	18481837	18482452	15	15+0+0	43	48	135	235/798=	29.4486	3/895=	0.3352	1/2392=	0.0418	116/1539=	7.5374	2/1729=	0.1157	1/4582=	0.0218	5.6062	1.6165	AT1G49920	-	protein_coding_gene	MuDR family transposase	NONE	NONE	NONE	NONE	AT1G49910
chr1	18485532	18485935	13	10+0+3	27	16	76	37/317=	11.6719	0/185=	0	15/751=	1.9973	1/758=	0.1319	2/431=	0.464	2/1856=	0.1078	4.0312	0.128	AT1G49930	+	protein_coding_gene	BEST Arabidopsis thaliana protein match is: Alanyl-tRNA synthetase, class IIc (TAIR:AT5G22800.1); Has 21 Blast hits to 21 proteins in 10 species: Archae - 0; Bacteria - 0; Metazoa - 0; Fungi - 0; Plants - 21; Viruses - 0; Other Eukaryotes - 0 (source: NCBI BLink).	NONE	NONE	AT1G49930-AT1G49938	NONE	AT1G49930
chr1	18493382	18493674	43	8+10+25	8	17	57	69/112=	61.6071	100/217=	46.0829	149/785=	18.9809	12/196=	6.1224	16/418=	3.8278	9/1362=	0.6608	27.2856	1.8042	NONE	NONE	NONE	NONE	AT1TE61290	ARNOLDY2:DNA/MuDR	AT1G49952-AT1G49950	NONE	AT1G49950
chr1	18506463	18506639	10	6+3+1	7	4	30	42/74=	56.7568	4/41=	9.7561	2/312=	0.641	14/171=	8.1871	3/108=	2.7778	2/736=	0.2717	10.9081	1.9099	NONE	NONE	NONE	NONE	AT1TE61335	ATREP11A:RC/Helitron	AT1G49975-AT1G49980	NONE	AT1G49975
chr1	18550291	18550841	50	11+15+24	20	22	99	117/281=	41.637	89/301=	29.5681	94/1349=	6.9681	96/557=	17.2352	16/561=	2.852	29/2411=	1.2028	14.945	4.1236	NONE	NONE	NONE	NONE	NONE	NONE	AT1G50055-AT1G50060	AT1G50060	NONE
chr1	18552245	18552295	11	0+1+10	0	1	13	0/0=	NA	16/22=	72.7273	27/191=	14.1361	0/0=	NA	10/33=	30.303	7/282=	2.4823	18.9028	4.5732	AT1G50060	+	protein_coding_gene	CAP (Cysteine-rich secretory proteins, Antigen 5, and Pathogenesis-related 1 protein) superfamily protein	AT1TE61470;AT1TE61465	ATREP3:RC/Helitron;ATHPOGON1:DNA/Pogo	NONE	NONE	NONE
chr1	18552475	18553148	31	12+10+9	16	25	141	67/198=	33.8384	59/308=	19.1558	35/1651=	2.1199	30/474=	6.3291	32/766=	4.1775	28/3802=	0.7365	6.6901	1.6893	AT1G50060;AT1G50070	+	protein_coding_gene;tRNA	CAP (Cysteine-rich secretory proteins, Antigen 5, and Pathogenesis-related 1 protein) superfamily protein;pre-tRNA	AT1TE61475;AT1TE61480	ATREP15:RC/Helitron;ATTIR16T3A:DNA	AT1G50060-AT1G50070;AT1G50070-AT1G50080	NONE	AT1G50060;AT1G50080
chr1	18553642	18553911	15	14+1+0	16	6	51	142/218=	65.1376	10/72=	13.8889	10/651=	1.5361	34/355=	9.5775	6/152=	3.9474	7/1157=	0.605	19.294	2.9817	NONE	NONE	NONE	NONE	AT1TE61485	ATREP15:RC/Helitron	AT1G50070-AT1G50080	NONE	AT1G50080;AT1G50090
chr1	18556896	18557289	17	10+2+5	17	11	87	36/245=	14.6939	9/152=	5.9211	23/1102=	2.0871	0/488=	0	1/330=	0.303	8/2399=	0.3335	4.6671	0.2606	NONE	NONE	NONE	NONE	AT1TE61495	ATLINE1_4:LINE/L1	AT1G50090-AT1G50100	AT1G50090	AT1G50110
chr1	18579442	18579641	13	4+7+2	6	10	30	76/81=	93.8272	68/130=	52.3077	16/394=	4.0609	73/193=	37.8238	56/328=	17.0732	22/870=	2.5287	25.6833	10.6629	NONE	NONE	NONE	NONE	AT1TE61560;AT1TE61565	TAG1:DNA/HAT;ATHPOGON3:DNA/Pogo	AT1G50140-AT1G50160	AT1G50140	NONE
chr1	18580555	18581873	132	18+23+91	26	42	325	326/363=	89.8072	304/536=	56.7164	593/4041=	14.6746	262/715=	36.6434	258/1156=	22.3183	399/8459=	4.7169	23.3951	9.4656	AT1G50160	+	protein_coding_gene	BEST Arabidopsis thaliana protein match is: Polynucleotidyl transferase, ribonuclease H-like superfamily protein (TAIR:AT2G04420.1); Has 34 Blast hits to 34 proteins in 2 species: Archae - 0; Bacteria - 0; Metazoa - 0; Fungi - 0; Plants - 34; Viruses - 0; Other Eukaryotes - 0 (source: NCBI BLink).	NONE	NONE	AT1G50140-AT1G50160;AT1G50160-AT1G50170	AT1G50160;AT1G50170	AT1G50160
chr1	18598558	18598960	37	13+10+14	14	11	72	103/150=	68.6667	74/126=	58.7302	98/736=	13.3152	20/364=	5.4945	16/292=	5.4795	76/1552=	4.8969	24.0459	4.9277	NONE	NONE	NONE	NONE	NONE	NONE	AT1G50200-AT1G50210	AT1G50200	NONE
chr1	18600581	18601480	42	4+23+15	20	65	222	24/280=	8.5714	148/858=	17.2494	47/2817=	1.6684	9/589=	1.528	20/1873=	1.0678	25/6136=	0.4074	5.7182	0.6692	AT1G50210	+	pseudogene	pseudogene, similar to NBS-LRR protein, blastp match of 61% identity and 8.2e-06 P-value to GP|5918254|emb|CAB56299.1||AJ249448 NBS-LRR protein {Solanum acaule}	AT1TE61650;AT1TE61640;AT1TE61645	ARNOLD4:DNA/MuDR;ARNOLDY1:DNA/MuDR;ARNOLD4:DNA/MuDR	AT1G50200-AT1G50210	NONE	NONE
chr1	18626593	18626816	33	2+8+23	2	9	50	25/34=	73.5294	67/149=	44.9664	104/891=	11.6723	0/59=	0	18/214=	8.4112	17/1220=	1.3934	19.1441	3.4694	NONE	NONE	NONE	NONE	AT1TE61730;AT1TE61735	ATREP3:RC/Helitron;ATHPOGON1:DNA/Pogo	AT1G50280-AT1G50290	AT1G50280	AT1G50290
chr1	18633756	18634866	52	18+12+22	25	29	285	120/336=	35.7143	85/405=	20.9877	156/3682=	4.2368	22/575=	3.8261	54/677=	7.9764	199/6364=	3.127	7.8923	3.5634	NONE	NONE	NONE	NONE	AT1TE61760;AT1TE61755	ATREP15:RC/Helitron;ATREP13:RC/Helitron	AT1G50300-AT1G50310	NONE	NONE
chr1	18640199	18640892	70	9+17+44	12	20	183	145/190=	76.3158	136/271=	50.1845	258/2464=	10.4708	44/351=	12.5356	26/535=	4.8598	220/4838=	4.5473	18.0788	5.6155	AT1G50325	-	protein_coding_gene	Plant invertase/pectin methylesterase inhibitor superfamily protein	NONE	NONE	AT1G50325-AT1G50330	AT1G50320;AT1G50325	NONE
chr1	18642177	18643688	86	26+22+38	46	43	353	400/627=	63.7959	191/517=	36.9439	194/4587=	4.2293	208/1115=	18.6547	141/1021=	13.81	111/8796=	1.2619	14.5227	4.852	NONE	NONE	NONE	NONE	AT1TE61790;AT1TE61795	ATREP5:RC/Helitron;ATCOPIA82:LTR/Copia	AT1G50325-AT1G50330	NONE	NONE
chr1	18670928	18671767	26	18+6+2	22	14	174	191/231=	82.684	31/149=	20.8054	30/1658=	1.8094	83/534=	15.5431	19/339=	5.6047	12/4021=	0.2984	11.4128	2.3227	NONE	NONE	NONE	NONE	AT1TE61870	ATREP3:RC/Helitron	AT1G50400-AT1G50410	AT1G50410	AT1G50400
chr1	18698291	18699096	83	7+20+56	13	22	194	144/176=	81.8182	187/349=	53.5817	265/2772=	9.5599	152/429=	35.4312	31/685=	4.5255	134/5752=	2.3296	17.1254	4.4014	NONE	NONE	NONE	NONE	NONE	NONE	AT1G50460-AT1G50470	NONE	AT1G50460;AT1G50470
chr1	18736056	18736679	57	15+10+32	18	20	152	67/253=	26.4822	38/303=	12.5413	143/1947=	7.3446	2/499=	0.4008	1/546=	0.1832	5/3963=	0.1262	10.0756	0.1754	NONE	NONE	NONE	NONE	NONE	NONE	AT1G50590-AT1G50600	NONE	AT1G50600
chr1	18746976	18747859	61	22+9+30	22	20	202	215/241=	89.2116	62/213=	29.108	153/2065=	7.4092	23/613=	3.752	6/560=	1.0714	80/5083=	1.5739	16.006	1.9869	NONE	NONE	NONE	NONE	AT1TE62145;AT1TE62140	ATREP5:RC/Helitron;ATREP3:RC/Helitron	AT1G50610-AT1G50620	AT1G50620	NONE
chr1	18758960	18760380	130	46+21+63	57	34	342	396/773=	51.229	160/443=	36.1174	243/4493=	5.4084	209/1676=	12.4702	84/969=	8.6687	53/9227=	0.5744	14.547	2.6546	NONE	NONE	NONE	NONE	AT1TE62180	ATCOPIA69:LTR/Copia	AT1G50640-AT1G50650	AT1G50640	NONE
chr1	18765587	18765865	26	13+6+7	18	12	63	96/270=	35.5556	30/224=	13.3929	55/895=	6.1453	34/510=	6.6667	4/352=	1.1364	44/1732=	2.5404	14.731	3.6615	NONE	NONE	NONE	NONE	AT1TE62190;AT1TE62195	ATREP3:RC/Helitron;ATREP11:RC/Helitron	AT1G50650-AT1G50659	NONE	NONE
chr1	18766718	18767160	50	14+26+10	22	28	75	217/312=	69.5513	128/467=	27.409	64/1042=	6.142	174/540=	32.2222	16/747=	2.1419	77/1828=	4.2123	24.783	9.2368	NONE	NONE	NONE	NONE	AT1TE62205;AT1TE62210;AT1TE62200;AT1TE62215	ATREP10B:RC/Helitron;ATREP10B:RC/Helitron;ATREP11:RC/Helitron;ATREP10D:RC/Helitron	AT1G50650-AT1G50659	NONE	NONE
chr1	18769163	18769767	23	10+3+10	13	6	122	124/152=	81.5789	31/66=	46.9697	67/1332=	5.03	81/302=	26.8212	27/128=	21.0938	80/2830=	2.8269	14.1132	6.6125	NONE	NONE	NONE	NONE	AT1TE62220	ATREP10D:RC/Helitron	AT1G50650-AT1G50659	NONE	NONE
chr1	18793156	18793972	10	10+0+0	32	10	181	32/422=	7.5829	0/137=	0	6/2238=	0.2681	2/875=	0.2286	0/256=	0	4/4526=	0.0884	1.4894	0.1324	NONE	NONE	NONE	NONE	AT1TE62300	ATREP5:RC/Helitron	AT1G50720-AT1G50730	NONE	NONE
chr1	18804240	18804595	34	4+8+22	9	14	77	79/114=	69.2982	82/171=	47.9532	76/951=	7.9916	56/196=	28.5714	40/302=	13.245	33/1742=	1.8944	19.27	6.9981	NONE	NONE	NONE	NONE	AT1TE62335;AT1TE62330	ATREP2A:RC/Helitron;ATREP1:RC/Helitron	AT1G50732-AT1G50735	NONE	AT1G50732
chr1	18805118	18806349	53	19+11+23	27	21	226	129/399=	32.3308	60/258=	23.2558	105/2927=	3.5873	74/713=	10.3787	13/478=	2.7197	57/5261=	1.0834	7.9618	2.1887	NONE	NONE	NONE	NONE	AT1TE62355;AT1TE62340;AT1TE62345;AT1TE62350;AT1TE62335	ATTIRTA1:DNA/Tc1;ATREP10B:RC/Helitron;HELITRONY1D:RC/Helitron;ATREP10D:RC/Helitron;ATREP2A:RC/Helitron	AT1G50732-AT1G50735	NONE	NONE
chr1	18845840	18846377	23	12+2+9	20	10	123	79/283=	27.9152	6/108=	5.5556	28/1507=	1.858	2/551=	0.363	0/270=	0	54/3327=	1.6231	5.73	1.2986	NONE	NONE	NONE	NONE	AT1TE62470	ATENSPM5:DNA/En-Spm	AT1G50840-AT1G50850	NONE	NONE
chr1	18856635	18857039	23	8+4+11	25	15	108	50/376=	13.2979	19/241=	7.8838	53/1298=	4.0832	3/785=	0.3822	1/478=	0.2092	5/2995=	0.1669	5.1887	0.2098	NONE	NONE	NONE	NONE	NONE	NONE	AT1G50870-AT1G50880	NONE	AT1G50870
chr1	18861313	18861842	13	11+2+0	21	22	161	57/364=	15.6593	10/370=	2.7027	16/2345=	0.6823	1/617=	0.1621	1/703=	0.1422	10/4867=	0.2055	2.506	0.1982	AT1G50880	+	protein_coding_gene	F-box and associated interaction domains-containing protein	NONE	NONE	NONE	NONE	AT1G50890
chr1	18875949	18876216	27	2+6+19	4	15	62	8/66=	12.1212	19/255=	7.451	71/1042=	6.8138	0/113=	0	0/392=	0	2/1561=	0.1281	6.4502	0.0905	NONE	NONE	NONE	NONE	NONE	NONE	AT1G50920-AT1G50930	AT1G50930	NONE
chr1	18885598	18886570	31	16+9+6	34	29	190	246/494=	49.7976	77/417=	18.4652	39/2434=	1.6023	211/847=	24.9115	51/711=	7.173	30/4264=	0.7036	10.2764	4.5148	AT1G50954	-	protein_coding_gene	unknown protein; Has 30201 Blast hits to 17322 proteins in 780 species: Archae - 12; Bacteria - 1396; Metazoa - 17338; Fungi - 3422; Plants - 5037; Viruses - 0; Other Eukaryotes - 2996 (source: NCBI BLink).	AT1TE62560	ATREP10A:RC/Helitron	AT1G50950-AT1G50954	NONE	AT1G50954
chr1	18906243	18906760	31	18+11+2	18	18	126	110/199=	55.2764	36/199=	18.0905	16/1259=	1.2708	10/590=	1.6949	2/577=	0.3466	7/3749=	0.1867	9.4718	0.3473	NONE	NONE	NONE	NONE	AT1TE62630	ATREP3:RC/Helitron	AT1G50990-AT1G51000	NONE	NONE
chr1	18910016	18910310	19	2+6+11	10	16	69	6/151=	3.9735	18/232=	7.7586	40/810=	4.9383	1/298=	0.3356	0/454=	0	3/1827=	0.1642	6.0066	0.1567	AT1G51000	+	protein_coding_gene	unknown protein; BEST Arabidopsis thaliana protein match is: unknown protein (TAIR:AT1G51020.1); Has 19 Blast hits to 16 proteins in 2 species: Archae - 0; Bacteria - 0; Metazoa - 0; Fungi - 0; Plants - 19; Viruses - 0; Other Eukaryotes - 0 (source: NCBI BLink).	NONE	NONE	AT1G51000-AT1G51010	NONE	AT1G51000
chr1	18913362	18913876	22	0+9+13	17	22	112	18/254=	7.0866	28/272=	10.2941	58/1281=	4.5277	35/499=	7.014	8/643=	1.2442	4/3342=	0.1197	7.6133	1.0919	AT1G51020	+	protein_coding_gene	unknown protein; BEST Arabidopsis thaliana protein match is: unknown protein (TAIR:AT1G51010.1).	NONE	NONE	AT1G51020-AT1G51030	NONE	AT1G51020
chr1	18915369	18917235	80	31+17+32	56	54	394	121/779=	15.5327	51/671=	7.6006	133/5029=	2.6447	3/1511=	0.1985	5/1431=	0.3494	19/9932=	0.1913	4.566	0.2204	AT1G51030	+	protein_coding_gene	unknown protein; BEST Arabidopsis thaliana protein match is: unknown protein (TAIR:AT1G51020.1); Has 39 Blast hits to 36 proteins in 13 species: Archae - 5; Bacteria - 2; Metazoa - 1; Fungi - 2; Plants - 21; Viruses - 0; Other Eukaryotes - 8 (source: NCBI BLink).	NONE	NONE	AT1G51030-AT1G51035	AT1G51035	AT1G51030
chr1	18931195	18932308	65	11+5+49	27	29	253	61/387=	15.7623	42/407=	10.3194	364/3051=	11.9305	10/810=	1.2346	5/869=	0.5754	67/6232=	1.0751	10.7264	1.2351	AT1G51085	-	transposable_element_gene	transposable element gene	AT1TE62715;AT1TE62710	BRODYAGA1A:DNA/MuDR;ATLINE1_3A:LINE/L1	AT1G51080-AT1G51085;AT1G51085-AT1G51090	AT1G51080;AT1G51090	NONE
chr1	18937085	18937296	14	14+0+0	14	16	49	190/212=	89.6226	0/278=	0	1/833=	0.12	78/477=	16.3522	1/568=	0.1761	5/1782=	0.2806	15.8115	2.9268	AT1G51110	+	protein_coding_gene	Plastid-lipid associated protein PAP / fibrillin family protein	NONE	NONE	NONE	AT1G51120	NONE
chr1	18948117	18948538	41	4+3+34	13	11	100	66/184=	35.8696	14/152=	9.2105	165/1337=	12.3411	69/313=	22.0447	9/275=	3.2727	85/2056=	4.1342	16.3451	6.2633	AT1G51150	-	protein_coding_gene	DegP protease 6	NONE	NONE	AT1G51140-AT1G51150	NONE	AT1G51150
chr1	18955412	18957805	207	40+53+114	63	76	560	442/868=	50.9217	323/971=	33.2647	463/6973=	6.6399	380/1588=	23.9295	39/2033=	1.9183	197/14016=	1.4055	14.7207	3.7737	NONE	NONE	NONE	NONE	AT1TE62790	ATIS112A:DNA/Harbinger	AT1G51170-AT1G51172	AT1G51170	NONE
chr1	18961570	18962036	16	9+2+5	24	13	103	54/294=	18.3673	23/171=	13.4503	39/1337=	2.917	1/548=	0.1825	14/292=	4.7945	19/2121=	0.8958	5.8501	1.0267	NONE	NONE	NONE	NONE	AT1TE62810	ATHILA4C:LTR/Gypsy	AT1G51170-AT1G51172	NONE	NONE
chr1	18971819	18975916	246	58+66+122	98	144	846	402/1337=	30.0673	373/1803=	20.6877	640/10634=	6.0184	149/2469=	6.0348	116/3644=	3.1833	378/20346=	1.8579	10.8468	2.2527	NONE	NONE	NONE	NONE	AT1TE62835;AT1TE62830	ATHILA4B_LTR:LTR/Gypsy;ATHILA4D_LTR:LTR/Gypsy	AT1G51175-AT1G51190	NONE	NONE
chr1	18999842	19000376	27	13+2+12	16	7	113	96/214=	44.8598	11/98=	11.2245	59/1499=	3.936	30/419=	7.1599	1/172=	0.5814	23/2553=	0.9009	9.1446	1.9145	NONE	NONE	NONE	NONE	AT1TE62935	ATREP1:RC/Helitron	AT1G51230-AT1G51240	NONE	AT1G51240
chr1	19006073	19006587	21	17+4+0	25	11	102	227/397=	57.1788	13/185=	7.027	20/1468=	1.3624	141/723=	19.5021	7/384=	1.8229	27/2798=	0.965	12.3818	4.461	NONE	NONE	NONE	NONE	NONE	NONE	AT1G51260-AT1G51270	AT1G51260;AT1G51270	NONE
chr1	19008504	19008716	10	7+2+1	14	12	49	99/238=	41.5966	7/190=	3.6842	2/761=	0.2628	53/375=	14.1333	2/345=	0.5797	4/1374=	0.2911	8.8474	2.9756	AT1G51270	+	protein_coding_gene	structural molecules;transmembrane receptors;structural molecules	NONE	NONE	NONE	NONE	NONE
chr1	19029955	19030652	11	11+0+0	18	13	140	29/217=	13.3641	1/178=	0.5618	6/1661=	0.3612	1/434=	0.2304	0/326=	0	5/3266=	0.1531	1.7244	0.1499	NONE	NONE	NONE	NONE	AT1TE63050;AT1TE63060;AT1TE63055	HELITRONY3:RC/Helitron;ATREP4:RC/Helitron;ATREP11:RC/Helitron	AT1G51330-AT1G51340	AT1G51330	NONE
chr1	19054035	19054337	11	11+0+0	14	5	63	53/200=	26.5	0/67=	0	5/909=	0.5501	2/375=	0.5333	0/135=	0	2/1759=	0.1137	5.2404	0.1598	NONE	NONE	NONE	NONE	AT1TE63135	ATREP6:RC/Helitron	AT1G51402-AT1G51405	NONE	AT1G51402
chr1	19056591	19057078	18	4+9+5	6	13	89	46/81=	56.7901	60/179=	33.5196	31/1067=	2.9053	8/179=	4.4693	3/369=	0.813	10/2255=	0.4435	9.494	0.7984	NONE	NONE	NONE	NONE	AT1TE63150	ATREP3:RC/Helitron	AT1G51402-AT1G51405	AT1G51405	NONE
chr1	19071304	19071984	15	14+0+1	53	35	145	120/816=	14.7059	0/519=	0	2/2237=	0.0894	30/1614=	1.8587	2/1058=	0.189	6/4372=	0.1372	3.9827	0.4681	AT1G51440	+	protein_coding_gene	alpha/beta-Hydrolases superfamily protein	NONE	NONE	NONE	NONE	NONE
chr1	19072473	19073949	104	29+26+49	58	38	341	484/793=	61.034	176/505=	34.8515	188/4274=	4.3987	385/1586=	24.2749	72/1045=	6.89	97/8988=	1.0792	15.3712	4.9844	AT1G51440	+	protein_coding_gene	alpha/beta-Hydrolases superfamily protein	AT1TE63195;AT1TE63190;AT1TE63200	ATMUN1:DNA/MuDR;ATCOPIA96:LTR/Copia;BRODYAGA2:DNA/MuDR	AT1G51440-AT1G51450	AT1G51450	AT1G51440
chr1	19089488	19089775	32	13+3+16	14	9	45	81/168=	48.2143	17/110=	15.4545	64/524=	12.2137	0/347=	0	0/208=	0	1/955=	0.1047	19.0467	0.0588	AT1G51470	+	protein_coding_gene	beta glucosidase 35	NONE	NONE	NONE	NONE	NONE
chr1	19099021	19099512	14	14+0+0	39	20	129	245/529=	46.3138	0/282=	0	2/1630=	0.1227	215/1101=	19.5277	1/585=	0.1709	5/3343=	0.1496	9.8589	4.2711	AT1G51500	-	protein_coding_gene	ABC-2 type transporter family protein	NONE	NONE	NONE	NONE	NONE
chr1	19105258	19105330	10	6+4+0	6	5	17	52/85=	61.1765	28/66=	42.4242	2/251=	0.7968	2/166=	1.2048	0/127=	0	1/442=	0.2262	22.5055	0.452	NONE	NONE	NONE	NONE	NONE	NONE	AT1G51510-AT1G51520	AT1G51510	NONE
chr1	19148592	19148867	24	8+8+8	13	10	60	107/148=	72.2973	31/108=	28.7037	52/658=	7.9027	103/374=	27.5401	0/308=	0	81/1771=	4.5737	18.6575	7.059	NONE	NONE	NONE	NONE	AT1TE63460	HELITRON2:RC/Helitron	AT1G51630-AT1G51645	NONE	AT1G51640
chr1	19197739	19198049	39	6+4+29	9	7	57	89/107=	83.1776	37/84=	44.0476	120/638=	18.8088	62/235=	26.383	37/189=	19.5767	70/1524=	4.5932	28.3106	11.6952	NONE	NONE	NONE	NONE	NONE	NONE	AT1G51750-AT1G51760	NONE	NONE
chr1	19198279	19198534	22	8+2+12	8	2	65	29/88=	32.9545	4/19=	21.0526	40/596=	6.7114	15/260=	5.7692	1/41=	2.439	40/1680=	2.381	10.1708	3.1869	NONE	NONE	NONE	NONE	AT1TE63615	ATHATN8:DNA/HAT	AT1G51750-AT1G51760	AT1G51760	NONE
chr1	19223347	19223529	10	5+5+0	10	14	42	103/152=	67.7632	20/209=	9.5694	2/540=	0.3704	70/285=	24.5614	1/396=	0.2525	0/1203=	0	11.7235	3.8912	AT1G51805	-	protein_coding_gene	Leucine-rich repeat protein kinase family protein	NONE	NONE	NONE	NONE	NONE
chr1	19231029	19231802	16	12+1+3	19	13	142	179/223=	80.2691	6/162=	3.7037	19/1668=	1.1391	166/493=	33.6714	2/312=	0.641	19/3404=	0.5582	9.8919	4.0956	AT1G51810	-	protein_coding_gene	Leucine-rich repeat protein kinase family protein	AT1TE63715;AT1TE63710	ATREP3:RC/Helitron;ATREP4:RC/Helitron	NONE	NONE	NONE
chr1	19268872	19269083	18	13+0+5	14	6	61	76/238=	31.9328	0/101=	0	22/896=	2.4554	4/357=	1.1204	0/152=	0	36/1568=	2.2959	7.444	1.9307	NONE	NONE	NONE	NONE	NONE	NONE	AT1G51870-AT1G51880	NONE	NONE
chr1	19287777	19288178	24	22+2+0	31	25	100	197/546=	36.0806	9/448=	2.0089	4/1804=	0.2217	23/992=	2.3185	1/780=	0.1282	4/3060=	0.1307	8.1623	0.5838	AT1G51910	-	protein_coding_gene	Leucine-rich repeat protein kinase family protein	NONE	NONE	NONE	NONE	NONE
chr1	19289817	19290312	22	12+2+8	24	18	122	88/323=	27.2446	16/229=	6.9869	22/1472=	1.4946	21/778=	2.6992	16/600=	2.6667	17/3766=	0.4514	5.5807	1.1211	NONE	NONE	NONE	NONE	NONE	NONE	AT1G51910-AT1G51913	NONE	NONE
chr1	19292690	19292943	25	4+2+19	10	8	53	69/108=	63.8889	7/97=	7.2165	108/584=	18.4932	65/220=	29.5455	1/218=	0.4587	71/1293=	5.4911	24.5693	9.9668	AT1G51913	+	protein_coding_gene	LOCATED IN: endomembrane system; BEST Arabidopsis thaliana protein match is: cryptdin protein-related (TAIR:AT1G51915.1); Has 22 Blast hits to 22 proteins in 3 species: Archae - 0; Bacteria - 0; Metazoa - 0; Fungi - 0; Plants - 22; Viruses - 0; Other Eukaryotes - 0 (source: NCBI BLink).	AT1TE63955;AT1TE63950	HELITRONY1E:RC/Helitron;HELITRONY1B:RC/Helitron	AT1G51910-AT1G51913	AT1G51913;AT1G51915	NONE
chr1	19301625	19301942	15	5+3+7	6	3	58	22/53=	41.5094	16/24=	66.6667	18/480=	3.75	7/131=	5.3435	11/59=	18.6441	9/946=	0.9514	11.1306	2.2415	NONE	NONE	NONE	NONE	AT1TE63975	HELITRONY2:RC/Helitron	AT1G51940-AT1G51950	NONE	NONE
chr1	19303560	19303784	23	10+8+5	10	8	39	75/122=	61.4754	55/104=	52.8846	29/385=	7.5325	17/266=	6.391	3/229=	1.31	2/960=	0.2083	23.5881	1.9259	NONE	NONE	NONE	NONE	NONE	NONE	AT1G51940-AT1G51950	NONE	NONE
chr1	19304462	19304729	28	12+6+10	12	8	76	53/119=	44.5378	38/76=	50	75/731=	10.2599	1/252=	0.3968	23/157=	14.6497	115/1532=	7.5065	20.1535	8.3849	NONE	NONE	NONE	NONE	NONE	NONE	AT1G51940-AT1G51950	AT1G51950	NONE
chr1	19314440	19314845	28	5+15+8	14	21	89	20/171=	11.6959	53/272=	19.4853	31/1049=	2.9552	1/376=	0.266	2/558=	0.3584	1/2142=	0.0467	6.9571	0.1123	AT1G51970	-	protein_coding_gene	unknown protein; BEST Arabidopsis thaliana protein match is: unknown protein (TAIR:AT1G10455.1); Has 29 Blast hits to 29 proteins in 4 species: Archae - 0; Bacteria - 0; Metazoa - 0; Fungi - 0; Plants - 29; Viruses - 0; Other Eukaryotes - 0 (source: NCBI BLink).	NONE	NONE	AT1G51965-AT1G51970	AT1G51965	AT1G51970
chr1	19315819	19316315	42	14+9+19	18	13	139	92/274=	33.5766	69/174=	39.6552	75/1878=	3.9936	17/550=	3.0909	12/388=	3.0928	20/4217=	0.4743	10.5064	1.0049	NONE	NONE	NONE	NONE	AT1TE64010	HELITRONY3:RC/Helitron	AT1G51970-AT1G51980	AT1G51970	NONE
chr1	19321138	19322217	54	39+9+6	55	29	263	341/848=	40.2123	36/461=	7.8091	52/3928=	1.3238	104/1556=	6.6838	1/849=	0.1178	11/7369=	0.1493	8.6933	1.1054	NONE	NONE	NONE	NONE	NONE	NONE	AT1G51970-AT1G51980	NONE	NONE
chr1	19329426	19330090	42	23+13+6	31	25	126	272/395=	68.8608	98/314=	31.2102	27/1539=	1.7544	133/693=	19.1919	85/579=	14.6805	36/2593=	1.3884	17.2792	5.8136	NONE	NONE	NONE	NONE	AT1TE64060;AT1TE64055;AT1TE64065	HELITRONY1B:RC/Helitron;ATREP3:RC/Helitron;ATLINEIII:LINE/L1	AT1G51980-AT1G51990	AT1G51990	NONE
chr1	19330601	19331018	17	9+5+3	11	12	85	60/139=	43.1655	28/152=	18.4211	20/958=	2.0877	24/298=	8.0537	5/337=	1.4837	12/2153=	0.5574	8.3179	1.7759	AT1G51990	+	protein_coding_gene	O-methyltransferase family protein	AT1TE64070	TNAT1A:DNA	AT1G51980-AT1G51990	AT1G51990	NONE
chr1	19334011	19334522	13	13+0+0	36	23	107	134/691=	19.3922	0/455=	0	1/1979=	0.0505	2/1120=	0.1786	0/726=	0	6/3229=	0.1858	3.7512	0.1717	AT1G52000	-	protein_coding_gene	Mannose-binding lectin superfamily protein	NONE	NONE	NONE	NONE	NONE
chr1	19336209	19336295	12	2+0+10	2	0	21	6/31=	19.3548	0/0=	NA	48/298=	16.1074	1/35=	2.8571	0/0=	NA	16/446=	3.5874	16.177	3.8155	NONE	NONE	NONE	NONE	NONE	NONE	AT1G52000-AT1G52010	AT1G52000	NONE
chr1	19345583	19345998	28	6+1+21	9	3	80	24/90=	26.6667	12/23=	52.1739	93/798=	11.6541	21/211=	9.9526	14/63=	22.2222	55/1927=	2.8542	15.0448	3.9719	AT1G52030	-	protein_coding_gene	myrosinase-binding protein 2	AT1TE64080	VANDAL2:DNA/MuDR	AT1G52020-AT1G52030	NONE	AT1G52030
chr1	19353481	19353664	11	6+0+5	8	3	28	45/101=	44.5545	1/42=	2.381	16/365=	4.3836	29/181=	16.0221	1/73=	1.3699	5/636=	0.7862	12.4613	4.322	NONE	NONE	NONE	NONE	AT1TE64110	ATREP10D:RC/Helitron	AT1G52040-AT1G52050	AT1G52040	NONE
chr1	19362836	19363539	24	8+10+6	16	31	161	64/192=	33.3333	29/350=	8.2857	45/1685=	2.6706	57/417=	13.6691	11/812=	1.3547	97/3954=	2.4532	6.3925	2.733	NONE	NONE	NONE	NONE	AT1TE64140	RathE3_cons:RathE3_cons	AT1G52060-AT1G52070	NONE	NONE
chr1	19385686	19385939	23	15+2+6	26	5	58	146/400=	36.5	11/73=	15.0685	23/864=	2.662	36/966=	3.7267	1/175=	0.5714	4/2065=	0.1937	13.2552	1.6947	NONE	NONE	NONE	NONE	AT1TE64190;AT1TE64195	META1:LTR/Copia;ATREP11:RC/Helitron	AT1G52100-AT1G52110	AT1G52100	AT1G52110
chr1	19389857	19390240	14	10+1+3	14	3	83	99/139=	71.223	1/27=	3.7037	30/813=	3.69	94/280=	33.5714	1/60=	1.6667	39/1573=	2.4793	13.0131	6.3619	NONE	NONE	NONE	NONE	AT1TE64215;AT1TE64220;AT1TE64210	ATSINE4:SINE;ATREP1:RC/Helitron;ATSINE4:SINE	AT1G52110-AT1G52120	AT1G52110	NONE
chr1	19391510	19391942	22	13+5+4	14	15	101	61/198=	30.8081	16/157=	10.1911	11/1177=	0.9346	19/375=	5.0667	6/383=	1.5666	17/2485=	0.6841	5.185	1.2028	NONE	NONE	NONE	NONE	AT1TE64240;AT1TE64235	ATREP4:RC/Helitron;ATREP3:RC/Helitron	AT1G52110-AT1G52120	NONE	NONE
chr1	19400152	19400506	32	8+4+20	10	8	73	77/108=	71.2963	13/95=	13.6842	72/726=	9.9174	35/259=	13.5135	1/202=	0.495	4/1691=	0.2365	16.8076	2.0612	NONE	NONE	NONE	NONE	AT1TE64265	TAG3N1:DNA/HAT	AT1G52120-AT1G52130	NONE	AT1G52130
chr1	19404603	19405273	60	9+13+38	10	26	163	57/130=	43.8462	60/315=	19.0476	162/1904=	8.5084	1/241=	0.4149	6/608=	0.9868	26/3752=	0.693	11.7611	0.702	NONE	NONE	NONE	NONE	AT1TE64280	TNAT2A:DNA	AT1G52130-AT1G52140	NONE	NONE
chr1	19425882	19426385	28	5+8+15	7	9	88	28/112=	25	36/119=	30.2521	45/1087=	4.1398	1/174=	0.5747	2/254=	0.7874	10/2150=	0.4651	9.5783	0.5709	AT1G52180	-	protein_coding_gene	Aquaporin-like superfamily protein	AT1TE64335	VANDALNX1:DNA/MuDR	AT1G52180-AT1G52185	AT1G52180	NONE
chr1	19427952	19428456	39	16+6+17	26	14	119	55/357=	15.4062	25/200=	12.5	59/1388=	4.2507	1/727=	0.1376	4/367=	1.0899	45/2701=	1.666	6.4758	1.5567	NONE	NONE	NONE	NONE	AT1TE64350	ATIS112A:DNA/Harbinger	AT1G52180-AT1G52185	NONE	NONE
chr1	19441282	19442060	53	17+23+13	20	36	167	82/228=	35.9649	97/406=	23.8916	52/1973=	2.6356	28/499=	5.6112	2/1009=	0.1982	11/4474=	0.2459	9.3014	0.7159	AT1G52191	-	protein_coding_gene	Thioesterase superfamily protein	NONE	NONE	AT1G52191-AT1G52200	AT1G52191	AT1G52200
chr1	19447672	19448005	10	8+1+1	32	15	91	68/377=	18.0371	4/185=	2.1622	4/1077=	0.3714	33/985=	3.3503	0/424=	0	4/2635=	0.1518	4.6971	0.9801	AT1G52210	+	transposable_element_gene	transposable element gene	AT1TE64390	ATCOPIA94:LTR/Copia	NONE	NONE	NONE
chr1	19449254	19449430	11	11+0+0	21	8	50	94/369=	25.4743	0/130=	0	1/848=	0.1179	25/589=	4.2445	0/201=	0	0/1248=	0	6.8498	1.1844	AT1G52210	+	transposable_element_gene	transposable element gene	AT1TE64390	ATCOPIA94:LTR/Copia	NONE	NONE	NONE
chr1	19451269	19452004	32	9+19+4	27	34	188	55/334=	16.4671	60/399=	15.0376	27/2277=	1.1858	4/769=	0.5202	1/927=	0.1079	6/5015=	0.1196	5.7144	0.1651	AT1G52211	-	pseudogene	Pseudogene of AT2G02180; TOM3 (tobamovirus multiplication protein 3)	NONE	NONE	NONE	NONE	NONE
chr1	19464645	19465088	32	13+7+12	13	12	91	136/219=	62.1005	36/179=	20.1117	49/1159=	4.2278	2/383=	0.5222	6/341=	1.7595	16/1955=	0.8184	13.4266	0.8061	NONE	NONE	NONE	NONE	AT1TE64435	ATREP15:RC/Helitron	AT1G52270-AT1G52280	AT1G52270	NONE
chr1	19476727	19476935	22	9+3+10	10	4	55	73/92=	79.3478	12/24=	50	28/504=	5.5556	34/198=	17.1717	8/69=	11.5942	18/1154=	1.5598	19.6068	4.4279	NONE	NONE	NONE	NONE	NONE	NONE	AT1G52300-AT1G52310	AT1G52300	NONE
chr1	19483265	19483579	15	14+1+0	14	6	51	98/178=	55.0562	6/95=	6.3158	3/594=	0.5051	23/313=	7.3482	1/166=	0.6024	2/1106=	0.1808	12.5183	1.5618	NONE	NONE	NONE	NONE	AT1TE64495	ATN9_1:DNA/MuDR	AT1G52315-AT1G52320	AT1G52320	AT1G52315
chr1	19494543	19495276	43	10+9+24	23	22	159	144/294=	48.9796	75/314=	23.8854	106/1962=	5.4027	146/649=	22.4961	50/593=	8.4317	60/4165=	1.4406	13.0742	5.3231	AT1G52343	-	protein_coding_gene	unknown protein; BEST Arabidopsis thaliana protein match is: unknown protein (TAIR:AT4G32680.1); Has 30201 Blast hits to 17322 proteins in 780 species: Archae - 12; Bacteria - 1396; Metazoa - 17338; Fungi - 3422; Plants - 5037; Viruses - 0; Other Eukaryotes - 2996 (source: NCBI BLink).	NONE	NONE	NONE	NONE	NONE
chr1	19496270	19496724	26	6+5+15	40	26	86	18/543=	3.3149	19/357=	5.3221	47/1201=	3.9134	0/1038=	0	2/692=	0.289	5/2217=	0.2255	3.698	0.18	AT1G52347	+	other_RNA	other RNA	NONE	NONE	AT1G52343-AT1G52347	AT1G52343	NONE
chr1	19526511	19527046	53	16+14+23	27	25	73	194/284=	68.3099	100/283=	35.3357	78/837=	9.319	201/756=	26.5873	16/713=	2.244	11/2129=	0.5167	29.1802	8.2082	AT1G52415	+	protein_coding_gene	Bifunctional inhibitor/lipid-transfer protein/seed storage 2S albumin superfamily protein	AT1TE64630	ATREP11:RC/Helitron	AT1G52415-AT1G52420	AT1G52420	AT1G52410;AT1G52415
chr1	19530924	19531532	10	10+0+0	21	20	128	29/321=	9.0343	1/317=	0.3155	4/1943=	0.2059	9/647=	1.391	0/589=	0	4/3709=	0.1078	1.2515	0.2806	AT1G52420;AT1G52430	-	protein_coding_gene;protein_coding_gene	UDP-Glycosyltransferase superfamily protein;Ubiquitin carboxyl-terminal hydrolase-related protein	NONE	NONE	AT1G52420-AT1G52430	NONE	AT1G52420;AT1G52430
chr1	19583981	19584140	11	10+1+0	16	11	47	177/196=	90.3061	2/140=	1.4286	1/649=	0.1541	155/461=	33.6226	5/306=	1.634	2/1359=	0.1472	19.5173	7.9806	AT1G52570	-	protein_coding_gene	phospholipase D alpha 2	NONE	NONE	NONE	NONE	NONE
chr1	19592734	19592939	14	5+0+9	7	4	45	17/97=	17.5258	1/51=	1.9608	26/644=	4.0373	0/183=	0	0/94=	0	6/1155=	0.5195	5.7409	0.446	NONE	NONE	NONE	NONE	NONE	NONE	AT1G52600-AT1G52610	NONE	AT1G52600
chr1	19594622	19595557	27	18+6+3	31	32	171	84/364=	23.0769	29/384=	7.5521	26/1803=	1.442	20/805=	2.4845	5/799=	0.6258	20/4100=	0.4878	5.2214	0.8149	NONE	NONE	NONE	NONE	AT1TE64820;AT1TE64825	HELITRONY1A:RC/Helitron;ATMU1:DNA/MuDR	AT1G52600-AT1G52610	NONE	NONE
chr1	19623428	19623771	14	4+5+5	6	7	80	14/59=	23.7288	13/71=	18.3099	43/803=	5.3549	0/114=	0	0/163=	0	5/1835=	0.2725	8.6454	0.2591	AT1G52695	-	protein_coding_gene	alpha/beta-Hydrolases superfamily protein	AT1TE64900;AT1TE64905	ATREP10D:RC/Helitron;ATREP10D:RC/Helitron	AT1G52695-AT1G52696	AT1G52695	NONE
chr1	19636286	19636689	22	11+7+4	16	7	82	188/229=	82.0961	51/102=	50	13/996=	1.3052	157/454=	34.5815	17/181=	9.3923	6/1965=	0.3053	17.3401	6.3568	NONE	NONE	NONE	NONE	AT1TE64950;AT1TE64945	HELITRONY1D:RC/Helitron;HELITRONY2:RC/Helitron	AT1G52700-AT1G52710	NONE	NONE
chr1	19667292	19667712	11	11+0+0	29	21	79	76/400=	19	1/272=	0.3676	3/1008=	0.2976	45/889=	5.0619	0/608=	0	4/2392=	0.1672	4.4104	1.4596	AT1G52810	+	protein_coding_gene	2-oxoglutarate (2OG) and Fe(II)-dependent oxygenase superfamily protein	NONE	NONE	NONE	NONE	NONE
chr1	19671410	19671763	47	16+12+19	20	17	72	132/289=	45.6747	80/236=	33.8983	72/1000=	7.2	0/572=	0	0/483=	0	3/1989=	0.1508	18.3048	0.1148	AT1G52827	-	protein_coding_gene	cadmium tolerance 1	NONE	NONE	AT1G52825-AT1G52827	AT1G52825	AT1G52820;AT1G52827;AT1G52830
chr1	19674957	19675541	46	8+8+30	11	15	93	104/136=	76.4706	62/174=	35.6322	118/1075=	10.9767	47/286=	16.4336	55/371=	14.8248	97/2122=	4.5712	21.1257	7.6603	AT1G52840	+	transposable_element_gene	transposable element gene	NONE	NONE	NONE	NONE	NONE
chr1	19680396	19680665	26	10+7+9	10	8	58	73/134=	54.4776	23/96=	23.9583	34/700=	4.8571	3/240=	1.25	4/164=	2.439	15/1419=	1.0571	13.7126	1.3694	NONE	NONE	NONE	NONE	NONE	NONE	AT1G52850-AT1G52857	NONE	AT1G52857
chr1	19700162	19701196	54	14+26+14	36	33	194	302/392=	77.0408	111/308=	36.039	91/2045=	4.4499	370/838=	44.1527	63/788=	7.9949	118/4434=	2.6613	18.5196	9.1979	NONE	NONE	NONE	NONE	AT1TE65105;AT1TE65100	RathE2_cons:RathE2_cons;HELITRONY1B:RC/Helitron	AT1G52890-AT1G52900	NONE	NONE
chr1	19701838	19702095	10	3+2+5	6	7	55	7/97=	7.2165	8/101=	7.9208	36/779=	4.6213	0/140=	0	1/179=	0.5587	3/1345=	0.223	5.1312	0.2267	NONE	NONE	NONE	NONE	NONE	NONE	AT1G52890-AT1G52900	NONE	AT1G52900
chr1	19702799	19704297	50	8+14+28	43	30	308	96/593=	16.1889	74/362=	20.442	155/3257=	4.759	90/1201=	7.4938	51/813=	6.2731	90/6837=	1.3164	8.0876	2.7464	AT1G52900	-	protein_coding_gene	Toll-Interleukin-Resistance (TIR) domain family protein	AT1TE65110	ATREP11:RC/Helitron	AT1G52900-AT1G52905	AT1G52900	NONE
chr1	19707055	19707088	10	0+2+8	2	2	12	1/24=	4.1667	4/16=	25	17/120=	14.1667	0/59=	0	0/60=	0	1/366=	0.2732	16.4099	0.2016	NONE	NONE	NONE	NONE	NONE	NONE	AT1G52905-AT1G52910	AT1G52910	AT1G52905
chr1	19723256	19725233	81	19+5+57	92	55	465	310/1201=	25.8118	41/757=	5.4161	258/5577=	4.6261	452/2724=	16.5932	64/1698=	3.7691	181/12598=	1.4367	8.4611	3.9508	AT1G52940;AT1G52942	+	protein_coding_gene;pseudogene	purple acid phosphatase 5;Pseudogene of AT2G18120; SRS4 (SHI-RELATED SEQUENCE 4)	AT1TE65185	BRODYAGA1A:DNA/MuDR	AT1G52940-AT1G52942;AT1G52942-AT1G52950	AT1G52950	AT1G52940
chr1	19731179	19731978	50	13+12+25	21	34	171	122/290=	42.069	201/489=	41.1043	123/2302=	5.3432	60/547=	10.9689	147/832=	17.6683	59/4274=	1.3804	13.9837	5.5621	AT1G52960	+	transposable_element_gene	transposable element gene	AT1TE65220;AT1TE65225;AT1TE65205	HELITRON3:RC/Helitron;HELITRON1:RC/Helitron;HELITRON2:RC/Helitron	AT1G52950-AT1G52960	NONE	NONE
chr1	19741297	19741526	24	1+9+14	1	12	66	1/19=	5.2632	41/199=	20.603	70/965=	7.2539	1/43=	2.3256	1/386=	0.2591	47/1868=	2.5161	10.5292	2.3529	AT1G52990	-	protein_coding_gene	thioredoxin family protein	AT1TE65250	ATREP2A:RC/Helitron	NONE	NONE	AT1G52980
chr1	19746107	19746431	10	10+0+0	20	25	90	54/287=	18.8153	1/385=	0.2597	3/1203=	0.2494	3/711=	0.4219	1/831=	0.1203	1/2480=	0.0403	2.9332	0.0902	AT1G53000	-	protein_coding_gene	Nucleotide-diphospho-sugar transferases superfamily protein	NONE	NONE	NONE	NONE	NONE
chr1	19753029	19753843	27	14+7+6	23	23	145	61/314=	19.4268	24/291=	8.2474	32/1816=	1.7621	3/564=	0.5319	0/516=	0	10/3134=	0.3191	5.3558	0.3791	AT1G53020	-	pseudogene	UBC26 (UBIQUITIN-CONJUGATING ENZYME 26); ubiquitin-protein ligase	AT1TE65295;AT1TE65290	BRODYAGA1A:DNA/MuDR;BRODYAGA1A:DNA/MuDR	AT1G53020-AT1G53023	NONE	AT1G53023
chr1	19769762	19770260	43	16+14+13	20	15	120	152/272=	55.8824	72/206=	34.9515	107/1543=	6.9345	34/586=	5.802	3/459=	0.6536	110/3301=	3.3323	15.6587	4.2553	NONE	NONE	NONE	NONE	AT1TE65370;AT1TE65360	ATREP11:RC/Helitron;ATREP3:RC/Helitron	AT1G53040-AT1G53050	NONE	NONE
chr1	19770908	19771079	11	5+6+0	5	7	29	21/71=	29.5775	27/121=	22.314	5/444=	1.1261	0/117=	0	1/153=	0.6536	1/640=	0.1562	8.5251	0.1682	NONE	NONE	NONE	NONE	AT1TE65375	ATREP10B:RC/Helitron	AT1G53040-AT1G53050	AT1G53050	NONE
chr1	19781084	19781305	41	6+5+30	10	8	53	46/99=	46.4646	19/82=	23.1707	160/530=	30.1887	16/238=	6.7227	2/203=	0.9852	64/1241=	5.1571	28.9044	5.9443	NONE	NONE	NONE	NONE	NONE	NONE	AT1G53070-AT1G53080	AT1G53080	NONE
chr1	19787352	19788023	15	15+0+0	40	33	166	189/743=	25.4374	0/631=	0	10/2971=	0.3366	80/1311=	6.1022	3/1052=	0.2852	8/5211=	0.1535	4.742	1.125	AT1G53100	-	protein_coding_gene	Core-2/I-branching beta-1,6-N-acetylglucosaminyltransferase family protein	NONE	NONE	NONE	NONE	AT1G53090
chr1	19809964	19810464	50	17+1+32	26	5	108	179/360=	49.7222	7/64=	10.9375	199/1488=	13.3737	26/680=	3.8235	7/130=	5.3846	172/2710=	6.3469	20.7784	6.5056	NONE	NONE	NONE	NONE	AT1TE65500	ATDNAI27T9C:DNA/MuDR	AT1G53160-AT1G53163	NONE	NONE
chr1	19868966	19869581	16	7+4+5	10	11	153	42/129=	32.5581	15/158=	9.4937	19/1927=	0.986	2/282=	0.7092	1/327=	0.3058	23/3741=	0.6148	3.0682	0.5644	AT1G53285	-	protein_coding_gene	FUNCTIONS IN: molecular_function unknown; INVOLVED IN: biological_process unknown; LOCATED IN: endomembrane system; BEST Arabidopsis thaliana protein match is: Plant thionin family protein (TAIR:AT1G53282.1); Has 35333 Blast hits to 34131 proteins in 2444 species: Archae - 798; Bacteria - 22429; Metazoa - 974; Fungi - 991; Plants - 531; Viruses - 0; Other Eukaryotes - 9610 (source: NCBI BLink).	AT1TE65680;AT1TE65685	ATREP3:RC/Helitron;ATREP10D:RC/Helitron	AT1G53282-AT1G53285	AT1G53282	AT1G53285
chr1	19872345	19872981	12	12+0+0	25	56	171	203/456=	44.5175	1/960=	0.1042	7/2816=	0.2486	120/757=	15.852	6/1729=	0.347	9/4790=	0.1879	4.7264	1.8745	AT1G53290	+	protein_coding_gene	Galactosyltransferase family protein	NONE	NONE	NONE	NONE	NONE
chr1	19898993	19900160	95	41+30+24	65	44	331	493/1076=	45.8178	208/692=	30.0578	115/4883=	2.3551	279/2091=	13.3429	29/1398=	2.0744	23/10503=	0.219	11.5912	2.3944	AT1G53340	-	protein_coding_gene	Cysteine/Histidine-rich C1 domain family protein	NONE	NONE	NONE	NONE	NONE
chr1	19904211	19905275	17	17+0+0	47	40	236	425/692=	61.4162	1/572=	0.1748	5/2938=	0.1702	407/1451=	28.0496	1/1304=	0.0767	13/6584=	0.1974	8.67	4.2191	AT1G53350	+	protein_coding_gene	Disease resistance protein (CC-NBS-LRR class) family	NONE	NONE	NONE	NONE	AT1G53345
chr1	19908555	19909020	21	8+5+8	8	8	97	53/99=	53.5354	17/88=	19.3182	28/1110=	2.5225	19/190=	10	9/189=	4.7619	50/2134=	2.343	7.4777	3.2266	NONE	NONE	NONE	NONE	AT1TE65810	ATTIR16T3A:DNA	AT1G53360-AT1G53366	NONE	AT1G53360;AT1G53366
chr1	19917027	19917842	89	30+16+43	33	23	147	233/395=	58.9873	81/276=	29.3478	219/1723=	12.7104	0/810=	0	1/574=	0.1742	2/3424=	0.0584	20.8993	0.0618	NONE	NONE	NONE	NONE	AT1TE65840	ATREP4:RC/Helitron	AT1G53380-AT1G53390	AT1G53380;AT1G53390	NONE
chr1	19933483	19934371	48	4+5+39	8	7	190	66/98=	67.3469	19/87=	21.8391	159/2158=	7.3679	61/181=	33.7017	6/154=	3.8961	90/3839=	2.3444	10.7362	3.5603	NONE	NONE	NONE	NONE	AT1TE65900;AT1TE65885;AT1TE65895	ATREP10D:RC/Helitron;HELITRONY3:RC/Helitron;ATIS112A:DNA/Harbinger	AT1G53420-AT1G53430	AT1G53430	NONE
chr1	19986491	19986971	24	6+5+13	8	14	108	53/84=	63.0952	18/197=	9.1371	68/1377=	4.9383	8/203=	3.9409	0/368=	0	2/2629=	0.0761	12.3177	0.295	NONE	NONE	NONE	NONE	AT1TE66060	ATHPOGON1:DNA/Pogo	AT1G53560-AT1G53570	AT1G53560;AT1G53570	NONE
chr1	19995694	19995904	23	9+0+14	9	3	48	110/114=	96.4912	2/36=	5.5556	110/544=	20.2206	34/194=	17.5258	0/65=	0	78/919=	8.4875	33.7266	10.5798	NONE	NONE	NONE	NONE	AT1TE66090;AT1TE66095	ATREP3:RC/Helitron;ATREP3:RC/Helitron	AT1G53580-AT1G53590	AT1G53590	NONE
chr1	20013246	20013755	26	11+2+13	22	13	113	35/291=	12.0275	6/194=	3.0928	53/1482=	3.5762	1/569=	0.1757	0/354=	0	6/2846=	0.2108	4.5038	0.1836	NONE	NONE	NONE	NONE	AT1TE66150	RathE3_cons:RathE3_cons	AT1G53620-AT1G53625	NONE	AT1G53625
chr1	20015997	20016374	35	7+11+17	11	20	71	84/141=	59.5745	58/233=	24.8927	57/870=	6.5517	57/309=	18.4466	21/472=	4.4492	57/1778=	3.2058	15.3777	5.4844	AT1G53630	-	transposable_element_gene	transposable element gene	AT1TE66160	ATLINE1_5:LINE/L1	AT1G53625-AT1G53630	NONE	NONE
chr1	20016807	20017137	11	4+2+5	10	5	99	27/136=	19.8529	17/61=	27.8689	22/1173=	1.8755	6/297=	2.0202	21/133=	15.7895	44/2753=	1.5983	4.8863	2.0669	AT1G53630	-	transposable_element_gene	transposable element gene	AT1TE66160;AT1TE66165	ATLINE1_5:LINE/L1;ATLINE1_4:LINE/L1	NONE	NONE	AT1G53633
chr1	20022573	20023011	13	10+1+2	19	15	88	36/247=	14.5749	5/167=	2.994	14/1023=	1.3685	2/476=	0.4202	0/359=	0	1/1957=	0.0511	3.6381	0.0854	AT1G53640	-	protein_coding_gene	unknown protein; FUNCTIONS IN: molecular_function unknown; INVOLVED IN: biological_process unknown; LOCATED IN: endomembrane system; EXPRESSED IN: 20 plant structures; EXPRESSED DURING: 11 growth stages; Has 1186 Blast hits to 678 proteins in 89 species: Archae - 0; Bacteria - 50; Metazoa - 731; Fungi - 92; Plants - 226; Viruses - 4; Other Eukaryotes - 83 (source: NCBI BLink).	NONE	NONE	NONE	NONE	NONE
chr1	20023974	20024207	17	9+1+7	12	3	56	57/140=	40.7143	10/31=	32.2581	41/640=	6.4062	23/293=	7.8498	2/84=	2.381	50/1281=	3.9032	13.4988	5.1768	AT1G53640	-	protein_coding_gene	unknown protein; FUNCTIONS IN: molecular_function unknown; INVOLVED IN: biological_process unknown; LOCATED IN: endomembrane system; EXPRESSED IN: 20 plant structures; EXPRESSED DURING: 11 growth stages; Has 1186 Blast hits to 678 proteins in 89 species: Archae - 0; Bacteria - 50; Metazoa - 731; Fungi - 92; Plants - 226; Viruses - 4; Other Eukaryotes - 83 (source: NCBI BLink).	NONE	NONE	NONE	NONE	NONE
chr1	20024592	20024830	28	12+5+11	12	5	60	110/128=	85.9375	32/52=	61.5385	40/657=	6.0883	60/359=	16.7131	19/153=	12.4183	49/1587=	3.0876	22.362	6.3371	AT1G53640	-	protein_coding_gene	unknown protein; FUNCTIONS IN: molecular_function unknown; INVOLVED IN: biological_process unknown; LOCATED IN: endomembrane system; EXPRESSED IN: 20 plant structures; EXPRESSED DURING: 11 growth stages; Has 1186 Blast hits to 678 proteins in 89 species: Archae - 0; Bacteria - 50; Metazoa - 731; Fungi - 92; Plants - 226; Viruses - 4; Other Eukaryotes - 83 (source: NCBI BLink).	NONE	NONE	NONE	NONE	NONE
chr1	20031899	20032943	77	12+22+43	14	28	191	126/155=	81.2903	137/304=	45.0658	178/2001=	8.8956	27/307=	8.7948	51/555=	9.1892	71/3875=	1.8323	18.1448	3.9887	NONE	NONE	NONE	NONE	NONE	NONE	AT1G53650-AT1G53660	AT1G53650	NONE
chr1	20039813	20040299	13	8+5+0	26	20	110	33/306=	10.7843	20/254=	7.874	4/1314=	0.3044	1/629=	0.159	0/540=	0	4/2737=	0.1461	3.4775	0.1434	NONE	NONE	NONE	NONE	NONE	NONE	AT1G53683-AT1G53687	NONE	AT1G53680
chr1	20042511	20043280	20	5+10+5	15	40	183	42/201=	20.8955	54/625=	8.64	39/2668=	1.4618	0/404=	0	1/1152=	0.0868	6/4836=	0.1241	3.9306	0.1088	AT1G53690	-	protein_coding_gene	DNA directed RNA polymerase, 7 kDa subunit	NONE	NONE	AT1G53687-AT1G53690	NONE	AT1G53690
chr1	20080337	20081350	18	17+0+1	51	54	274	105/771=	13.6187	7/781=	0.8963	13/3768=	0.345	19/1616=	1.1757	6/1707=	0.3515	14/8463=	0.1654	2.2558	0.3296	AT1G53790	-	protein_coding_gene	F-box and associated interaction domains-containing protein	NONE	NONE	NONE	AT1G53800	NONE
chr1	20084753	20085173	34	10+7+17	20	12	103	78/279=	27.957	67/164=	40.8537	72/1314=	5.4795	56/596=	9.396	60/356=	16.8539	91/3028=	3.0053	13.6872	5.5434	NONE	NONE	NONE	NONE	NONE	NONE	AT1G53800-AT1G53810	NONE	AT1G53800
chr1	20090297	20090651	49	7+22+20	12	28	88	67/176=	38.0682	139/394=	35.2792	75/1031=	7.2745	18/412=	4.3689	41/976=	4.2008	49/2906=	1.6862	17.783	2.498	AT1G53815	-	protein_coding_gene	F-box family protein	NONE	NONE	NONE	AT1G53820	NONE
chr1	20106655	20106958	50	18+3+29	20	8	76	97/219=	44.2922	20/85=	23.5294	91/753=	12.085	1/539=	0.1855	0/209=	0	3/1880=	0.1596	18.3764	0.1766	NONE	NONE	NONE	NONE	NONE	NONE	AT1G53850-AT1G53860	AT1G53850	AT1G53860
chr1	20155673	20155922	29	14+5+10	38	16	47	105/460=	22.8261	17/221=	7.6923	35/591=	5.9222	1/1156=	0.0865	1/472=	0.2119	2/1356=	0.1475	11.567	0.1478	AT1G54000	-	protein_coding_gene	GDSL-like Lipase/Acylhydrolase superfamily protein	NONE	NONE	NONE	NONE	NONE
chr1	20156591	20157234	60	19+22+19	26	31	130	197/402=	49.005	121/485=	24.9485	83/1840=	4.5109	83/734=	11.3079	33/794=	4.1562	16/3129=	0.5113	14.4707	3.2816	NONE	NONE	NONE	NONE	AT1TE66585;AT1TE66580	ATREP10D:RC/Helitron;ATHPOGON3:DNA/Pogo	AT1G54000-AT1G54010	AT1G54000	NONE
chr1	20164609	20164776	14	6+6+2	6	7	26	28/60=	46.6667	24/74=	32.4324	18/277=	6.4982	2/89=	2.2472	0/120=	0	0/440=	0	17.0965	0.3486	NONE	NONE	NONE	NONE	AT1TE66605	ATREP10A:RC/Helitron	AT1G54020-AT1G54030	AT1G54020	NONE
chr1	20172760	20173047	17	5+5+7	5	9	50	60/64=	93.75	52/110=	47.2727	74/616=	12.013	22/121=	18.1818	27/211=	12.7962	54/1219=	4.4299	21.6448	7.1233	AT1G54040	-	protein_coding_gene	epithiospecifier protein	AT1TE66645	ATREP3:RC/Helitron	NONE	NONE	NONE
chr1	20177893	20178490	35	14+10+11	24	29	138	46/371=	12.3989	39/462=	8.4416	42/1959=	2.144	0/654=	0	1/846=	0.1182	5/3413=	0.1465	4.0735	0.1108	NONE	NONE	NONE	NONE	AT1TE66685	ATREP15:RC/Helitron	AT1G54040-AT1G54050	NONE	AT1G54050
chr1	20187250	20188412	76	8+22+46	34	31	234	385/431=	89.3271	206/375=	54.9333	204/2704=	7.5444	554/915=	60.5464	153/797=	19.197	129/6049=	2.1326	21.6811	10.7348	NONE	NONE	NONE	NONE	AT1TE66715	BRODYAGA1:DNA/MuDR	AT1G54080-AT1G54090	AT1G54080	NONE
chr1	20205996	20208577	137	34+38+65	92	94	490	208/1298=	16.0247	281/1151=	24.4136	363/5535=	6.5583	73/2338=	3.1223	225/2196=	10.2459	373/10985=	3.3955	12.1661	5.0977	AT1G54120	+	protein_coding_gene	unknown protein; BEST Arabidopsis thaliana protein match is: unknown protein (TAIR:AT3G14060.1); Has 23 Blast hits to 23 proteins in 7 species: Archae - 0; Bacteria - 0; Metazoa - 0; Fungi - 0; Plants - 23; Viruses - 0; Other Eukaryotes - 0 (source: NCBI BLink).	AT1TE66770;AT1TE66780;AT1TE66775	ATREP2:RC/Helitron;ATREP10D:RC/Helitron;ATREP3:RC/Helitron	AT1G54115-AT1G54120;AT1G54120-AT1G54130	AT1G54120	AT1G54120
chr1	20256573	20256855	14	2+6+6	6	16	67	6/83=	7.2289	15/233=	6.4378	19/871=	2.1814	0/183=	0	0/430=	0	3/1772=	0.1693	3.2304	0.1105	NONE	NONE	NONE	NONE	NONE	NONE	AT1G54250-AT1G54260	AT1G54260	AT1G54250
chr1	20311151	20311915	34	14+7+13	38	16	178	80/334=	23.9521	25/156=	16.0256	65/1612=	4.0323	65/917=	7.0883	8/388=	2.0619	74/4347=	1.7023	9.4758	4.1202	AT1G54420	+	protein_coding_gene	unknown protein; Has 9 Blast hits to 7 proteins in 2 species: Archae - 0; Bacteria - 0; Metazoa - 0; Fungi - 0; Plants - 3; Viruses - 0; Other Eukaryotes - 6 (source: NCBI BLink).	NONE	NONE	AT1G54410-AT1G54420	AT1G54410;AT1G54420	NONE
chr1	20320482	20321190	54	20+6+28	21	21	142	117/238=	49.1597	89/214=	41.5888	215/1511=	14.229	30/500=	6	85/461=	18.4382	247/3190=	7.7429	22.6342	10.7442	NONE	NONE	NONE	NONE	NONE	NONE	AT1G54430-AT1G54440	NONE	NONE
chr1	20332252	20332954	30	7+11+12	14	15	155	143/163=	87.7301	59/164=	35.9756	43/1684=	2.5534	156/386=	40.4145	41/411=	9.9757	37/4005=	0.9238	11.8552	4.6533	AT1G54445	+	protein_coding_gene	Protein of unknown function (PD694200)	AT1TE67190	ATREP3:RC/Helitron	AT1G54440-AT1G54445;AT1G54445-AT1G54450	AT1G54445	AT1G54445
chr1	20360028	20360350	10	10+0+0	10	18	76	106/134=	79.1045	0/230=	0	1/951=	0.1052	89/287=	31.0105	0/500=	0	2/2215=	0.0903	7.596	3.1145	AT1G54510	-	protein_coding_gene	NIMA-related serine/threonine kinase 1	NONE	NONE	NONE	NONE	NONE
chr1	20392050	20392453	10	10+0+0	17	18	93	103/282=	36.5248	0/267=	0	3/1265=	0.2372	80/572=	13.986	0/583=	0	4/2722=	0.147	5.4697	1.9858	AT1G54590	-	protein_coding_gene	INVOLVED IN: RNA splicing; LOCATED IN: spliceosomal complex; CONTAINS InterPro DOMAIN/s: Prp18 (InterPro:IPR004098); BEST Arabidopsis thaliana protein match is: splicing factor Prp18 family protein (TAIR:AT1G03140.1); Has 388 Blast hits to 388 proteins in 196 species: Archae - 0; Bacteria - 0; Metazoa - 136; Fungi - 132; Plants - 48; Viruses - 0; Other Eukaryotes - 72 (source: NCBI BLink).	NONE	NONE	NONE	NONE	NONE
chr1	20397525	20398586	68	10+18+40	21	22	228	206/239=	86.1925	113/239=	47.2803	148/2414=	6.1309	245/543=	45.1197	52/546=	9.5238	59/5666=	1.0413	15.9305	5.281	NONE	NONE	NONE	NONE	AT1TE67365	ATREP10D:RC/Helitron	AT1G54610-AT1G54620	AT1G54610	NONE
chr1	20409026	20409789	26	3+8+15	19	33	197	90/318=	28.3019	35/515=	6.7961	67/2889=	2.3191	92/526=	17.4905	0/872=	0	13/4937=	0.2633	6.1115	1.5405	AT1G54660	-	pseudogene	pseudogene, similar to vetispiradiene synthase, blastp match of 54% identity and 3.0e-79 P-value to GP|5360685|dbj|BAA82108.1||AB022719 vetispiradiene synthase {Solanum tuberosum}	NONE	NONE	NONE	NONE	NONE
chr1	20440715	20441358	13	13+0+0	58	41	132	75/991=	7.5681	1/715=	0.1399	3/2193=	0.1368	3/1888=	0.1589	1/1311=	0.0763	6/4064=	0.1476	1.9934	0.1397	AT1G54780;AT1G54790	-	protein_coding_gene;protein_coding_gene	thylakoid lumen 18.3 kDa protein;GDSL-like Lipase/Acylhydrolase superfamily protein	NONE	NONE	NONE	NONE	AT1G54780;AT1G54790
chr1	20449533	20450052	14	12+1+1	29	26	137	64/443=	14.447	5/359=	1.3928	4/1947=	0.2054	0/860=	0	0/798=	0	6/3896=	0.154	2.5373	0.0983	AT1G54820	+	protein_coding_gene	Protein kinase superfamily protein	NONE	NONE	NONE	NONE	NONE
chr1	20452058	20452448	18	18+0+0	36	42	94	336/520=	64.6154	1/657=	0.1522	0/1318=	0	319/1048=	30.4389	3/1337=	0.2244	8/2786=	0.2872	13.3101	6.3055	AT1G54830	+	protein_coding_gene	nuclear factor Y, subunit C3	NONE	NONE	NONE	NONE	AT1G54840
chr1	20460827	20461574	27	18+7+2	30	16	176	84/396=	21.2121	24/203=	11.8227	32/2163=	1.4794	8/824=	0.9709	2/432=	0.463	4/4248=	0.0942	5.3849	0.2374	AT1G54880	-	protein_coding_gene	unknown protein; Has 2 Blast hits to 2 proteins in 1 species: Archae - 0; Bacteria - 0; Metazoa - 0; Fungi - 0; Plants - 2; Viruses - 0; Other Eukaryotes - 0 (source: NCBI BLink).	AT1TE67575;AT1TE67570	ATREP1:RC/Helitron;ATREP11A:RC/Helitron	AT1G54870-AT1G54880;AT1G54880-AT1G54890	AT1G54880	AT1G54870;AT1G54880
chr1	20465268	20465738	13	9+3+1	16	9	93	84/199=	42.2111	20/101=	19.802	13/1059=	1.2276	53/396=	13.3838	10/224=	4.4643	7/2140=	0.3271	7.2022	2.545	NONE	NONE	NONE	NONE	AT1TE67600;AT1TE67595;AT1TE67590	HELITRONY1E:RC/Helitron;ATREP11:RC/Helitron;HELITRONY1A:RC/Helitron	AT1G54890-AT1G54905	NONE	AT1G54890
chr1	20475280	20475584	28	0+19+9	6	25	82	31/31=	100	126/244=	51.6393	27/880=	3.0682	117/133=	87.9699	88/765=	11.5033	32/2578=	1.2413	19.4857	8.2323	NONE	NONE	NONE	NONE	AT1TE67635	ATGP2N:LTR/Gypsy	AT1G54920-AT1G54923	NONE	AT1G54920
chr1	20477875	20478470	24	8+9+7	15	29	112	108/243=	44.4444	39/457=	8.5339	21/1616=	1.2995	121/523=	23.1358	18/1001=	1.7982	27/3408=	0.7923	7.6719	3.2563	AT1G54930	-	protein_coding_gene	GRF zinc finger / Zinc knuckle protein	AT1TE67645	ATGP2N:LTR/Gypsy	AT1G54926-AT1G54930	NONE	AT1G54930
chr1	20484183	20484358	11	10+1+0	21	5	46	131/345=	37.971	4/88=	4.5455	4/607=	0.659	93/648=	14.3519	1/178=	0.5618	4/1357=	0.2948	11.6603	4.4789	AT1G54940	+	protein_coding_gene	plant glycogenin-like starch initiation protein 4	NONE	NONE	NONE	NONE	NONE
chr1	20486270	20486803	21	11+6+4	20	11	118	118/233=	50.6438	30/129=	23.2558	25/1385=	1.8051	93/489=	19.0184	11/265=	4.1509	34/2795=	1.2165	10.9127	3.6253	NONE	NONE	NONE	NONE	NONE	NONE	AT1G54940-AT1G54950	NONE	NONE
chr1	20497274	20497476	29	6+6+17	7	7	50	89/110=	80.9091	33/93=	35.4839	58/624=	9.2949	71/223=	31.8386	3/179=	1.676	4/1166=	0.3431	18.9304	3.5637	NONE	NONE	NONE	NONE	AT1TE67710	RathE1_cons:RathE1_cons	AT1G54955-AT1G54960	NONE	NONE
chr1	20520899	20521173	25	14+3+8	14	7	68	57/171=	33.3333	8/74=	10.8108	43/589=	7.3005	0/348=	0	3/161=	1.8634	1/1484=	0.0674	12.6372	0.1892	NONE	NONE	NONE	NONE	AT1TE67800;AT1TE67810	ATREP10D:RC/Helitron;DT1:DNA/Mariner	AT1G55010-AT1G55020	NONE	NONE
chr1	20523822	20524015	17	14+3+0	14	9	44	76/210=	36.1905	10/135=	7.4074	1/668=	0.1497	1/422=	0.237	1/285=	0.3509	3/1347=	0.2227	8.6067	0.2751	NONE	NONE	NONE	NONE	NONE	NONE	AT1G55010-AT1G55020	NONE	NONE
chr1	20531937	20532274	39	15+5+19	18	11	75	98/234=	41.8803	23/145=	15.8621	65/906=	7.1744	2/417=	0.4796	0/271=	0	24/1785=	1.3445	14.2232	1.024	NONE	NONE	NONE	NONE	AT1TE67830	ATTIRX1A:DNA	AT1G55030-AT1G55035	AT1G55030	NONE
chr1	20547803	20547963	12	8+3+1	8	10	47	18/104=	17.3077	8/134=	5.9701	3/549=	0.5464	0/218=	0	2/256=	0.7812	4/1114=	0.3591	3.7125	0.357	NONE	NONE	NONE	NONE	AT1TE67880	BOMZH2:DNA/MuDR	AT1G55050-AT1G55060	NONE	NONE
chr1	20559168	20559585	18	10+3+5	24	10	88	81/340=	23.8235	11/132=	8.3333	24/1188=	2.0202	6/560=	1.0714	1/248=	0.4032	6/2096=	0.2863	7.3138	0.4782	NONE	NONE	NONE	NONE	AT1TE67915	ATREP10D:RC/Helitron	AT1G55100-AT1G55110	NONE	AT1G55090;AT1G55110
chr1	20616701	20617029	10	6+0+4	8	1	85	32/103=	31.068	0/13=	0	18/1148=	1.5679	0/247=	0	0/38=	0	8/2346=	0.341	4.1237	0.5992	NONE	NONE	NONE	NONE	AT1TE68105	ATHAT1:DNA/HAT	AT1G55260-AT1G55265	AT1G55265	AT1G55260;AT1G55270
chr1	20622853	20622902	10	4+0+6	4	0	9	37/57=	64.9123	0/0=	NA	20/138=	14.4928	3/90=	3.3333	0/0=	NA	3/201=	1.4925	29.8232	2.0684	NONE	NONE	NONE	NONE	NONE	NONE	AT1G55270-AT1G55280	NONE	AT1G55280
chr1	20623570	20624012	12	11+0+1	22	26	126	162/330=	49.0909	1/400=	0.25	2/1657=	0.1207	104/712=	14.6067	2/833=	0.2401	5/3703=	0.135	5.6602	2.0074	AT1G55280	-	protein_coding_gene	Lipase/lipooxygenase, PLAT/LH2 family protein	NONE	NONE	NONE	NONE	NONE
chr1	20625905	20626117	19	7+7+5	7	9	35	71/79=	89.8734	35/105=	33.3333	22/430=	5.1163	8/162=	4.9383	2/205=	0.9756	11/744=	1.4785	21.2777	2.0103	NONE	NONE	NONE	NONE	NONE	NONE	AT1G55280-AT1G55290	NONE	AT1G55290
chr1	20627112	20627363	11	10+1+0	17	14	50	77/246=	31.3008	2/212=	0.9434	1/732=	0.1366	5/549=	0.9107	0/453=	0	0/1499=	0	6.4854	0.2023	AT1G55290	-	protein_coding_gene	2-oxoglutarate (2OG) and Fe(II)-dependent oxygenase superfamily protein	NONE	NONE	NONE	NONE	AT1G55300
chr1	20671595	20672179	52	2+31+19	16	38	120	111/168=	66.0714	236/471=	50.1062	81/1450=	5.5862	220/413=	53.2688	24/1158=	2.0725	105/3612=	2.907	22.3837	7.9593	NONE	NONE	NONE	NONE	AT1TE68270	ATHATN4:DNA/HAT	AT1G55360-AT1G55365	NONE	NONE
chr1	20679122	20679838	62	6+19+37	6	34	187	49/77=	63.6364	78/400=	19.5	196/1873=	10.4645	1/192=	0.5208	3/914=	0.3282	21/4820=	0.4357	12.7041	0.4182	NONE	NONE	NONE	NONE	NONE	NONE	AT1G55380-AT1G55390	AT1G55380	NONE
chr1	20683128	20683253	15	3+1+11	3	2	24	8/35=	22.8571	6/21=	28.5714	42/242=	17.3554	0/65=	0	0/42=	0	18/532=	3.3835	19.8011	2.9662	NONE	NONE	NONE	NONE	AT1TE68310	VANDAL2N1:DNA/MuDR	AT1G55390-AT1G55400	AT1G55390	NONE
chr1	20694579	20695953	33	18+9+6	46	45	223	175/577=	30.3293	42/518=	8.1081	44/2565=	1.7154	230/1179=	19.5081	51/1186=	4.3002	38/5186=	0.7327	7.5861	3.7088	NONE	NONE	NONE	NONE	AT1TE68345;AT1TE68350	HELITRONY1D:RC/Helitron;ATREP15:RC/Helitron	AT1G55420-AT1G55430	AT1G55420	NONE
chr1	20702985	20703917	53	13+8+32	38	47	223	78/547=	14.2596	40/667=	5.997	134/2606=	5.142	10/1129=	0.8857	8/1410=	0.5674	51/5784=	0.8817	7.0973	0.8424	AT1G55440	-	protein_coding_gene	Cysteine/Histidine-rich C1 domain family protein	NONE	NONE	AT1G55440-AT1G55450	AT1G55440	NONE
chr1	20705742	20705875	12	12+0+0	18	9	32	202/350=	57.7143	0/165=	0	1/548=	0.1825	77/501=	15.3693	1/254=	0.3937	1/815=	0.1227	17.9673	4.9428	AT1G55450	-	protein_coding_gene	S-adenosyl-L-methionine-dependent methyltransferases superfamily protein	NONE	NONE	NONE	NONE	NONE
chr1	20709145	20709431	12	5+3+4	5	3	48	31/58=	53.4483	10/41=	24.3902	20/477=	4.1929	2/145=	1.3793	0/79=	0	31/1098=	2.8233	11.0154	2.5083	NONE	NONE	NONE	NONE	NONE	NONE	AT1G55460-AT1G55470	NONE	AT1G55460
chr1	20775024	20775372	13	13+0+0	20	18	105	78/302=	25.8278	0/279=	0	4/1561=	0.2562	4/642=	0.6231	1/580=	0.1724	2/3459=	0.0578	3.6481	0.1575	AT1G55600	-	protein_coding_gene	WRKY DNA-binding protein 10	NONE	NONE	NONE	NONE	NONE
chr1	20798873	20800917	97	30+14+53	74	41	438	348/936=	37.1795	103/510=	20.1961	185/5139=	3.5999	251/2028=	12.3767	64/1126=	5.6838	168/11385=	1.4756	10.1619	3.4796	AT1G55660	+	protein_coding_gene	FBD, F-box and Leucine Rich Repeat domains containing protein	NONE	NONE	AT1G55650-AT1G55660	AT1G55660	AT1G55650
chr1	20816019	20817358	49	25+14+10	36	35	248	189/471=	40.1274	74/430=	17.2093	71/2997=	2.369	36/832=	4.3269	20/800=	2.5	21/5274=	0.3982	8.1192	1.311	NONE	NONE	NONE	NONE	AT1TE68745;AT1TE68740	ARNOLDY1:DNA/MuDR;ATDNA2T9C:DNA/MuDR	AT1G55690-AT1G55700	NONE	NONE
chr1	20840072	20840751	17	16+1+0	41	45	154	133/480=	27.7083	5/536=	0.9328	1/1754=	0.057	187/1161=	16.1068	1/1324=	0.0755	4/4077=	0.0981	6.379	2.6274	AT1G55750	-	protein_coding_gene	BSD domain (BTF2-like transcription factors, Synapse-associated proteins and DOS2-like proteins)	NONE	NONE	AT1G55740-AT1G55750	NONE	AT1G55750
chr1	20911407	20911548	17	4+2+11	7	4	36	14/100=	14	7/51=	13.7255	50/492=	10.1626	0/206=	0	0/110=	0	3/1012=	0.2964	10.8654	0.2562	NONE	NONE	NONE	NONE	NONE	NONE	AT1G55915-AT1G55920	AT1G55920	NONE
chr1	20922252	20923012	14	14+0+0	38	30	200	208/563=	36.9449	2/448=	0.4464	2/2752=	0.0727	144/1068=	13.4831	1/843=	0.1186	10/5347=	0.187	5.3081	2.1241	AT1G55940	-	protein_coding_gene	cytochrome P450, family 708, subfamily A, polypeptide 1	NONE	NONE	AT1G55930-AT1G55940	NONE	AT1G55930;AT1G55940
chr1	20979335	20979431	17	7+2+8	7	2	9	43/65=	66.1538	12/27=	44.4444	37/96=	38.5417	6/155=	3.871	3/49=	6.1224	7/209=	3.3493	50.6522	3.8651	AT1G56090	-	protein_coding_gene	Tetratricopeptide repeat (TPR)-like superfamily protein	AT1TE69285	ATDNAI27T9A:DNA/MuDR	AT1G56090-AT1G56100	AT1G56090	AT1G56100
chr1	20982756	20983026	23	7+3+13	13	5	62	47/112=	41.9643	10/43=	23.2558	59/541=	10.9057	31/350=	8.8571	2/140=	1.4286	78/1615=	4.8297	17.3766	5.5352	AT1G56100	-	protein_coding_gene	Plant invertase/pectin methylesterase inhibitor superfamily protein	NONE	NONE	NONE	NONE	NONE
chr1	21017430	21017702	13	13+0+0	26	13	41	113/393=	28.7532	0/185=	0	0/634=	0	73/777=	9.3951	0/410=	0	3/1237=	0.2425	11.1681	3.3904	AT1G56150	+	protein_coding_gene	SAUR-like auxin-responsive protein family	NONE	NONE	NONE	NONE	NONE
chr1	21041667	21042345	39	19+6+14	19	8	160	141/231=	61.039	15/99=	15.1515	97/2161=	4.4887	6/500=	1.2	0/211=	0	63/3927=	1.6043	10.9338	1.5078	NONE	NONE	NONE	NONE	AT1TE69480;AT1TE69490;AT1TE69495;AT1TE69485	ARNOLDY2:DNA/MuDR;SIMPLEGUY1:DNA/Harbinger;SIMPLEGUY1:DNA/Harbinger;HELITRONY3:RC/Helitron	AT1G56210-AT1G56220	NONE	NONE
chr1	21046116	21046479	15	12+3+0	26	13	59	291/467=	62.3126	16/238=	6.7227	0/899=	0	222/714=	31.0924	1/372=	0.2688	1/1450=	0.069	16.5258	8.1812	AT1G56230	-	protein_coding_gene	Protein of unknown function (DUF1399)	NONE	NONE	NONE	NONE	NONE
chr1	21050664	21051217	35	12+13+10	15	17	136	56/172=	32.5581	67/181=	37.0166	48/1494=	3.2129	4/436=	0.9174	6/491=	1.222	7/3682=	0.1901	10.4964	0.4036	AT1G56233	-	protein_coding_gene	Protein of unknown function (PD694200)	AT1TE69520	BRODYAGA1:DNA/MuDR	AT1G56233-AT1G56240	AT1G56233	NONE
chr1	21058341	21059070	45	14+6+25	21	20	160	46/264=	17.4242	31/266=	11.6541	100/2026=	4.9358	1/519=	0.1927	0/566=	0	3/3533=	0.0849	6.9164	0.0736	NONE	NONE	NONE	NONE	AT1TE69535	ATDNA2T9C:DNA/MuDR	AT1G56242-AT1G56250	AT1G56240	NONE
chr1	21067499	21069906	75	41+20+14	55	44	534	494/676=	73.0769	81/511=	15.8513	82/6124=	1.339	301/1371=	21.9548	22/1124=	1.9573	116/12308=	0.9425	8.808	2.754	NONE	NONE	NONE	NONE	AT1TE69575;AT1TE69565;AT1TE69570	ATREP15:RC/Helitron;HELITRONY3:RC/Helitron;ATREP11:RC/Helitron	AT1G56260-AT1G56270	NONE	NONE
chr1	21071250	21071507	20	20+0+0	25	10	44	242/427=	56.6745	5/177=	2.8249	1/674=	0.1484	120/865=	13.8728	1/338=	0.2959	3/1464=	0.2049	18.3903	4.3487	AT1G56270	-	protein_coding_gene	unknown protein; Has 38 Blast hits to 38 proteins in 3 species: Archae - 0; Bacteria - 0; Metazoa - 0; Fungi - 0; Plants - 38; Viruses - 0; Other Eukaryotes - 0 (source: NCBI BLink).	NONE	NONE	NONE	NONE	NONE
chr1	21091548	21091795	10	10+0+0	12	19	72	56/177=	31.6384	1/265=	0.3774	1/1018=	0.0982	21/399=	5.2632	1/623=	0.1605	5/2255=	0.2217	4.084	0.8051	AT1G56340	-	protein_coding_gene	calreticulin 1a	NONE	NONE	NONE	NONE	NONE
chr1	21097619	21098271	11	10+1+0	20	24	146	72/247=	29.1498	4/300=	1.3333	6/1692=	0.3546	17/569=	2.9877	2/701=	0.2853	9/3763=	0.2392	3.8918	0.6773	AT1G56350	+	protein_coding_gene	Peptide chain release factor 2	AT1TE69680;AT1TE69685	ATTIR16T3A:DNA;ATTIRX1B:DNA	AT1G56350-AT1G56360	NONE	AT1G56350;AT1G56360
chr1	21101531	21101856	10	10+0+0	16	21	86	101/190=	53.1579	0/324=	0	3/1193=	0.2515	103/472=	21.822	1/690=	0.1449	7/2693=	0.2599	7.0707	2.8753	AT1G56380	+	protein_coding_gene	Mitochondrial transcription termination factor family protein	NONE	NONE	NONE	AT1G56360	NONE
chr1	21113893	21114243	11	7+3+1	11	20	71	24/121=	19.8347	13/240=	5.4167	5/757=	0.6605	0/322=	0	0/599=	0	4/2056=	0.1946	3.7605	0.1283	NONE	NONE	NONE	NONE	NONE	NONE	AT1G56400-AT1G56410	AT1G56400	NONE
chr1	21126192	21127979	81	17+23+41	21	29	350	187/251=	74.502	123/367=	33.515	193/3982=	4.8468	19/517=	3.675	11/656=	1.6768	62/8207=	0.7555	9.8496	1.0595	NONE	NONE	NONE	NONE	AT1TE69820;AT1TE69825;AT1TE69830;AT1TE69815	HELITRONY3:RC/Helitron;ATREP15:RC/Helitron;HELITRONY3:RC/Helitron;VANDAL6:DNA/MuDR	AT1G56420-AT1G56423	AT1G56423	NONE
chr1	21131681	21132737	47	14+5+28	19	20	242	58/254=	22.8346	27/256=	10.5469	170/2966=	5.7316	6/513=	1.1696	16/503=	3.1809	162/5832=	2.7778	7.3458	3.0119	NONE	NONE	NONE	NONE	AT1TE69865;AT1TE69855;AT1TE69860	ATREP10B:RC/Helitron;HELITRONY1D:RC/Helitron;ARNOLDY1:DNA/MuDR	AT1G56423-AT1G56430	NONE	AT1G56423
chr1	21158493	21159490	121	28+25+68	43	35	257	211/681=	30.9838	201/548=	36.6788	236/3740=	6.3102	1/1267=	0.0789	2/1005=	0.199	12/7215=	0.1663	12.5745	0.1536	NONE	NONE	NONE	NONE	NONE	NONE	AT1G56490-AT1G56500	AT1G56500	NONE
chr1	21172478	21172715	15	6+3+6	8	5	43	47/98=	47.9592	18/62=	29.0323	29/514=	5.642	32/162=	19.7531	11/95=	11.5789	16/882=	1.8141	14.1194	5.8758	AT1G56510	+	protein_coding_gene	Disease resistance protein (TIR-NBS-LRR class)	AT1TE69990	ATREP3:RC/Helitron	NONE	NONE	NONE
chr1	21173142	21173871	25	11+9+5	35	23	191	56/489=	11.4519	26/299=	8.6957	40/2439=	1.64	7/1048=	0.6679	1/624=	0.1603	10/5467=	0.1829	4.5159	0.2813	AT1G56510	+	protein_coding_gene	Disease resistance protein (TIR-NBS-LRR class)	AT1TE69995;AT1TE69990	ATREP15:RC/Helitron;ATREP3:RC/Helitron	AT1G56510-AT1G56520	NONE	AT1G56510;AT1G56520
chr1	21188412	21189534	63	18+14+31	36	33	227	237/438=	54.1096	132/388=	34.0206	120/2532=	4.7393	227/1002=	22.6547	152/888=	17.1171	111/5529=	2.0076	15.2294	6.0447	NONE	NONE	NONE	NONE	NONE	NONE	AT1G56550-AT1G56553	AT1G56550;AT1G56553	NONE
chr1	21190747	21191111	42	15+3+24	20	9	62	86/273=	31.5018	12/123=	9.7561	96/789=	12.1673	1/557=	0.1795	2/245=	0.8163	0/1630=	0	16.4907	0.1322	NONE	NONE	NONE	NONE	NONE	NONE	AT1G56553-AT1G56555	NONE	AT1G56553;AT1G56555
chr1	21207928	21208000	10	1+1+8	1	1	12	4/12=	33.3333	6/14=	42.8571	29/162=	17.9012	0/22=	0	0/24=	0	0/289=	0	20.7143	0	AT1G56600	+	protein_coding_gene	galactinol synthase 2	NONE	NONE	NONE	NONE	NONE
chr1	21209618	21210010	34	18+6+10	18	12	65	129/199=	64.8241	17/102=	16.6667	51/632=	8.0696	6/375=	1.6	4/215=	1.8605	4/1152=	0.3472	20.1381	0.9203	NONE	NONE	NONE	NONE	AT1TE70100	HELITRONY3:RC/Helitron	AT1G56600-AT1G56605	NONE	AT1G56600
chr1	21217315	21219173	86	23+25+38	51	72	452	347/706=	49.1501	203/1000=	20.3	164/5901=	2.7792	368/1392=	26.4368	136/1996=	6.8136	137/11842=	1.1569	9.6773	4.5054	NONE	NONE	NONE	NONE	AT1TE70120	ATLINEIII:LINE/L1	AT1G56612-AT1G56620	AT1G56620	NONE
chr1	21223766	21223975	29	6+6+17	8	11	57	95/102=	93.1373	40/130=	30.7692	62/665=	9.3233	50/226=	22.1239	22/293=	7.5085	28/1430=	1.958	21.4509	5.4148	AT1G56630	-	protein_coding_gene	alpha/beta-Hydrolases superfamily protein	NONE	NONE	NONE	NONE	NONE
chr1	21243026	21243495	21	21+0+0	32	18	129	221/526=	42.0152	2/273=	0.7326	4/1838=	0.2176	152/1105=	13.7557	0/605=	0	7/4096=	0.1709	8.0132	2.6225	AT1G56670	+	protein_coding_gene	GDSL-like Lipase/Acylhydrolase superfamily protein	NONE	NONE	NONE	NONE	NONE
chr1	21243925	21244339	39	15+7+17	22	15	89	136/290=	46.8966	28/206=	13.5922	55/1151=	4.7785	29/615=	4.7154	0/416=	0	46/2381=	1.932	15.1473	1.9925	AT1G56670	+	protein_coding_gene	GDSL-like Lipase/Acylhydrolase superfamily protein	AT1TE70190;AT1TE70185	ATCOPIA26:LTR/Copia;ATCOPIA26:LTR/Copia	AT1G56670-AT1G56675	NONE	AT1G56670
chr1	21250063	21250548	37	6+14+17	17	21	116	123/202=	60.8911	59/277=	21.2996	65/1360=	4.7794	222/484=	45.8678	24/605=	3.9669	53/2963=	1.7887	14.1465	6.8123	AT1G56680	-	protein_coding_gene	Chitinase family protein	AT1TE70205	ATREP10A:RC/Helitron	AT1G56675-AT1G56680	NONE	AT1G56680
chr1	21259326	21259611	24	16+8+0	24	22	72	161/388=	41.4948	28/355=	7.8873	3/1161=	0.2584	26/696=	3.7356	2/625=	0.32	0/2054=	0	10.3351	0.8133	AT1G56710	-	protein_coding_gene	Pectin lyase-like superfamily protein	NONE	NONE	NONE	NONE	NONE
chr1	21263719	21264035	10	9+0+1	17	21	80	74/226=	32.7434	2/292=	0.6849	6/1002=	0.5988	61/583=	10.4631	3/660=	0.4545	5/2470=	0.2024	6.054	1.763	AT1G56720	-	protein_coding_gene	Protein kinase superfamily protein	NONE	NONE	NONE	NONE	NONE
chr1	21345890	21346161	22	7+10+5	16	15	80	51/246=	20.7317	43/205=	20.9756	31/1020=	3.0392	22/467=	4.7109	16/409=	3.912	51/2081=	2.4507	8.5837	2.9705	AT1G57630	+	protein_coding_gene	Toll-Interleukin-Resistance (TIR) domain family protein	NONE	NONE	AT1G57630-AT1G57640	NONE	AT1G57630
chr1	21359798	21360167	18	7+4+7	14	8	98	71/160=	44.375	15/95=	15.7895	47/992=	4.7379	48/349=	13.7536	6/199=	3.0151	33/2269=	1.4544	10.7375	3.0851	AT1G57670	-	protein_coding_gene	Toll-Interleukin-Resistance (TIR) domain family protein	AT1TE70520	HELITRONY1D:RC/Helitron	AT1G57670-AT1G57680	AT1G57670	NONE
chr1	21360512	21360941	15	13+1+1	38	13	104	223/542=	41.1439	8/182=	4.3956	6/1523=	0.394	184/1046=	17.5908	2/362=	0.5525	7/2889=	0.2423	10.0997	4.723	NONE	NONE	NONE	NONE	AT1TE70520	HELITRONY1D:RC/Helitron	AT1G57670-AT1G57680	AT1G57670	NONE
chr1	21366185	21368636	51	25+16+10	94	103	628	109/1385=	7.87	97/1554=	6.242	95/8653=	1.0979	10/2753=	0.3632	2/3110=	0.0643	28/17318=	0.1617	2.677	0.2211	AT1G57690	-	protein_coding_gene	F-box/RNI-like superfamily protein	NONE	NONE	AT1G57680-AT1G57690;AT1G57690-AT1G57700	AT1G57690	AT1G57690
chr1	21374789	21375228	21	6+13+2	10	15	101	112/119=	94.1176	68/181=	37.5691	22/1194=	1.8425	124/239=	51.8828	36/410=	8.7805	31/2581=	1.2011	13.5534	5.9769	NONE	NONE	NONE	NONE	AT1TE70555	META1:LTR/Copia	AT1G57710-AT1G57720	NONE	AT1G57700
chr1	21379852	21380082	12	12+0+0	16	13	60	145/281=	51.6014	0/249=	0	1/1014=	0.0986	81/582=	13.9175	0/488=	0	3/2010=	0.1493	9.3551	2.8916	AT1G57720	+	protein_coding_gene	Translation elongation factor EF1B, gamma chain	NONE	NONE	NONE	NONE	AT1G57730
chr1	21387524	21387983	25	6+13+6	7	19	94	33/77=	42.8571	56/210=	26.6667	32/976=	3.2787	1/169=	0.5917	1/434=	0.2304	6/2052=	0.2924	9.2529	0.3106	NONE	NONE	NONE	NONE	AT1TE70595;AT1TE70600	ATREP3:RC/Helitron;ATREP11A:RC/Helitron	AT1G57750-AT1G57760	NONE	NONE
chr1	21392929	21393154	32	8+2+22	8	2	59	116/121=	95.8678	12/31=	38.7097	174/884=	19.6833	8/191=	4.1885	1/54=	1.8519	150/1298=	11.5562	30.8186	11.4921	NONE	NONE	NONE	NONE	AT1TE70630	VANDAL16:DNA/MuDR	AT1G57760-AT1G57765	AT1G57765	NONE
chr1	21398063	21398084	10	10+0+0	10	1	3	32/141=	22.695	0/14=	0	0/42=	0	0/313=	0	0/33=	0	2/97=	2.0619	16.2585	0.4464	AT1G57770	+	protein_coding_gene	FAD/NAD(P)-binding oxidoreductase family protein	NONE	NONE	NONE	NONE	NONE
chr1	21404611	21405512	22	20+1+1	44	31	230	260/809=	32.1384	4/559=	0.7156	8/3705=	0.2159	159/1430=	11.1189	0/990=	0	8/6760=	0.1183	4.6624	1.6212	AT1G57790	-	protein_coding_gene	F-box family protein	NONE	NONE	NONE	NONE	AT1G57780
chr1	21427710	21428142	59	10+9+40	10	13	108	72/110=	65.4545	30/132=	22.7273	144/1184=	12.1622	20/239=	8.3682	1/317=	0.3155	21/2346=	0.8951	18.3421	1.2517	NONE	NONE	NONE	NONE	AT1TE70735	ATREP13:RC/Helitron	AT1G57850-AT1G57860	NONE	AT1G57850
chr1	21438798	21439430	37	7+21+9	12	33	112	102/129=	79.0698	104/339=	30.6785	98/1213=	8.0791	97/333=	29.1291	36/864=	4.1667	171/2783=	6.1444	19.5771	7.2907	AT1G57943;AT1G57980	-	protein_coding_gene;protein_coding_gene	purine permease 17;Nucleotide-sugar transporter family protein	AT1TE70770	ATHPOGON3:DNA/Pogo	AT1G57943-AT1G57980	AT1G57943	AT1G57980
chr1	21470005	21470380	35	2+12+21	7	16	57	58/82=	70.7317	108/174=	62.069	167/589=	28.3531	100/220=	45.4545	84/500=	16.8	193/1644=	11.7397	39.9496	16.0228	NONE	NONE	NONE	NONE	AT1TE70850	VANDAL20:DNA/MuDR	AT1G58030-AT1G58037	NONE	NONE
chr1	21472224	21473481	92	35+20+37	74	74	315	277/970=	28.5567	166/984=	16.8699	153/3942=	3.8813	74/2298=	3.2202	21/2202=	0.9537	56/8885=	0.6303	9.8736	1.2467	AT1G58037	-	protein_coding_gene	Cysteine/Histidine-rich C1 domain family protein	AT1TE70865	VANDAL20:DNA/MuDR	AT1G58030-AT1G58037	NONE	AT1G58037
chr1	21512759	21513103	10	10+0+0	17	11	26	176/313=	56.23	0/151=	0	0/375=	0	108/574=	18.8153	1/322=	0.3106	0/821=	0	15.9342	5.1937	AT1G58100	-	protein_coding_gene	TCP family transcription factor	NONE	NONE	NONE	NONE	NONE
chr1	21524546	21524996	55	12+12+31	12	12	87	162/173=	93.6416	109/170=	64.1176	137/1053=	13.0104	2/311=	0.6431	4/298=	1.3423	57/2205=	2.585	26.7235	2.2561	NONE	NONE	NONE	NONE	AT1TE71045;AT1TE71035	ATCOPIA78:LTR/Copia;ATREP5:RC/Helitron	AT1G58130-AT1G58140	NONE	NONE
chr1	21534568	21534894	14	10+0+4	12	3	86	46/116=	39.6552	1/34=	2.9412	11/947=	1.1616	1/366=	0.2732	0/86=	0	4/2369=	0.1688	6.3095	0.1865	AT1G58160	+	protein_coding_gene	Mannose-binding lectin superfamily protein	NONE	NONE	AT1G58160-AT1G58170	NONE	AT1G58160
chr1	21540462	21540752	32	6+6+20	8	11	50	57/116=	49.1379	31/127=	24.4094	99/677=	14.6233	4/230=	1.7391	4/265=	1.5094	3/1222=	0.2455	20.0107	0.6973	AT1G58190	+	protein_coding_gene	receptor like protein 9	AT1TE71080;AT1TE71085	ATREP3:RC/Helitron;ATHPOGON1:DNA/Pogo	AT1G58180-AT1G58190	AT1G58180;AT1G58190	NONE
chr1	21615163	21615263	12	9+3+0	10	6	23	69/154=	44.8052	22/98=	22.449	2/227=	0.8811	1/286=	0.3497	0/181=	0	0/516=	0	14.5566	0.0693	NONE	NONE	NONE	NONE	AT1TE71325	ATREP10D:RC/Helitron	AT1G58270-AT1G58280	NONE	NONE
chr1	21617328	21617619	33	9+3+21	14	6	62	149/165=	90.303	19/73=	26.0274	86/666=	12.9129	187/437=	42.7918	21/191=	10.9948	120/1788=	6.7114	27.2618	12.6744	NONE	NONE	NONE	NONE	NONE	NONE	AT1G58270-AT1G58280	NONE	NONE
chr1	21621218	21621480	10	10+0+0	17	22	74	127/269=	47.2119	0/356=	0	1/1281=	0.0781	71/484=	14.6694	1/647=	0.1546	3/2135=	0.1405	7.2576	2.3868	AT1G58280	-	protein_coding_gene	Phosphoglycerate mutase family protein	NONE	NONE	NONE	NONE	NONE
chr1	21645592	21647132	77	22+29+26	44	62	309	212/481=	44.0748	106/665=	15.9398	152/3254=	4.6712	198/1134=	17.4603	19/1585=	1.1987	172/7879=	2.183	11.4816	3.9334	NONE	NONE	NONE	NONE	NONE	NONE	AT1G58330-AT1G58340	NONE	NONE
chr1	21653236	21653524	19	7+1+11	9	11	53	20/141=	14.1844	10/240=	4.1667	44/852=	5.1643	0/244=	0	0/342=	0	3/1418=	0.2116	8.9671	0.1668	AT1G58340	+	protein_coding_gene	MATE efflux family protein	NONE	NONE	NONE	NONE	NONE
chr1	21658855	21659307	19	10+4+5	11	10	74	49/104=	47.1154	13/103=	12.6214	23/771=	2.9831	5/276=	1.8116	0/280=	0	1/1801=	0.0555	9.3914	0.2204	NONE	NONE	NONE	NONE	AT1TE71480	ATREP15:RC/Helitron	AT1G58340-AT1G58350	NONE	NONE
chr1	21659874	21660103	13	3+0+10	10	8	53	17/153=	11.1111	0/124=	0	24/805=	2.9814	2/267=	0.7491	0/214=	0	3/1397=	0.2147	3.8917	0.2977	NONE	NONE	NONE	NONE	AT1TE71485	RathE1_cons:RathE1_cons	AT1G58340-AT1G58350	NONE	NONE
chr1	21662462	21662875	38	17+11+10	22	18	75	142/232=	61.2069	57/199=	28.6432	56/791=	7.0796	119/590=	20.1695	50/496=	10.0806	89/1965=	4.5293	20.7093	7.9976	NONE	NONE	NONE	NONE	AT1TE71490	ATREP10B:RC/Helitron	AT1G58340-AT1G58350	NONE	AT1G58350
chr1	21671910	21672966	58	21+10+27	24	20	197	146/295=	49.4915	48/231=	20.7792	102/2269=	4.4954	72/602=	11.9601	14/477=	2.935	25/4644=	0.5383	10.4693	1.7285	NONE	NONE	NONE	NONE	AT1TE71505	ATENSPM10:DNA/En-Spm	AT1G58350-AT1G58360	NONE	NONE
chr1	21674262	21675471	64	29+9+26	46	17	258	277/599=	46.2437	71/231=	30.7359	145/3264=	4.4424	99/1149=	8.6162	45/463=	9.7192	143/6229=	2.2957	11.5739	3.6891	NONE	NONE	NONE	NONE	NONE	NONE	AT1G58350-AT1G58360	NONE	NONE
chr1	21697314	21698144	17	15+1+1	32	35	228	147/456=	32.2368	3/490=	0.6122	11/2841=	0.3872	50/969=	5.16	6/1172=	0.5119	9/6633=	0.1357	3.8627	0.7492	AT1G58400	-	protein_coding_gene	Disease resistance protein (CC-NBS-LRR class) family	NONE	NONE	NONE	NONE	NONE
chr1	21709962	21710892	68	27+17+24	50	30	230	236/616=	38.3117	115/396=	29.0404	149/2793=	5.3348	140/1439=	9.729	40/816=	4.902	88/6325=	1.3913	14.5967	3.552	NONE	NONE	NONE	NONE	AT1TE71645;AT1TE71640	TNAT1A:DNA;ATDNA12T3_2:DNA	AT1G58420-AT1G58430	NONE	AT1G58430
chr1	21719835	21721195	58	33+11+14	48	36	295	209/581=	35.9725	53/431=	12.297	84/3495=	2.4034	91/1322=	6.8835	19/931=	2.0408	33/7499=	0.4401	8.0176	1.5883	NONE	NONE	NONE	NONE	NONE	NONE	AT1G58450-AT1G58460	AT1G58460	AT1G58450
chr1	21725156	21726100	18	14+4+0	19	31	196	79/233=	33.9056	22/372=	5.914	21/2405=	0.8732	27/485=	5.567	0/832=	0	5/4824=	0.1036	4.0796	0.5613	NONE	NONE	NONE	NONE	AT1TE71685;AT1TE71690;AT1TE71680	ATREP3:RC/Helitron;ATREP10B:RC/Helitron;ATREP7:RC/Helitron	AT1G58460-AT1G58470	AT1G58470	NONE
chr1	21733292	21734027	11	11+0+0	35	54	178	115/458=	25.1092	1/704=	0.142	3/2244=	0.1337	39/1034=	3.7718	1/1534=	0.0652	4/4827=	0.0829	3.3788	0.6477	AT1G58520	+	protein_coding_gene	lipases;hydrolases, acting on ester bonds	NONE	NONE	NONE	NONE	NONE
chr1	21743164	21744266	80	20+4+56	43	38	247	133/538=	24.7212	44/492=	8.9431	341/2810=	12.1352	24/1212=	1.9802	27/992=	2.7218	296/5692=	5.2003	14.239	4.3652	AT1G58590	-	other_RNA	other RNA	AT1TE71750;AT1TE71755	ATDNAI27T9C:DNA/MuDR;SIMPLEHAT1:DNA/HAT	AT1G58590-AT1G58602	NONE	NONE
chr1	21745075	21745213	20	7+2+11	7	4	34	40/101=	39.604	4/39=	10.2564	42/434=	9.6774	2/172=	1.1628	4/96=	4.1667	16/756=	2.1164	13.8681	2.0996	NONE	NONE	NONE	NONE	AT1TE71755	SIMPLEHAT1:DNA/HAT	AT1G58590-AT1G58602	NONE	NONE
chr1	21759656	21759764	12	6+4+2	6	5	23	27/90=	30	25/81=	30.8642	6/313=	1.9169	0/161=	0	0/133=	0	0/571=	0	11.3524	0	AT1G58602	+	protein_coding_gene	LRR and NB-ARC domains-containing disease resistance protein	AT1TE71830	SIMPLEHAT2:DNA/HAT	NONE	NONE	NONE
chr1	21765067	21766351	46	12+7+27	40	39	262	153/609=	25.1232	48/606=	7.9208	185/3623=	5.1063	79/1103=	7.1623	9/1080=	0.8333	8/6743=	0.1186	7.5045	1.0684	AT1G58602	+	protein_coding_gene	LRR and NB-ARC domains-containing disease resistance protein	AT1TE71840	ATCOPIA87:LTR/Copia	AT1G58602-AT1G58643	AT1G58643	AT1G58602
chr1	21849300	21850394	86	8+45+33	32	73	290	122/515=	23.6893	322/1050=	30.6667	163/4127=	3.9496	144/1078=	13.3581	117/2297=	5.0936	95/8742=	1.0867	11.005	2.7783	AT1G59453	-	protein_coding_gene	B-block binding subunit of TFIIIC	NONE	NONE	NONE	NONE	NONE
chr1	21854151	21854410	17	0+5+12	0	8	71	0/0=	NA	16/107=	14.9533	42/911=	4.6103	0/0=	NA	3/205=	1.4634	16/1724=	0.9281	6.9053	1.0581	NONE	NONE	NONE	NONE	NONE	NONE	AT1G59453-AT1G59500	AT1G59453	AT1G59500
chr1	21855477	21855658	12	12+0+0	17	11	46	143/275=	52	1/182=	0.5495	2/718=	0.2786	80/553=	14.4665	2/375=	0.5333	3/1564=	0.1918	12.2288	3.6853	AT1G59500	-	protein_coding_gene	Auxin-responsive GH3 family protein	NONE	NONE	NONE	NONE	NONE
chr1	21860393	21860672	30	30+0+0	34	18	68	447/650=	68.7692	1/316=	0.3165	2/1149=	0.1741	151/1142=	13.2224	2/580=	0.3448	3/2114=	0.1419	20.2295	4.1605	AT1G59510	+	protein_coding_gene	Carbohydrate-binding protein	NONE	NONE	NONE	AT1G59520	NONE
chr1	21872037	21872168	15	3+2+10	8	4	32	64/95=	67.3684	7/48=	14.5833	42/357=	11.7647	75/221=	33.9367	8/101=	7.9208	38/786=	4.8346	24.5758	11.0479	NONE	NONE	NONE	NONE	AT1TE72160	HELITRONY1D:RC/Helitron	AT1G59535-AT1G59540	AT1G59535	NONE
chr1	21879647	21880260	18	16+2+0	37	35	134	213/516=	41.2791	5/475=	1.0526	1/1765=	0.0567	138/1062=	12.9944	1/1023=	0.0978	4/3835=	0.1043	7.3791	2.6754	AT1G59550	-	protein_coding_gene	UBX domain-containing protein	NONE	NONE	AT1G59540-AT1G59550	NONE	AT1G59540;AT1G59550
chr1	21880786	21881501	55	11+1+43	23	9	140	182/222=	81.982	7/90=	7.7778	153/1385=	11.0469	105/483=	21.7391	10/207=	4.8309	24/2959=	0.8111	20.7361	5.0381	AT1G59550	-	protein_coding_gene	UBX domain-containing protein	NONE	NONE	AT1G59550-AT1G59560	AT1G59550;AT1G59560	NONE
chr1	21886815	21887032	42	6+5+31	6	7	57	24/95=	25.2632	19/95=	20	78/791=	9.8609	0/191=	0	1/212=	0.4717	2/1817=	0.1101	12.1112	0.1496	NONE	NONE	NONE	NONE	NONE	NONE	AT1G59580-AT1G59590	AT1G59590	AT1G59580
chr1	21921925	21922608	11	11+0+0	35	44	163	58/539=	10.7607	0/688=	0	5/2561=	0.1952	20/1103=	1.8132	2/1359=	0.1472	0/4759=	0	1.6719	0.4252	AT1G59650	+	protein_coding_gene	Protein of unknown function (DUF1336)	NONE	NONE	NONE	NONE	NONE
chr1	21932912	21933132	39	10+10+19	14	10	65	121/196=	61.7347	64/169=	37.8698	102/774=	13.1783	54/421=	12.8266	8/300=	2.6667	14/1793=	0.7808	19.4231	2.7239	AT1G59680	+	protein_coding_gene	F-box associated ubiquitination effector family protein	AT1TE72375	ATREP10D:RC/Helitron	AT1G59675-AT1G59680	AT1G59675;AT1G59680	NONE
chr1	21933538	21934539	38	22+13+3	42	50	239	254/688=	36.9186	35/822=	4.2579	28/3703=	0.7561	95/1243=	7.6428	10/1524=	0.6562	35/6801=	0.5146	6.0195	1.5097	AT1G59680	+	protein_coding_gene	F-box associated ubiquitination effector family protein	NONE	NONE	AT1G59680-AT1G59690	NONE	AT1G59680;AT1G59690
chr1	21939979	21941339	26	26+0+0	100	89	344	280/1869=	14.9813	3/1704=	0.1761	9/5964=	0.1509	126/3248=	3.8793	1/2906=	0.0344	10/9880=	0.1012	2.5623	0.7981	AT1G59710;AT1G59720	-	protein_coding_gene;protein_coding_gene	Protein of unknown function (DUF569);Tetratricopeptide repeat (TPR)-like superfamily protein	NONE	NONE	NONE	NONE	AT1G59710
chr1	21943895	21945131	24	13+10+1	24	41	268	126/332=	37.9518	35/572=	6.1189	35/3243=	1.0792	71/685=	10.365	3/1124=	0.2669	9/6678=	0.1348	4.9778	0.9463	AT1G59722	-	protein_coding_gene	unknown protein; Has 9 Blast hits to 9 proteins in 2 species: Archae - 0; Bacteria - 0; Metazoa - 0; Fungi - 0; Plants - 9; Viruses - 0; Other Eukaryotes - 0 (source: NCBI BLink).	AT1TE72415;AT1TE72420	ATREP15:RC/Helitron;HELITRONY1A:RC/Helitron	AT1G59720-AT1G59722	NONE	AT1G59722
chr1	21951444	21952025	68	18+15+35	22	26	139	156/288=	54.1667	118/344=	34.3023	216/1680=	12.8571	39/675=	5.7778	3/781=	0.3841	5/3791=	0.1319	18.6738	0.7813	AT1G59725	+	protein_coding_gene	DNAJ heat shock family protein	NONE	NONE	NONE	NONE	AT1G59730
chr1	21962771	21963582	41	29+2+10	31	15	168	245/335=	73.1343	13/165=	7.8788	42/1769=	2.3742	118/744=	15.8602	0/344=	0	9/3925=	0.2293	12.9321	2.3944	NONE	NONE	NONE	NONE	NONE	NONE	AT1G59730-AT1G59740	NONE	NONE
chr1	21992859	21993357	24	12+3+9	15	14	93	97/203=	47.7833	30/157=	19.1083	59/1094=	5.3931	28/464=	6.0345	54/410=	13.1707	113/2536=	4.4558	12.62	5.8039	NONE	NONE	NONE	NONE	AT1TE72620	SIMPLEHAT1:DNA/HAT	AT1G59770-AT1G59780	NONE	AT1G59780
chr1	21996249	21996791	27	12+5+10	22	19	125	84/223=	37.6682	25/206=	12.1359	41/1266=	3.2385	71/536=	13.2463	4/467=	0.8565	9/3007=	0.2993	9.606	2.2479	AT1G59780	-	protein_coding_gene	NB-ARC domain-containing disease resistance protein	AT1TE72630	ARNOLDY1:DNA/MuDR	NONE	NONE	NONE
chr1	21999788	22000053	19	13+5+1	13	7	56	61/167=	36.5269	12/93=	12.9032	6/694=	0.8646	1/395=	0.2532	0/193=	0	1/1419=	0.0705	8.0375	0.065	NONE	NONE	NONE	NONE	NONE	NONE	AT1G59780-AT1G59790	NONE	NONE
chr1	22025088	22025861	65	18+14+33	26	24	177	225/297=	75.7576	118/280=	42.1429	157/1903=	8.2501	146/640=	22.8125	44/594=	7.4074	171/4127=	4.1434	18.6973	6.2488	AT1G59835	-	protein_coding_gene	unknown protein; BEST Arabidopsis thaliana protein match is: unknown protein (TAIR:AT3G50610.1); Has 55 Blast hits to 24 proteins in 6 species: Archae - 0; Bacteria - 0; Metazoa - 0; Fungi - 0; Plants - 55; Viruses - 0; Other Eukaryotes - 0 (source: NCBI BLink).	AT1TE72735;AT1TE72730	ATREP4:RC/Helitron;ATREP15:RC/Helitron	AT1G59835-AT1G59840	AT1G59835;AT1G59840	NONE
chr1	22063609	22065437	78	29+19+30	43	37	442	170/574=	29.6167	86/448=	19.1964	144/5713=	2.5206	41/1184=	3.4628	0/1001=	0	10/11871=	0.0842	6.3211	0.4197	NONE	NONE	NONE	NONE	AT1TE72860;AT1TE72865	ARNOLD1:DNA/MuDR;DT1:DNA/Mariner	AT1G59930-AT1G59940	NONE	AT1G59940
chr1	22069446	22070100	43	22+4+17	45	20	149	114/462=	24.6753	11/235=	4.6809	67/1527=	4.3877	21/1299=	1.6166	1/581=	0.1721	9/4272=	0.2107	9.2804	0.4401	AT1G59950	-	protein_coding_gene	NAD(P)-linked oxidoreductase superfamily protein	AT1TE72875	ATLINEIII:LINE/L1	NONE	NONE	NONE
chr1	22079904	22079979	11	0+3+8	0	6	14	0/0=	NA	6/93=	6.4516	17/214=	7.9439	0/0=	NA	0/150=	0	0/357=	0	7.3421	0	NONE	NONE	NONE	NONE	NONE	NONE	AT1G59970-AT1G59980	AT1G59980	NONE
chr1	22085398	22085634	12	4+3+5	10	5	63	82/156=	52.5641	15/83=	18.0723	30/1081=	2.7752	52/284=	18.3099	3/140=	2.1429	38/1699=	2.2366	9.8433	4.163	NONE	NONE	NONE	NONE	NONE	NONE	AT1G59980-AT1G59990	NONE	NONE
chr1	22088523	22089110	42	6+7+29	6	8	137	27/53=	50.9434	44/75=	58.6667	106/1146=	9.2496	0/140=	0	1/194=	0.5155	26/3162=	0.8223	13.9801	0.7833	NONE	NONE	NONE	NONE	NONE	NONE	AT1G59980-AT1G59990	NONE	NONE
chr1	22097167	22097402	14	12+2+0	19	7	39	38/218=	17.4312	6/80=	7.5	2/430=	0.4651	1/569=	0.1757	1/195=	0.5128	3/1055=	0.2844	6.1697	0.3263	NONE	NONE	NONE	NONE	NONE	NONE	AT1G60010-AT1G60020	AT1G60010	NONE
chr1	22106619	22108442	154	29+26+99	70	38	416	819/973=	84.1727	215/532=	40.4135	534/5717=	9.3406	1023/1943=	52.6505	140/1130=	12.3894	407/11203=	3.633	21.59	10.3588	AT1G60025	+	miRNA	MIR426; miRNA	AT1TE72985;AT1TE72980;AT1TE72990;AT1TE72995	HELITRONY3:RC/Helitron;SIMPLEHAT2:DNA/HAT;VANDAL18NA:DNA/MuDR;VANDAL18NB:DNA/MuDR	AT1G60020-AT1G60025;AT1G60025-AT1G60030	NONE	NONE
chr1	22111705	22112040	28	5+9+14	7	9	61	40/79=	50.6329	33/83=	39.759	61/643=	9.4868	0/189=	0	3/225=	1.3333	36/1513=	2.3794	17.2738	2.025	NONE	NONE	NONE	NONE	AT1TE73010;AT1TE73005	ATN9_1:DNA/MuDR;ATREP5:RC/Helitron	AT1G60025-AT1G60030	NONE	NONE
chr1	22114277	22114983	13	13+0+0	33	54	174	179/481=	37.2141	3/807=	0.3717	5/2510=	0.1992	155/1027=	15.0925	4/1696=	0.2358	10/5046=	0.1982	5.3185	2.0799	AT1G60030	-	protein_coding_gene	nucleobase-ascorbate transporter 7	NONE	NONE	NONE	NONE	NONE
chr1	22117371	22117732	39	25+5+9	26	12	74	270/415=	65.0602	31/174=	17.8161	47/920=	5.1087	24/677=	3.5451	2/305=	0.6557	0/1764=	0	19.2907	1.03	NONE	NONE	NONE	NONE	NONE	NONE	AT1G60030-AT1G60040	AT1G60030	NONE
chr1	22129088	22129639	60	11+8+41	11	12	128	50/185=	27.027	32/188=	17.0213	210/1696=	12.3821	7/279=	2.509	7/321=	2.1807	133/2862=	4.6471	13.8723	4.6746	NONE	NONE	NONE	NONE	NONE	NONE	AT1G60050-AT1G60060	NONE	NONE
chr1	22138915	22139524	22	13+4+5	13	10	139	96/178=	53.9326	17/127=	13.3858	39/1548=	2.5194	2/349=	0.5731	0/222=	0	4/3067=	0.1304	7.6341	0.1409	AT1G60060	+	protein_coding_gene	Serine/threonine-protein kinase WNK (With No Lysine)-related	NONE	NONE	AT1G60050-AT1G60060	AT1G60060	NONE
chr1	22149993	22150054	13	3+1+9	4	1	14	7/56=	12.5	2/13=	15.3846	24/194=	12.3711	1/112=	0.8929	0/28=	0	5/377=	1.3263	11.9075	1.1557	AT1G60073	+	miRNA	MIR774a; miRNA	NONE	NONE	AT1G60073-AT1G60075	AT1G60070	NONE
chr1	22159156	22159688	18	10+3+5	20	10	112	142/281=	50.5338	11/156=	7.0513	28/1475=	1.8983	90/512=	17.5781	5/261=	1.9157	13/2828=	0.4597	9.0267	3.2245	NONE	NONE	NONE	NONE	NONE	NONE	AT1G60090-AT1G60095	AT1G60095	NONE
chr1	22167890	22168805	69	15+12+42	33	29	175	186/435=	42.7586	63/428=	14.7196	170/2212=	7.6854	138/890=	15.5056	8/821=	0.9744	71/4562=	1.5563	13.8324	4.3216	AT1G60110	+	protein_coding_gene	Mannose-binding lectin superfamily protein	AT1TE73205	VANDAL20:DNA/MuDR	AT1G60095-AT1G60110	AT1G60110	NONE
chr1	22173311	22173886	52	20+9+23	24	16	117	90/303=	29.703	37/190=	19.4737	80/1390=	5.7554	1/576=	0.1736	0/389=	0	4/2864=	0.1397	11.369	0.153	NONE	NONE	NONE	NONE	NONE	NONE	AT1G60120-AT1G60130	AT1G60130	NONE
chr1	22190511	22190994	11	9+1+1	16	27	125	117/240=	48.75	5/442=	1.1312	4/1694=	0.2361	75/534=	14.0449	1/898=	0.1114	9/3726=	0.2415	5.4116	1.3378	AT1G60160	-	protein_coding_gene	Potassium transporter family protein	NONE	NONE	NONE	NONE	NONE
chr1	22206424	22206653	28	0+2+26	0	2	58	0/0=	NA	11/16=	68.75	71/479=	14.8225	0/0=	NA	4/53=	7.5472	43/1303=	3.3001	16.9601	3.3927	NONE	NONE	NONE	NONE	AT1TE73345;AT1TE73340	ATREP10D:RC/Helitron;ATSINE2A:SINE	AT1G60200-AT1G60220	NONE	NONE
chr1	22224970	22225345	18	5+3+10	7	6	69	42/81=	51.8519	10/59=	16.9492	38/760=	5	17/147=	11.5646	3/111=	2.7027	20/1390=	1.4388	10.5075	2.6003	NONE	NONE	NONE	NONE	NONE	NONE	AT1G60270-AT1G60280	AT1G60270	NONE
chr1	22226218	22227768	66	22+12+32	69	65	359	268/1084=	24.7232	68/1020=	6.6667	165/4558=	3.62	265/2244=	11.8093	52/2050=	2.5366	231/9933=	2.3256	9.2671	4.2628	AT1G60280	-	protein_coding_gene	NAC domain containing protein 23	AT1TE73405	RathE2_cons:RathE2_cons	AT1G60270-AT1G60280	NONE	AT1G60280
chr1	22236859	22236999	10	2+0+8	2	1	27	25/29=	86.2069	0/11=	0	17/334=	5.0898	7/61=	11.4754	0/33=	0	5/782=	0.6394	11.0008	1.5432	NONE	NONE	NONE	NONE	AT1TE73435	ATLINE1A:LINE/L1	AT1G60320-AT1G60330	NONE	NONE
chr1	22240797	22241100	33	6+10+17	11	18	64	26/157=	16.5605	29/258=	11.2403	44/886=	4.9661	1/307=	0.3257	0/505=	0	2/1799=	0.1112	7.3334	0.1141	NONE	NONE	NONE	NONE	NONE	NONE	AT1G60340-AT1G60350	AT1G60340	AT1G60350
chr1	22258611	22258696	13	6+1+6	6	2	17	58/74=	78.3784	3/21=	14.2857	22/197=	11.1675	9/120=	7.5	0/30=	0	1/264=	0.3788	27.6673	1.9713	NONE	NONE	NONE	NONE	AT1TE73500	ATREP10D:RC/Helitron	AT1G60400-AT1G60410	AT1G60410	NONE
chr1	22260817	22261034	16	6+1+9	7	1	49	15/88=	17.0455	2/11=	18.1818	36/618=	5.8252	2/193=	1.0363	0/26=	0	47/1304=	3.6043	7.9391	3.2029	NONE	NONE	NONE	NONE	NONE	NONE	AT1G60410-AT1G60420	AT1G60420	AT1G60410
chr1	22261458	22261695	27	9+3+15	9	4	29	65/81=	80.2469	25/39=	64.1026	84/314=	26.7516	40/216=	18.5185	11/92=	11.9565	73/786=	9.2875	38.4807	11.6428	NONE	NONE	NONE	NONE	NONE	NONE	AT1G60410-AT1G60420	AT1G60420	AT1G60410
chr1	22270765	22270986	18	3+7+8	4	9	42	13/46=	28.2609	33/120=	27.5	28/520=	5.3846	1/90=	1.1111	0/218=	0	2/914=	0.2188	10.3775	0.2169	NONE	NONE	NONE	NONE	NONE	NONE	AT1G60440-AT1G60450	NONE	AT1G60450
chr1	22281026	22281283	11	11+0+0	16	9	53	34/199=	17.0854	5/117=	4.2735	16/724=	2.2099	1/434=	0.2304	0/264=	0	0/1298=	0	5.3189	0.0534	NONE	NONE	NONE	NONE	NONE	NONE	AT1G60470-AT1G60480	AT1G60470	NONE
chr1	22312742	22313125	12	5+4+3	16	13	106	35/298=	11.745	14/201=	6.9652	21/1286=	1.633	1/533=	0.1876	1/424=	0.2358	7/2900=	0.2414	3.4212	0.2379	AT1G60570	+	protein_coding_gene	Galactose oxidase/kelch repeat superfamily protein	NONE	NONE	AT1G60570-AT1G60580	NONE	AT1G60570
chr1	22320622	22320764	17	8+5+4	8	6	26	26/126=	20.6349	17/86=	19.7674	15/372=	4.0323	0/209=	0	0/156=	0	0/641=	0	8.8022	0	NONE	NONE	NONE	NONE	NONE	NONE	AT1G60590-AT1G60600	NONE	NONE
chr1	22322149	22323958	124	35+42+47	52	51	404	523/620=	84.3548	281/641=	43.8378	174/4988=	3.4884	349/1460=	23.9041	101/1443=	6.9993	90/10599=	0.8491	15.9763	4.1073	NONE	NONE	NONE	NONE	AT1TE73690	ATDNA2T9C:DNA/MuDR	AT1G60590-AT1G60600	NONE	AT1G60600
chr1	22356836	22357062	21	4+1+16	7	5	53	14/63=	22.2222	18/51=	35.2941	57/438=	13.0137	0/152=	0	20/124=	16.129	29/1150=	2.5217	14.2548	3.1623	NONE	NONE	NONE	NONE	NONE	NONE	AT1G60710-AT1G60720	AT1G60710;AT1G60720	AT1G60730
chr1	22364861	22365260	12	5+2+5	6	8	66	44/60=	73.3333	8/77=	10.3896	14/650=	2.1538	22/104=	21.1538	6/190=	3.1579	6/1334=	0.4498	7.9451	2.405	NONE	NONE	NONE	NONE	AT1TE73835	HELITRONY3:RC/Helitron	AT1G60750-AT1G60760	AT1G60760	NONE
chr1	22379795	22379977	10	4+0+6	10	3	62	19/140=	13.5714	0/47=	0	19/879=	2.1615	0/312=	0	0/90=	0	1/1781=	0.0561	3.8867	0.0556	NONE	NONE	NONE	NONE	AT1TE73870	ATCOPIA21:LTR/Copia	AT1G60783-AT1G60790	NONE	AT1G60790
chr1	22408730	22409356	48	10+10+28	17	14	155	173/202=	85.6436	91/172=	52.907	115/1824=	6.3048	176/463=	38.013	66/363=	18.1818	87/4015=	2.1669	17.8499	6.5481	NONE	NONE	NONE	NONE	NONE	NONE	AT1G60860-AT1G60870	AT1G60860;AT1G60870	NONE
chr1	22418068	22419400	104	35+23+46	50	30	260	469/632=	74.2089	184/371=	49.5957	183/3092=	5.9185	262/1182=	22.1658	62/778=	7.9692	77/6483=	1.1877	21.3719	5.898	NONE	NONE	NONE	NONE	AT1TE73995	HELITRONY3:RC/Helitron	AT1G60890-AT1G60900	AT1G60890	NONE
chr1	22443843	22444052	34	5+8+21	6	10	65	60/71=	84.507	55/107=	51.4019	146/695=	21.0072	20/126=	15.873	14/240=	5.8333	111/1415=	7.8445	29.2494	8.9645	NONE	NONE	NONE	NONE	NONE	NONE	AT1G60940-AT1G60950	AT1G60950	NONE
chr1	22449911	22450003	12	2+2+8	2	3	16	19/20=	95	4/33=	12.1212	22/125=	17.6	1/50=	2	1/81=	1.2346	15/352=	4.2614	26.0509	3.6105	NONE	NONE	NONE	NONE	AT1TE74085	ATREP3:RC/Helitron	AT1G60970-AT1G60980	AT1G60970	NONE
chr1	22457802	22458555	27	13+5+9	26	18	157	214/328=	65.2439	21/204=	10.2941	33/1955=	1.688	217/617=	35.1702	0/405=	0	43/3656=	1.1761	10.6148	4.9417	NONE	NONE	NONE	NONE	AT1TE74100	ATREP5:RC/Helitron	AT1G60985-AT1G60986	AT1G60986	AT1G60985
chr1	22494214	22494251	10	10+0+0	10	9	6	139/165=	84.2424	0/133=	0	1/79=	1.2658	19/309=	6.1489	1/275=	0.3636	0/183=	0	34.0628	2.6153	AT1G61080	-	protein_coding_gene	Hydroxyproline-rich glycoprotein family protein	NONE	NONE	NONE	NONE	NONE
chr1	22497359	22497853	20	8+10+2	10	24	91	41/122=	33.6066	36/305=	11.8033	10/1044=	0.9579	0/225=	0	1/563=	0.1776	5/2006=	0.2493	5.6636	0.2356	NONE	NONE	NONE	NONE	AT1TE74220	HELITRONY3:RC/Helitron	AT1G61080-AT1G61090	AT1G61080	NONE
chr1	22512769	22513700	46	12+19+15	23	28	184	204/260=	78.4615	93/309=	30.0971	60/2044=	2.9354	158/526=	30.038	50/598=	8.3612	40/3752=	1.0661	13.0793	5.0222	AT1G61105	-	protein_coding_gene	Toll-Interleukin-Resistance (TIR) domain family protein	AT1TE74260	HELITRONY1B:RC/Helitron	AT1G61100-AT1G61105	AT1G61100	AT1G61105
chr1	22514378	22515538	33	26+3+4	58	22	247	148/741=	19.973	11/281=	3.9146	24/2912=	0.8242	2/1608=	0.1244	0/543=	0	5/6229=	0.0803	4.9168	0.0835	AT1G61105	-	protein_coding_gene	Toll-Interleukin-Resistance (TIR) domain family protein	NONE	NONE	AT1G61105-AT1G61110	AT1G61105	NONE
chr1	22516367	22516612	23	7+2+14	18	8	67	23/242=	9.5041	8/108=	7.4074	46/841=	5.4697	3/505=	0.5941	0/211=	0	4/1729=	0.2313	5.4794	0.3067	AT1G61110	+	protein_coding_gene	NAC domain containing protein 25	NONE	NONE	AT1G61105-AT1G61110	AT1G61110	NONE
chr1	22524347	22524724	33	6+3+24	6	9	77	38/67=	56.7164	11/102=	10.7843	111/812=	13.67	1/136=	0.7353	0/200=	0	0/1663=	0	17.3257	0.0418	AT1G61120	+	protein_coding_gene	terpene synthase 04	NONE	NONE	NONE	NONE	NONE
chr1	22541321	22542120	98	15+12+71	16	16	217	85/235=	36.1702	76/219=	34.7032	232/3160=	7.3418	5/498=	1.004	26/450=	5.7778	26/6452=	0.403	11.9854	0.8764	NONE	NONE	NONE	NONE	NONE	NONE	AT1G61140-AT1G61150	AT1G61140;AT1G61150	NONE
chr1	22549060	22549457	36	10+2+24	15	6	90	40/205=	19.5122	8/67=	11.9403	83/1093=	7.5938	3/374=	0.8021	0/148=	0	5/1956=	0.2556	11.0076	0.24	NONE	NONE	NONE	NONE	NONE	NONE	AT1G61165-AT1G61170	AT1G61170	AT1G61165
chr1	22592951	22593446	26	4+2+20	5	8	91	30/52=	57.6923	18/73=	24.6575	84/835=	10.0599	11/110=	10	22/182=	12.0879	102/1853=	5.5046	13.7332	6.6649	NONE	NONE	NONE	NONE	AT1TE74530	ATREP10D:RC/Helitron	AT1G61255-AT1G61260	NONE	AT1G61260
chr1	22596027	22596279	24	5+2+17	11	9	56	18/126=	14.2857	9/101=	8.9109	52/679=	7.6583	0/330=	0	0/268=	0	1/1564=	0.0639	8.7264	0.0731	NONE	NONE	NONE	NONE	NONE	NONE	AT1G61260-AT1G61270	AT1G61260	NONE
chr1	22601511	22602624	66	19+32+15	39	56	307	100/582=	17.1821	123/797=	15.4329	87/4214=	2.0645	12/1175=	1.0213	10/1716=	0.5828	14/8505=	0.1646	5.7246	0.2973	AT1G61270	-	protein_coding_gene	Transmembrane amino acid transporter family protein	NONE	NONE	AT1G61270-AT1G61275	AT1G61270;AT1G61280	NONE
chr1	22609321	22609489	12	8+4+0	13	12	48	94/225=	41.7778	9/206=	4.3689	2/790=	0.2532	40/395=	10.1266	0/357=	0	1/1340=	0.0746	7.3399	1.9791	AT1G61300	-	protein_coding_gene	LRR and NB-ARC domains-containing disease resistance protein	NONE	NONE	NONE	NONE	NONE
chr1	22614453	22614881	10	10+0+0	28	21	113	55/442=	12.4434	1/368=	0.2717	2/1687=	0.1186	10/949=	1.0537	1/738=	0.1355	4/3747=	0.1068	2.2388	0.3197	AT1G61310	-	protein_coding_gene	LRR and NB-ARC domains-containing disease resistance protein	NONE	NONE	NONE	NONE	NONE
chr1	22616909	22616983	13	2+5+6	4	9	14	8/50=	16	17/111=	15.3153	17/183=	9.2896	0/93=	0	1/216=	0.463	0/314=	0	12.1366	0.1481	NONE	NONE	NONE	NONE	NONE	NONE	AT1G61310-AT1G61320	AT1G61310;AT1G61320	NONE
chr1	22620191	22620613	26	10+7+9	22	16	99	113/313=	36.1022	46/210=	21.9048	68/1250=	5.44	72/535=	13.4579	18/354=	5.0847	37/2323=	1.5928	12.5837	4.8025	NONE	NONE	NONE	NONE	AT1TE74610;AT1TE74615	HELITRONY1B:RC/Helitron;ATREP3:RC/Helitron	AT1G61320-AT1G61330	NONE	AT1G61320
chr1	22625698	22626296	56	19+10+27	36	19	135	233/455=	51.2088	67/231=	29.0043	150/1913=	7.8411	135/987=	13.6778	32/416=	7.6923	50/3348=	1.4934	18.6103	5.2077	NONE	NONE	NONE	NONE	AT1TE74615	ATREP3:RC/Helitron	AT1G61330-AT1G61340	NONE	NONE
chr1	22636938	22637607	11	0+9+2	4	25	138	31/46=	67.3913	36/331=	10.8761	10/1656=	0.6039	47/90=	52.2222	8/680=	1.1765	9/3471=	0.2593	3.6339	1.6179	NONE	NONE	NONE	NONE	AT1TE74670	HELITRONY1B:RC/Helitron	AT1G61353-AT1G61360	AT1G61353	AT1G61360
chr1	22693757	22693916	14	9+1+4	9	6	24	54/90=	60	4/67=	5.9701	12/250=	4.8	3/243=	1.2346	0/184=	0	4/680=	0.5882	17.8125	0.8388	NONE	NONE	NONE	NONE	NONE	NONE	AT1G61500-AT1G61510	AT1G61500	NONE
chr1	22724294	22724640	27	1+7+19	3	22	90	4/32=	12.5	23/274=	8.3942	53/1109=	4.7791	0/93=	0	0/603=	0	6/2403=	0.2497	5.9783	0.1751	AT1G61590	-	protein_coding_gene	Protein kinase superfamily protein	NONE	NONE	NONE	NONE	NONE
chr1	22728058	22728643	59	6+18+35	7	27	123	27/120=	22.5	70/417=	16.7866	139/1793=	7.7524	2/247=	0.8097	0/866=	0	3/3719=	0.0807	10.5353	0.1015	NONE	NONE	NONE	NONE	NONE	NONE	AT1G61590-AT1G61600	NONE	NONE
chr1	22731425	22732124	47	12+8+27	20	18	167	125/297=	42.0875	47/268=	17.5373	127/2406=	5.2785	36/550=	6.5455	6/530=	1.1321	85/4384=	1.9389	10.1733	2.6895	NONE	NONE	NONE	NONE	AT1TE74960	ATHILA7:LTR/Gypsy	AT1G61600-AT1G61610	NONE	AT1G61600
chr1	22740731	22741082	18	16+0+2	32	12	69	108/477=	22.6415	5/177=	2.8249	11/945=	1.164	2/786=	0.2545	0/313=	0	0/1633=	0	6.9192	0.0753	NONE	NONE	NONE	NONE	AT1TE74980	ATDNA2T9C:DNA/MuDR	AT1G61620-AT1G61630	NONE	NONE
chr1	22742528	22742885	21	9+3+9	10	4	88	61/165=	36.9697	21/56=	37.5	39/1314=	2.968	3/292=	1.0274	6/91=	6.5934	11/2302=	0.4778	8.2544	0.8444	NONE	NONE	NONE	NONE	NONE	NONE	AT1G61620-AT1G61630	NONE	NONE
chr1	22743483	22743892	12	9+2+1	16	12	70	43/197=	21.8274	10/160=	6.25	13/715=	1.8182	11/336=	3.2738	1/244=	0.4098	10/1472=	0.6793	6.6282	1.2252	NONE	NONE	NONE	NONE	NONE	NONE	AT1G61620-AT1G61630	AT1G61630	NONE
chr1	22763676	22764116	33	4+6+23	9	12	107	31/123=	25.2033	52/172=	30.2326	111/1421=	7.8114	19/246=	7.7236	24/306=	7.8431	104/2561=	4.0609	11.0937	4.8383	NONE	NONE	NONE	NONE	AT1TE75045	ATDNA2T9C:DNA/MuDR	AT1G61660-AT1G61667	NONE	NONE
chr1	22764918	22765235	32	12+0+20	13	3	69	36/178=	20.2247	0/32=	0	71/790=	8.9873	3/368=	0.8152	0/91=	0	1/1596=	0.0627	11.7464	0.1182	NONE	NONE	NONE	NONE	NONE	NONE	AT1G61660-AT1G61667	NONE	NONE
chr1	22780227	22780507	29	6+8+15	6	9	68	53/73=	72.6027	39/120=	32.5	48/771=	6.2257	16/182=	8.7912	13/261=	4.9808	28/1759=	1.5918	13.5739	2.8248	NONE	NONE	NONE	NONE	NONE	NONE	AT1G61685-AT1G61688	NONE	AT1G61688
chr1	22798508	22798767	10	10+0+0	22	17	52	80/316=	25.3165	0/249=	0	0/771=	0	2/661=	0.3026	2/535=	0.3738	2/1583=	0.1263	7.342	0.2306	AT1G61740	-	protein_coding_gene	Sulfite exporter TauE/SafE family protein	NONE	NONE	NONE	NONE	NONE
chr1	22816892	22817125	10	7+2+1	7	8	53	17/58=	29.3103	7/87=	8.046	13/504=	2.5794	1/166=	0.6024	0/200=	0	3/1165=	0.2575	6.1173	0.2028	NONE	NONE	NONE	NONE	AT1TE75210	ATHILA7:LTR/Gypsy	AT1G61790-AT1G61795	NONE	NONE
chr1	22830117	22831150	56	18+16+22	33	40	222	142/410=	34.6341	84/506=	16.6008	157/2540=	6.1811	92/926=	9.9352	35/1041=	3.3622	114/5492=	2.0757	10.4297	3.403	AT1G61810	+	protein_coding_gene	beta-glucosidase 45	NONE	NONE	NONE	NONE	NONE
chr1	22840449	22841384	28	24+4+0	38	16	263	139/621=	22.3833	11/242=	4.5455	9/3905=	0.2305	47/1160=	4.0517	2/495=	0.404	11/7795=	0.1411	3.2077	0.6043	AT1G61830	+	pseudogene	pseudogene, CHP-rich zinc finger protein, putative, similar to putative CHP-rich zinc finger protein GI:9293934 from (Arabidopsis thaliana)	NONE	NONE	NONE	NONE	NONE
chr1	22849781	22849907	15	4+1+10	6	2	35	13/76=	17.1053	5/21=	23.8095	30/398=	7.5377	0/155=	0	0/49=	0	7/845=	0.8284	8.0385	0.706	AT1G61840	+	protein_coding_gene	Cysteine/Histidine-rich C1 domain family protein	AT1TE75305	HELITRONY1A:RC/Helitron	AT1G61840-AT1G61850	NONE	AT1G61840
chr1	22871874	22872253	21	1+6+14	6	8	71	52/57=	91.2281	47/90=	52.2222	74/709=	10.4372	77/136=	56.6176	20/180=	11.1111	45/1371=	3.2823	18.8618	8.2493	NONE	NONE	NONE	NONE	AT1TE75400;AT1TE75405	ATREP10D:RC/Helitron;ATDNA2T9A:DNA/MuDR	AT1G61890-AT1G61900	AT1G61890	NONE
chr1	22876899	22877161	29	7+8+14	7	8	44	26/72=	36.1111	31/110=	28.1818	59/534=	11.0487	0/161=	0	0/174=	0	1/902=	0.1109	16.2773	0.0652	NONE	NONE	NONE	NONE	NONE	NONE	AT1G61890-AT1G61900	NONE	NONE
chr1	22888864	22889242	24	3+5+16	7	7	72	102/128=	79.6875	27/80=	33.75	123/745=	16.5101	86/178=	48.3146	2/144=	1.3889	103/1283=	8.0281	21.0103	8.8948	AT1G61920	+	protein_coding_gene	unknown protein; FUNCTIONS IN: molecular_function unknown; INVOLVED IN: biological_process unknown; LOCATED IN: endomembrane system; EXPRESSED IN: sperm cell, male gametophyte, pollen tube; EXPRESSED DURING: M germinated pollen stage; Has 3 Blast hits to 3 proteins in 1 species: Archae - 0; Bacteria - 0; Metazoa - 0; Fungi - 0; Plants - 3; Viruses - 0; Other Eukaryotes - 0 (source: NCBI BLink).	AT1TE75445	ATN9_1:DNA/MuDR	AT1G61920-AT1G61930	NONE	AT1G61920
chr1	22889576	22889923	18	13+4+1	14	9	59	54/172=	31.3953	13/104=	12.5	11/746=	1.4745	2/362=	0.5525	0/230=	0	7/1359=	0.5151	8.0706	0.5211	NONE	NONE	NONE	NONE	NONE	NONE	AT1G61920-AT1G61930	NONE	AT1G61920
chr1	22896220	22896520	11	4+3+4	5	14	62	15/58=	25.8621	12/152=	7.8947	18/706=	2.5496	0/112=	0	0/311=	0	2/1357=	0.1474	5.2551	0.1058	NONE	NONE	NONE	NONE	NONE	NONE	AT1G61930-AT1G61940	NONE	AT1G61940
chr1	22925108	22925723	16	16+0+0	39	14	156	256/746=	34.3164	0/294=	0	8/2876=	0.2782	181/1236=	14.644	0/444=	0	13/4857=	0.2677	6.8916	2.8979	AT1G62030	-	protein_coding_gene	Cysteine/Histidine-rich C1 domain family protein	NONE	NONE	NONE	NONE	NONE
chr1	22929753	22930216	38	15+10+13	30	19	91	197/312=	63.141	35/192=	18.2292	43/865=	4.9711	257/813=	31.6113	35/536=	6.5299	64/2231=	2.8687	19.4236	9.2867	AT1G62035	-	miRNA	MIR171C; miRNA	NONE	NONE	AT1G62030-AT1G62035;AT1G62035-AT1G62040	NONE	NONE
chr1	22939869	22940431	15	5+6+4	25	29	136	18/323=	5.5728	23/373=	6.1662	27/1797=	1.5025	1/691=	0.1447	2/800=	0.25	6/3752=	0.1599	2.7683	0.1722	AT1G62055	-	pseudogene	pseudogene, hypothetical protein	NONE	NONE	AT1G62050-AT1G62055	AT1G62050	NONE
chr1	22945646	22945951	11	7+2+2	8	16	91	28/114=	24.5614	10/207=	4.8309	21/1091=	1.9248	9/238=	3.7815	1/502=	0.1992	1/2606=	0.0384	3.4827	0.335	NONE	NONE	NONE	NONE	NONE	NONE	AT1G62075-AT1G62080	NONE	AT1G62080
chr1	22991477	22991930	10	7+0+3	21	19	118	36/359=	10.0279	5/296=	1.6892	16/1702=	0.9401	2/623=	0.321	9/479=	1.8789	13/2670=	0.4869	2.507	0.7091	AT1G62230	-	transposable_element_gene	transposable element gene	AT1TE75775;AT1TE75780;AT1TE75770	ATREP3:RC/Helitron;ATREP3:RC/Helitron;ATLINE1_1:LINE/L1	AT1G62230-AT1G62240	NONE	NONE
chr1	22993933	22994279	23	4+1+18	4	10	86	49/58=	84.4828	5/126=	3.9683	147/1108=	13.2671	24/97=	24.7423	1/259=	0.3861	169/2141=	7.8935	17.3796	8.269	NONE	NONE	NONE	NONE	AT1TE75780;AT1TE75785	ATREP3:RC/Helitron;ATREP3:RC/Helitron	AT1G62230-AT1G62240	AT1G62240	NONE
chr1	23000304	23001290	23	20+2+1	56	57	251	341/815=	41.8405	12/881=	1.3621	5/3651=	0.1369	368/1910=	19.267	2/1906=	0.1049	16/8136=	0.1967	7.1687	3.1494	AT1G62262	-	protein_coding_gene	SLAC1 homologue 4	NONE	NONE	NONE	AT1G62260	NONE
chr1	23002270	23003028	26	11+5+10	23	11	155	55/269=	20.4461	22/120=	18.3333	67/1659=	4.0386	0/563=	0	0/272=	0	5/3690=	0.1355	7.5562	0.107	NONE	NONE	NONE	NONE	NONE	NONE	AT1G62262-AT1G62270	AT1G62262	NONE
chr1	23004076	23005039	48	26+8+14	49	28	197	268/767=	34.9413	38/452=	8.4071	51/2866=	1.7795	147/1491=	9.8592	7/855=	0.8187	21/5662=	0.3709	7.6594	1.8975	AT1G62270	+	protein_coding_gene	F-box and associated interaction domains-containing protein	NONE	NONE	AT1G62262-AT1G62270	AT1G62270	NONE
chr1	23011458	23012386	19	18+1+0	38	53	230	320/628=	50.9554	5/950=	0.5263	4/3951=	0.1012	214/1174=	18.2283	2/1655=	0.1208	10/6866=	0.1456	5.7025	2.2578	AT1G62290	-	protein_coding_gene	Saposin-like aspartyl protease family protein	NONE	NONE	NONE	NONE	NONE
chr1	23025375	23025791	25	5+5+15	6	9	98	15/76=	19.7368	13/113=	11.5044	51/1098=	4.6448	0/127=	0	0/218=	0	3/2241=	0.1339	7.3682	0.127	NONE	NONE	NONE	NONE	NONE	NONE	AT1G62301-AT1G62305	NONE	AT1G62305
chr1	23026379	23026476	17	16+1+0	18	10	24	167/216=	77.3148	3/122=	2.459	0/292=	0	128/573=	22.3386	10/312=	3.2051	18/784=	2.2959	27.0244	9.3675	NONE	NONE	NONE	NONE	NONE	NONE	AT1G62301-AT1G62305	NONE	AT1G62305
chr1	23029759	23030787	56	11+17+28	44	41	234	40/634=	6.3091	54/537=	10.0559	111/2948=	3.7653	0/1191=	0	1/965=	0.1036	12/5548=	0.2163	4.7087	0.1663	NONE	NONE	NONE	NONE	NONE	NONE	AT1G62305-AT1G62310	AT1G62305	NONE
chr1	23038826	23039243	18	18+0+0	26	14	76	264/426=	61.9718	0/215=	0	1/752=	0.133	223/1028=	21.6926	1/508=	0.1969	1/1997=	0.0501	14.0666	4.1816	AT1G62310	-	protein_coding_gene	transcription factor jumonji (jmjC) domain-containing protein	NONE	NONE	NONE	NONE	NONE
chr1	23042005	23043478	45	34+9+2	104	73	300	393/1366=	28.7701	36/969=	3.7152	24/3747=	0.6405	450/3207=	14.0318	15/2232=	0.672	15/9500=	0.1579	7.7487	3.3223	AT1G62320	-	protein_coding_gene	ERD (early-responsive to dehydration stress) family protein	NONE	NONE	NONE	NONE	NONE
chr1	23044304	23044355	13	13+0+0	13	0	6	138/234=	58.9744	0/0=	NA	1/101=	0.9901	21/396=	5.303	0/0=	NA	0/168=	0	42.8594	3.3514	AT1G62320	-	protein_coding_gene	ERD (early-responsive to dehydration stress) family protein	NONE	NONE	NONE	NONE	NONE
chr1	23055539	23056011	23	6+1+16	11	8	109	17/149=	11.4094	4/96=	4.1667	44/1414=	3.1117	6/285=	2.1053	0/188=	0	1/2723=	0.0367	3.7653	0.1992	AT1G62340	-	protein_coding_gene	PA-domain containing subtilase family protein	NONE	NONE	AT1G62340-AT1G62350	AT1G62340;AT1G62350	NONE
chr1	23087638	23088318	71	19+12+40	21	20	143	84/242=	34.7107	45/208=	21.6346	140/1465=	9.5563	0/609=	0	0/571=	0	6/3909=	0.1535	16.304	0.107	NONE	NONE	NONE	NONE	AT1TE76100	ATLINE1_3A:LINE/L1	AT1G62390-AT1G62400	AT1G62390	NONE
chr1	23095846	23096159	14	8+5+1	9	11	60	26/83=	31.3253	17/110=	15.4545	4/547=	0.7313	0/211=	0	3/283=	1.0601	3/1415=	0.212	6.4418	0.3433	NONE	NONE	NONE	NONE	AT1TE76130;AT1TE76125;AT1TE76120	HELITRONY3:RC/Helitron;ATREP19:DNA;ATREP15:RC/Helitron	AT1G62410-AT1G62421	NONE	NONE
chr1	23101478	23102440	42	10+20+12	23	36	207	208/297=	70.0337	115/459=	25.0545	74/2552=	2.8997	178/532=	33.4586	52/924=	5.6277	38/5445=	0.6979	12.1148	5.1642	NONE	NONE	NONE	NONE	NONE	NONE	AT1G62422-AT1G62420	AT1G62422	AT1G62420
chr1	23117756	23118276	73	19+12+42	22	16	142	210/319=	65.8307	87/233=	37.3391	185/1941=	9.5312	14/636=	2.2013	9/473=	1.9027	63/4040=	1.5594	18.3215	1.6218	NONE	NONE	NONE	NONE	AT1TE76215;AT1TE76210	ATCOPIA51:LTR/Copia;ATCOPIA86:LTR/Copia	AT1G62450-AT1G62460	AT1G62450	NONE
chr1	23123219	23124129	128	25+18+85	26	27	192	169/407=	41.5233	115/355=	32.3944	454/2695=	16.846	12/717=	1.6736	27/666=	4.0541	99/4627=	2.1396	22.8327	2.8518	NONE	NONE	NONE	NONE	AT1TE76220	ATTIRTA1:DNA/Tc1	AT1G62460-AT1G62480	NONE	NONE
chr1	23124971	23125118	19	6+4+9	6	4	32	73/89=	82.0225	30/60=	50	36/432=	8.3333	4/143=	2.7972	4/95=	4.2105	14/776=	1.8041	23.9904	2.4727	NONE	NONE	NONE	NONE	AT1TE76230	ATREP3:RC/Helitron	AT1G62460-AT1G62480	NONE	NONE
[truncated: 6,761 more rows]

## Sheet: ros1-4
chr	start	end	DMC_num	DMC_type	CG_num	CHG_num	CHH_num	mut_CG	mut_CG_per	mut_CHG	mut_CHG_per	mut_CHH	mut_CHH_per	wt_CG	wt_CG_per	wt_CHG	wt_CHG_per	wt_CHH	wt_CHH_per	avge_meth_level_mut	avge_meth_level_wt	Gene	Strand	GeneType	GeneAnnot	TE	TEFamily	Intergenic	Promoter_1kb	Downstream_1kb
[truncated: 5,400 more rows]

[truncated: 7 more sheets: met18-1 replicate-1, met18-1 replicate-2, met18-2 replicate-1, met18-2 replicate-2, met18 two alleles overlap, met18-1 two replicates overlap, met18-2 two replicates overlap]
