# Supplementary material for: MET18 Connects the Cytosolic Iron-Sulfur Cluster Assembly Pathway to Active DNA Demethylation in Arabidopsis
Source: PLoS Genet. 2015 Oct 22;11(10):e1005559. doi: 10.1371/journal.pgen.1005559 (PMC4619598; doi:10.1371/journal.pgen.1005559)
Supplement: S2 Table — (XLSX) [file pgen.1005559.s011.xlsx]

## Sheet: MET18
Accession	Description	Score MET18	Coverage MET18	# Peptides MET18	# PSM MET18
Q0WVF8(MET18)	ARM repeat superfamily protein OS=Arabidopsis thaliana GN=AT5G48120 PE=2 SV=1 - [Q0WVF8_ARATH]	1350.5	88.01	83	385
P10896	Ribulose bisphosphate carboxylase/oxygenase activase, chloroplastic OS=Arabidopsis thaliana GN=RCA PE=1 SV=2 - [RCA_ARATH]	184.988	55.91	22	51
P10896-2	Isoform Short of Ribulose bisphosphate carboxylase/oxygenase activase, chloroplastic OS=Arabidopsis thaliana GN=RCA - [RCA_ARATH]	182.495	57.17	21	50
P22953	Probable mediator of RNA polymerase II transcription subunit 37e OS=Arabidopsis thaliana GN=MED37E PE=1 SV=3 - [MD37E_ARATH]	174.383	59.6	33	51
Q56YW9	Tubulin beta-2 chain OS=Arabidopsis thaliana GN=TUBB2 PE=2 SV=2 - [TBB2_ARATH]	172.429	67.56	26	54
O03042	Ribulose bisphosphate carboxylase large chain OS=Arabidopsis thaliana GN=rbcL PE=1 SV=1 - [RBL_ARATH]	163.226	63.26	33	58
P29516	Tubulin beta-8 chain OS=Arabidopsis thaliana GN=TUBB8 PE=2 SV=2 - [TBB8_ARATH]	162.985	67.71	26	50
Q9ASR1	At1g56070/T6H22_13 OS=Arabidopsis thaliana GN=At1g56075 PE=2 SV=1 - [Q9ASR1_ARATH]	159.308	56.94	33	49
P29515	Tubulin beta-7 chain OS=Arabidopsis thaliana GN=TUBB7 PE=2 SV=1 - [TBB7_ARATH]	144.193	69.93	26	43
P24636	Tubulin beta-4 chain OS=Arabidopsis thaliana GN=TUBB4 PE=2 SV=2 - [TBB4_ARATH]	140.88	60.36	22	40
P55737	Heat shock protein 90-2 OS=Arabidopsis thaliana GN=HSP90-2 PE=1 SV=1 - [HS902_ARATH]	138.651	52.65	36	45
P51818	Heat shock protein 90-3 OS=Arabidopsis thaliana GN=HSP90-3 PE=1 SV=2 - [HS903_ARATH]	138.501	52.65	36	45
P19366	ATP synthase subunit beta, chloroplastic OS=Arabidopsis thaliana GN=atpB PE=1 SV=2 - [ATPB_ARATH]	138.028	73.09	27	45
Q0WLB5	Clathrin heavy chain 2 OS=Arabidopsis thaliana GN=CHC2 PE=1 SV=1 - [CLAH2_ARATH]	134.253	29.42	43	46
Q0WNJ6	Clathrin heavy chain 1 OS=Arabidopsis thaliana GN=CHC1 PE=1 SV=1 - [CLAH1_ARATH]	133.502	28.62	42	46
P29517	Tubulin beta-9 chain OS=Arabidopsis thaliana GN=TUBB9 PE=1 SV=1 - [TBB9_ARATH]	126.413	63.06	23	37
P29513	Tubulin beta-5 chain OS=Arabidopsis thaliana GN=TUBB5 PE=2 SV=1 - [TBB5_ARATH]	116.433	55.46	20	37
P29514	Tubulin beta-6 chain OS=Arabidopsis thaliana GN=TUBB6 PE=2 SV=1 - [TBB6_ARATH]	111.056	57.68	21	36
P38418	Lipoxygenase 2, chloroplastic OS=Arabidopsis thaliana GN=LOX2 PE=1 SV=1 - [LOX2_ARATH]	110.143	50	34	38
Q9LY09	Oleosin GRP-17 OS=Arabidopsis thaliana GN=GRP17 PE=1 SV=1 - [GRP17_ARATH]	107.205	32.6	12	29
P83483	ATP synthase subunit beta-1, mitochondrial OS=Arabidopsis thaliana GN=At5g08670 PE=1 SV=1 - [ATPBM_ARATH]	104.429	65.11	25	31
O65719	Heat shock 70 kDa protein 3 OS=Arabidopsis thaliana GN=HSP70-3 PE=1 SV=1 - [HSP7C_ARATH]	103.853	44.99	23	33
B9DGT7	Tubulin alpha-2 chain OS=Arabidopsis thaliana GN=TUBA2 PE=2 SV=2 - [TBA2_ARATH]	101.902	67.11	21	31
P29511	Tubulin alpha-6 chain OS=Arabidopsis thaliana GN=TUBA6 PE=1 SV=1 - [TBA6_ARATH]	98.9359	66.89	20	30
Q39043	Mediator of RNA polymerase II transcription subunit 37f OS=Arabidopsis thaliana GN=MED37F PE=1 SV=2 - [MD37F_ARATH]	98.3175	46.26	25	29
P21240	Chaperonin 60 subunit beta 1, chloroplastic OS=Arabidopsis thaliana GN=CPN60B1 PE=1 SV=3 - [CPNB1_ARATH]	94.4962	43.67	21	24
P54609	Cell division control protein 48 homolog A OS=Arabidopsis thaliana GN=CDC48A PE=1 SV=1 - [CD48A_ARATH]	89.7146	44.87	24	28
Q9SE50	Beta-D-glucopyranosyl abscisate beta-glucosidase OS=Arabidopsis thaliana GN=BGLU18 PE=1 SV=2 - [BGL18_ARATH]	88.2709	52.27	20	24
Q9SF40	60S ribosomal protein L4-1 OS=Arabidopsis thaliana GN=RPL4A PE=2 SV=1 - [RL4A_ARATH]	87.2879	42.61	18	28
Q9LKR3	Mediator of RNA polymerase II transcription subunit 37a OS=Arabidopsis thaliana GN=MED37A PE=1 SV=1 - [MD37A_ARATH]	86.2313	38.42	22	26
P20649	ATPase 1, plasma membrane-type OS=Arabidopsis thaliana GN=AHA1 PE=1 SV=3 - [PMA1_ARATH]	83.3436	25.08	19	23
P0DH99	Elongation factor 1-alpha 1 OS=Arabidopsis thaliana GN=A1 PE=1 SV=1 - [EF1A1_ARATH]	82.102	47.66	16	26
O50008	5-methyltetrahydropteroyltriglutamate--homocysteine methyltransferase 1 OS=Arabidopsis thaliana GN=MS1 PE=1 SV=1 - [METE1_ARATH]	81.8327	40.26	21	27
P19456	ATPase 2, plasma membrane-type OS=Arabidopsis thaliana GN=AHA2 PE=1 SV=2 - [PMA2_ARATH]	80.8987	25.74	19	23
Q9FI56	Chaperone protein ClpC1, chloroplastic OS=Arabidopsis thaliana GN=CLPC1 PE=1 SV=1 - [CLPC1_ARATH]	80.7542	35.31	27	29
P25858	Glyceraldehyde-3-phosphate dehydrogenase GAPC1, cytosolic OS=Arabidopsis thaliana GN=GAPC1 PE=1 SV=2 - [G3PC1_ARATH]	80.4169	72.19	20	28
P21238	Chaperonin 60 subunit alpha 1, chloroplastic OS=Arabidopsis thaliana GN=CPN60A1 PE=1 SV=2 - [CPNA1_ARATH]	79.7761	51.88	21	25
Q9LJE4	Chaperonin 60 subunit beta 2, chloroplastic OS=Arabidopsis thaliana GN=CPN60B2 PE=1 SV=1 - [CPNB2_ARATH]	79.5713	37.92	17	20
Q9SIF2	At2g04030/F3C11.14 OS=Arabidopsis thaliana GN=CR88 PE=2 SV=1 - [Q9SIF2_ARATH]	79.3763	44.1	21	25
Q9FX54	Glyceraldehyde-3-phosphate dehydrogenase GAPC2, cytosolic OS=Arabidopsis thaliana GN=GAPC2 PE=1 SV=1 - [G3PC2_ARATH]	78.1496	71.6	19	27
P22954	Probable mediator of RNA polymerase II transcription subunit 37c OS=Arabidopsis thaliana GN=MED37D PE=1 SV=2 - [MD37D_ARATH]	75.4817	41.35	20	25
B9DHQ0	Tubulin alpha-5 chain OS=Arabidopsis thaliana GN=TUBA5 PE=2 SV=2 - [TBA5_ARATH]	74.9577	52.44	17	22
Q9S7Y7	Alpha-xylosidase 1 OS=Arabidopsis thaliana GN=XYL1 PE=1 SV=1 - [XYL1_ARATH]	74.4812	31.69	21	25
O23654	V-type proton ATPase catalytic subunit A OS=Arabidopsis thaliana GN=VHA-A PE=1 SV=1 - [VATA_ARATH]	72.3209	43.82	23	24
Q9SJT9	Coatomer subunit alpha-2 OS=Arabidopsis thaliana GN=At2g21390 PE=2 SV=1 - [COPA2_ARATH]	71.5961	22.99	22	23
Q9ZPH2	Monothiol glutaredoxin-S17 OS=Arabidopsis thaliana GN=GRXS17 PE=2 SV=1 - [GRS17_ARATH]	71.2819	47.75	16	21
A8MRZ7	Translational initiation factor 4A-1 OS=Arabidopsis thaliana GN=EIF4A1 PE=4 SV=1 - [A8MRZ7_ARATH]	71.1387	50.75	19	23
F4JQ55	HSP90-like protein GRP94 OS=Arabidopsis thaliana GN=SHD PE=2 SV=1 - [F4JQ55_ARATH]	70.9634	40.58	26	28
P56777	Photosystem II CP47 chlorophyll apoprotein OS=Arabidopsis thaliana GN=psbB PE=1 SV=1 - [PSBB_ARATH]	70.9564	29.13	14	19
F4JF64	Clp ATPase OS=Arabidopsis thaliana GN=HSP93-III PE=3 SV=1 - [F4JF64_ARATH]	70.5747	30.18	21	23
Q8LPR9	Protein TIC110, chloroplastic OS=Arabidopsis thaliana GN=TIC110 PE=1 SV=1 - [TI110_ARATH]	70.2206	28.25	20	21
P41377	Eukaryotic initiation factor 4A-2 OS=Arabidopsis thaliana GN=TIF4A-2 PE=2 SV=1 - [IF4A2_ARATH]	69.0272	47.57	17	21
P49691	60S ribosomal protein L4-2 OS=Arabidopsis thaliana GN=RPL4D PE=2 SV=2 - [RL4B_ARATH]	68.9219	32.68	15	22
Q9LHA8	Probable mediator of RNA polymerase II transcription subunit 37c OS=Arabidopsis thaliana GN=MED37C PE=1 SV=1 - [MD37C_ARATH]	68.4271	26	16	23
F4HQE2	RAD3-like DNA-binding helicase protein OS=Arabidopsis thaliana GN=AT1G79950 PE=2 SV=1 - [F4HQE2_ARATH]	67.7683	26.63	19	22
P25856	Glyceraldehyde-3-phosphate dehydrogenase GAPA1, chloroplastic OS=Arabidopsis thaliana GN=GAPA1 PE=1 SV=3 - [G3PA1_ARATH]	67.4992	53.79	18	20
Q9SAV1	Myrosinase-binding protein-like At1g52030 OS=Arabidopsis thaliana GN=F-ATMBP PE=2 SV=1 - [MB11_ARATH]	66.8409	41.74	18	22
Q9FH02	ATP-dependent zinc metalloprotease FTSH 5, chloroplastic OS=Arabidopsis thaliana GN=FTSH5 PE=1 SV=1 - [FTSH5_ARATH]	63.6875	31.96	17	19
P53492	Actin-7 OS=Arabidopsis thaliana GN=ACT7 PE=1 SV=1 - [ACT7_ARATH]	63.2476	61.8	17	24
Q1WIQ6	NADP-dependent glyceraldehyde-3-phosphate dehydrogenase OS=Arabidopsis thaliana GN=ALDH11A3 PE=1 SV=2 - [GAPN_ARATH]	62.5238	40.93	13	17
O80990(CIA1)	Probable cytosolic iron-sulfur protein assembly protein CIAO1 homolog OS=Arabidopsis thaliana GN=emb1345 PE=2 SV=2 - [O80990_ARATH]	61.77	51.99	13	17
P25857	Glyceraldehyde-3-phosphate dehydrogenase GAPB, chloroplastic OS=Arabidopsis thaliana GN=GAPB PE=1 SV=2 - [G3PB_ARATH]	61.5187	42.06	18	20
Q9SSD2	F18B13.15 protein OS=Arabidopsis thaliana GN=F18B13.15 PE=4 SV=1 - [Q9SSD2_ARATH]	61.1402	12.59	20	23
P17745	Elongation factor Tu, chloroplastic OS=Arabidopsis thaliana GN=TUFA PE=1 SV=1 - [EFTU_ARATH]	60.3071	36.76	13	18
Q8RWV0	Transketolase-1, chloroplastic OS=Arabidopsis thaliana GN=TKL-1 PE=1 SV=1 - [TKTC1_ARATH]	60.2368	34.95	17	19
Q8L7S8	DEAD-box ATP-dependent RNA helicase 3, chloroplastic OS=Arabidopsis thaliana GN=RH3 PE=1 SV=2 - [RH3_ARATH]	60.1044	32.62	19	19
P11574	V-type proton ATPase subunit B1 OS=Arabidopsis thaliana GN=VHA-B1 PE=2 SV=2 - [VATB1_ARATH]	59.6317	47.33	16	17
Q9SGT7	At1g56110/T6H22_9 OS=Arabidopsis thaliana GN=T6H22.10 PE=2 SV=1 - [Q9SGT7_ARATH]	59.4294	38.51	14	16
Q9SYM5	Probable rhamnose biosynthetic enzyme 1 OS=Arabidopsis thaliana GN=RHM1 PE=1 SV=1 - [RHM1_ARATH]	58.8759	43.95	22	28
Q94A40	Coatomer subunit alpha-1 OS=Arabidopsis thaliana GN=At1g62020 PE=1 SV=2 - [COPA1_ARATH]	58.0004	19	18	20
Q9LQ55	Dynamin-2B OS=Arabidopsis thaliana GN=DRP2B PE=1 SV=2 - [DRP2B_ARATH]	57.3168	24.67	18	19
Q9SRV5	5-methyltetrahydropteroyltriglutamate--homocysteine methyltransferase 2 OS=Arabidopsis thaliana GN=MS2 PE=1 SV=1 - [METE2_ARATH]	57.2606	24.44	14	18
O80860	ATP-dependent zinc metalloprotease FTSH 2, chloroplastic OS=Arabidopsis thaliana GN=FTSH2 PE=1 SV=1 - [FTSH2_ARATH]	57.1574	24.32	12	17
Q9LF98	Fructose-bisphosphate aldolase OS=Arabidopsis thaliana GN=F8J2_100 PE=2 SV=1 - [Q9LF98_ARATH]	56.4513	61.45	14	16
Q9SZN1	V-type proton ATPase subunit B2 OS=Arabidopsis thaliana GN=VHA-B2 PE=2 SV=1 - [VATB2_ARATH]	56.0619	43.33	15	16
Q96292	Actin-2 OS=Arabidopsis thaliana GN=ACT2 PE=1 SV=1 - [ACT2_ARATH]	55.3177	47.75	13	20
Q9SZJ5	Serine hydroxymethyltransferase 1, mitochondrial OS=Arabidopsis thaliana GN=SHM1 PE=1 SV=1 - [GLYM1_ARATH]	54.0946	35.2	13	16
Q944G9	Probable fructose-bisphosphate aldolase 2, chloroplastic OS=Arabidopsis thaliana GN=FBA2 PE=1 SV=2 - [ALFC2_ARATH]	54.0566	42.21	13	16
P31167	ADP,ATP carrier protein 1, mitochondrial OS=Arabidopsis thaliana GN=AAC1 PE=1 SV=2 - [ADT1_ARATH]	53.8766	34.91	16	21
P49209	60S ribosomal protein L9-1 OS=Arabidopsis thaliana GN=RPL9B PE=2 SV=3 - [RL91_ARATH]	53.8515	63.92	11	15
P92549	ATP synthase subunit alpha, mitochondrial OS=Arabidopsis thaliana GN=ATPA PE=1 SV=2 - [ATPAM_ARATH]	53.6719	34.12	15	18
P56757	ATP synthase subunit alpha, chloroplastic OS=Arabidopsis thaliana GN=atpA PE=1 SV=1 - [ATPA_ARATH]	53.2239	37.28	16	17
P27140-3	Isoform 3 of Carbonic anhydrase, chloroplastic OS=Arabidopsis thaliana GN=CA1 - [CAHC_ARATH]	52.3312	55.93	13	16
Q93VH9	40S ribosomal protein S4-1 OS=Arabidopsis thaliana GN=RPS4A PE=2 SV=1 - [RS41_ARATH]	52.316	59	15	19
Q9C5C2	Myrosinase 2 OS=Arabidopsis thaliana GN=TGG2 PE=2 SV=1 - [BGL37_ARATH]	52.1978	46.62	17	18
Q9SIP7	40S ribosomal protein S3-1 OS=Arabidopsis thaliana GN=RPS3A PE=1 SV=1 - [RS31_ARATH]	52.078	54.4	14	17
O23255	Adenosylhomocysteinase 1 OS=Arabidopsis thaliana GN=SAHH1 PE=1 SV=1 - [SAHH1_ARATH]	51.3581	46.39	18	19
P30184	Leucine aminopeptidase 1 OS=Arabidopsis thaliana GN=PM25 PE=2 SV=1 - [AMPL1_ARATH]	51.3557	40.77	14	15
Q9STW6	Heat shock 70 kDa protein 6, chloroplastic OS=Arabidopsis thaliana GN=HSP70-6 PE=1 SV=1 - [HSP7F_ARATH]	50.9647	21.87	13	16
Q70E96	Aldehyde dehydrogenase family 3 member F1 OS=Arabidopsis thaliana GN=ALDH3F1 PE=2 SV=2 - [AL3F1_ARATH]	50.8073	41.74	16	20
P92966	Arginine/serine-rich-splicing factor RSP41 OS=Arabidopsis thaliana GN=RSP41 PE=1 SV=2 - [RSP41_ARATH]	50.6364	24.44	9	16
Q9CAI7	Eukaryotic initiation factor 4A-3 OS=Arabidopsis thaliana GN=TIF4A-3 PE=1 SV=1 - [IF4A3_ARATH]	50.3546	34.06	13	15
Q0WW26	Coatomer subunit gamma OS=Arabidopsis thaliana GN=At4g34450 PE=1 SV=2 - [COPG_ARATH]	50.1024	28.56	17	18
P29197	Chaperonin CPN60, mitochondrial OS=Arabidopsis thaliana GN=CPN60 PE=1 SV=2 - [CH60A_ARATH]	50.0784	30.5	15	17
Q9FJA6	40S ribosomal protein S3-3 OS=Arabidopsis thaliana GN=RPS3C PE=1 SV=1 - [RS33_ARATH]	47.2589	48.79	13	16
Q9LPW0-2	Isoform 2 of Glyceraldehyde 3-phosphate dehydrogenase GAPA2, chloroplastic OS=Arabidopsis thaliana GN=GAPA2 - [G3PA2_ARATH]	47.123	43.14	13	14
P56778	Photosystem II CP43 chlorophyll apoprotein OS=Arabidopsis thaliana GN=psbC PE=1 SV=3 - [PSBC_ARATH]	46.5856	28.54	9	13
Q9LNC5	Elongation factor like protein OS=Arabidopsis thaliana GN=F9P14.8 PE=2 SV=1 - [Q9LNC5_ARATH]	46.5238	24.82	18	19
Q9LD43	Acetyl-coenzyme A carboxylase carboxyl transferase subunit alpha, chloroplastic OS=Arabidopsis thaliana GN=CAC3 PE=1 SV=1 - [ACCA_ARATH]	46.2623	20.55	13	16
Q9SE83	Dynamin-2A OS=Arabidopsis thaliana GN=DRP2A PE=1 SV=2 - [DRP2A_ARATH]	46.2101	21.12	16	17
O04309	Myrosinase-binding protein-like At3g16470 OS=Arabidopsis thaliana GN=At3g16470 PE=1 SV=1 - [MB31_ARATH]	46.1149	51.44	13	13
Q9M339	40S ribosomal protein S3-2 OS=Arabidopsis thaliana GN=RPS3B PE=1 SV=1 - [RS32_ARATH]	46.0346	45.38	12	15
Q9SJU4	Probable fructose-bisphosphate aldolase 1, chloroplastic OS=Arabidopsis thaliana GN=FBA1 PE=1 SV=2 - [ALFC1_ARATH]	45.7652	49.37	13	16
P11139	Tubulin alpha-1 chain OS=Arabidopsis thaliana GN=TUBA1 PE=2 SV=1 - [TBA1_ARATH]	45.4023	25.33	9	13
Q38882	Phospholipase D alpha 1 OS=Arabidopsis thaliana GN=PLDALPHA1 PE=1 SV=2 - [PLDA1_ARATH]	45.2355	25.43	16	18
Q9FN48	Calcium sensing receptor, chloroplastic OS=Arabidopsis thaliana GN=CAS PE=1 SV=1 - [CAS_ARATH]	44.4103	34.11	10	11
Q8GUK4	Subtilase family protein OS=Arabidopsis thaliana GN=AT4G21650 PE=2 SV=1 - [Q8GUK4_ARATH]	43.5338	24.54	14	14
P17094	60S ribosomal protein L3-1 OS=Arabidopsis thaliana GN=ARP1 PE=2 SV=5 - [RL31_ARATH]	42.8511	39.33	17	18
Q9MAB3	Probable nucleolar protein 5-2 OS=Arabidopsis thaliana GN=NOP5-2 PE=2 SV=1 - [NOP5B_ARATH]	42.7222	29.46	10	11
Q8W112	Beta-D-glucan exohydrolase-like protein OS=Arabidopsis thaliana GN=AT5G20950 PE=2 SV=1 - [Q8W112_ARATH]	42.6996	20.83	10	13
Q42262	40S ribosomal protein S3a-2 OS=Arabidopsis thaliana GN=RPS3AB PE=2 SV=3 - [RS3A2_ARATH]	42.6946	38.55	9	12
Q9FGX1	ATP-citrate synthase beta chain protein 2 OS=Arabidopsis thaliana GN=ACLB-2 PE=1 SV=1 - [ACLB2_ARATH]	42.6519	28.78	12	12
Q9SYP2	Pyrophosphate--fructose 6-phosphate 1-phosphotransferase subunit alpha 1 OS=Arabidopsis thaliana GN=PFP-ALPHA1 PE=2 SV=1 - [PFPA1_ARATH]	42.4076	29.48	13	14
O04983	Biotin carboxylase, chloroplastic OS=Arabidopsis thaliana GN=CAC2 PE=1 SV=1 - [ACCC_ARATH]	42.2655	32.4	13	15
P53496	Actin-11 OS=Arabidopsis thaliana GN=ACT11 PE=1 SV=1 - [ACT11_ARATH]	42.2359	49.34	13	18
Q9FNN5	NADH dehydrogenase [ubiquinone] flavoprotein 1, mitochondrial OS=Arabidopsis thaliana GN=At5g08530 PE=2 SV=1 - [NDUV1_ARATH]	42.2107	27.78	10	14
Q9C522	ATP-citrate synthase beta chain protein 1 OS=Arabidopsis thaliana GN=ACLB-1 PE=2 SV=1 - [ACLB1_ARATH]	42.1409	26.32	11	11
Q42525	Hexokinase-1 OS=Arabidopsis thaliana GN=HXK1 PE=1 SV=2 - [HXK1_ARATH]	42.1185	43.75	15	15
Q93VG5	40S ribosomal protein S8-1 OS=Arabidopsis thaliana GN=RPS8A PE=2 SV=1 - [RS81_ARATH]	41.9163	52.7	11	13
Q9CA67	Geranylgeranyl diphosphate reductase, chloroplastic OS=Arabidopsis thaliana GN=CHLP PE=1 SV=1 - [CHLP_ARATH]	41.8737	31.05	11	14
P42644	14-3-3-like protein GF14 psi OS=Arabidopsis thaliana GN=GRF3 PE=1 SV=2 - [14333_ARATH]	41.8567	56.86	11	15
O81283	Translocase of chloroplast 159, chloroplastic OS=Arabidopsis thaliana GN=TOC159 PE=1 SV=1 - [TC159_ARATH]	41.8366	11.64	9	11
Q9SRX2	60S ribosomal protein L19-1 OS=Arabidopsis thaliana GN=RPL19A PE=2 SV=1 - [RL191_ARATH]	41.814	39.25	10	16
Q9SZD6	Elongation factor Ts OS=Arabidopsis thaliana GN=F19B15.90 PE=2 SV=1 - [Q9SZD6_ARATH]	41.8129	17.94	10	12
P42643	14-3-3-like protein GF14 chi OS=Arabidopsis thaliana GN=GRF1 PE=1 SV=3 - [14331_ARATH]	41.7592	41.95	11	14
Q9FZ76	60S ribosomal protein L6-1 OS=Arabidopsis thaliana GN=RPL6A PE=2 SV=1 - [RL61_ARATH]	41.5035	45.92	13	15
B3H5S2	Ribulose bisphosphate carboxylase small chain OS=Arabidopsis thaliana GN=AT5G38410 PE=3 SV=1 - [B3H5S2_ARATH]	41.1545	46.24	10	13
Q9LK36	Adenosylhomocysteinase 2 OS=Arabidopsis thaliana GN=SAHH2 PE=1 SV=1 - [SAHH2_ARATH]	41.0146	32.99	13	14
Q9C5U3	26S protease regulatory subunit 8 homolog A OS=Arabidopsis thaliana GN=RPT6A PE=1 SV=1 - [PRS8A_ARATH]	40.8491	29.36	10	13
Q01908	ATP synthase gamma chain 1, chloroplastic OS=Arabidopsis thaliana GN=ATPC1 PE=1 SV=1 - [ATPG1_ARATH]	40.7945	40.75	13	16
P25696	Bifunctional enolase 2/transcriptional activator OS=Arabidopsis thaliana GN=ENO2 PE=1 SV=1 - [ENO2_ARATH]	40.7801	28.38	10	11
Q9CAV0	40S ribosomal protein S3a-1 OS=Arabidopsis thaliana GN=RPS3AA PE=1 SV=3 - [RS3A1_ARATH]	40.0991	41.6	9	13
Q9FMU6	Mitochondrial phosphate carrier protein 3, mitochondrial OS=Arabidopsis thaliana GN=MPT3 PE=1 SV=1 - [MPCP3_ARATH]	39.8422	32	11	14
P20431	ATPase 3, plasma membrane-type OS=Arabidopsis thaliana GN=AHA3 PE=1 SV=2 - [PMA3_ARATH]	39.548	10.64	7	9
Q05758	Ketol-acid reductoisomerase, chloroplastic OS=Arabidopsis thaliana GN=At3g58610 PE=2 SV=2 - [ILV5_ARATH]	39.2469	25.72	11	13
Q8GUM2	Heat shock 70 kDa protein 9, mitochondrial OS=Arabidopsis thaliana GN=HSP70-9 PE=2 SV=1 - [HSP7I_ARATH]	38.9949	21.26	10	11
Q9SIH0	40S ribosomal protein S14-1 OS=Arabidopsis thaliana GN=RPS14A PE=1 SV=1 - [RS141_ARATH]	38.7274	59.33	8	12
Q39085	Delta(24)-sterol reductase OS=Arabidopsis thaliana GN=DIM PE=1 SV=2 - [DIM_ARATH]	38.5622	25.13	12	13
Q94AD1	AT hook motif-containing protein OS=Arabidopsis thaliana GN=AT1G48610 PE=2 SV=1 - [Q94AD1_ARATH]	38.4828	59.91	11	13
Q94B78	Glycine dehydrogenase (decarboxylating) 1, mitochondrial OS=Arabidopsis thaliana GN=GLDP1 PE=1 SV=2 - [GCSP1_ARATH]	38.3722	22.85	14	14
P49688	40S ribosomal protein S2-3 OS=Arabidopsis thaliana GN=RPS2C PE=1 SV=2 - [RS23_ARATH]	38.0207	41.75	10	12
Q42472	Glutamate decarboxylase 2 OS=Arabidopsis thaliana GN=GAD2 PE=1 SV=1 - [DCE2_ARATH]	37.9819	26.72	10	11
Q9LD90	H/ACA ribonucleoprotein complex subunit 4 OS=Arabidopsis thaliana GN=CBF5 PE=1 SV=1 - [CBF5_ARATH]	37.8173	33.45	13	14
Q9CAX6	40S ribosomal protein S14-2 OS=Arabidopsis thaliana GN=RPS14B PE=1 SV=1 - [RS142_ARATH]	37.7218	59.33	8	12
F4IVR2	Heat shock protein 60-2 OS=Arabidopsis thaliana GN=HSP60-2 PE=2 SV=1 - [F4IVR2_ARATH]	37.5606	25.17	11	12
Q9C9C5	60S ribosomal protein L6-3 OS=Arabidopsis thaliana GN=RPL6C PE=2 SV=1 - [RL63_ARATH]	37.4103	37.77	11	13
Q9STE8	Protein TOC75-3, chloroplastic OS=Arabidopsis thaliana GN=TOC75-3 PE=1 SV=1 - [TC753_ARATH]	36.808	23.11	11	13
Q8LB81	GDSL esterase/lipase At5g33370 OS=Arabidopsis thaliana GN=At5g33370 PE=2 SV=1 - [GDL79_ARATH]	36.755	28.96	8	12
Q42112	60S acidic ribosomal protein P0-2 OS=Arabidopsis thaliana GN=RPP0B PE=1 SV=2 - [RLA02_ARATH]	36.7398	61.88	10	11
P32961	Nitrilase 1 OS=Arabidopsis thaliana GN=NIT1 PE=1 SV=2 - [NRL1_ARATH]	36.3807	39.6	10	12
Q9FVT2	Probable elongation factor 1-gamma 2 OS=Arabidopsis thaliana GN=At1g57720 PE=2 SV=1 - [EF1G2_ARATH]	36.0605	34.14	10	11
P53497	Actin-12 OS=Arabidopsis thaliana GN=ACT12 PE=1 SV=1 - [ACT12_ARATH]	35.9778	38.73	10	15
P42737	Carbonic anhydrase 2, chloroplastic OS=Arabidopsis thaliana GN=CA2 PE=1 SV=2 - [CAH2_ARATH]	35.6952	46.33	9	11
Q94K05	At3g03960 OS=Arabidopsis thaliana GN=T11I18.7 PE=2 SV=1 - [Q94K05_ARATH]	35.6292	30.97	13	13
B9DG17	40S ribosomal protein SA OS=Arabidopsis thaliana GN=P40 PE=2 SV=1 - [B9DG17_ARATH]	35.4905	39.46	8	10
F4JMU5	Elongation factor Ts OS=Arabidopsis thaliana GN=emb2726 PE=2 SV=1 - [F4JMU5_ARATH]	35.4027	19.18	7	9
Q9LIA8	UDP-glucose 6-dehydrogenase 2 OS=Arabidopsis thaliana GN=UGD2 PE=1 SV=1 - [UGDH2_ARATH]	35.3762	20.63	7	8
Q9XF91	Photosystem II 22 kDa protein, chloroplastic OS=Arabidopsis thaliana GN=PSBS PE=2 SV=1 - [PSBS_ARATH]	35.0236	35.09	8	9
Q9SF16	AT3g11830/F26K24_12 OS=Arabidopsis thaliana GN=F26K24.12 PE=2 SV=1 - [Q9SF16_ARATH]	35.0206	29.08	11	12
P42697	Dynamin-related protein 1A OS=Arabidopsis thaliana GN=DRP1A PE=1 SV=3 - [DRP1A_ARATH]	34.9205	24.75	12	13
P42036	40S ribosomal protein S14-3 OS=Arabidopsis thaliana GN=RPS14C PE=2 SV=2 - [RS143_ARATH]	34.9185	40.67	7	11
Q9SYP1	F9H16.5 protein OS=Arabidopsis thaliana GN=F9H16.5 PE=4 SV=1 - [Q9SYP1_ARATH]	34.9132	6.68	11	11
Q9C5M0	Mitochondrial dicarboxylate/tricarboxylate transporter DTC OS=Arabidopsis thaliana GN=DTC PE=1 SV=1 - [DTC_ARATH]	34.908	32.89	9	11
P21218	Protochlorophyllide reductase B, chloroplastic OS=Arabidopsis thaliana GN=PORB PE=1 SV=3 - [PORB_ARATH]	34.7883	37.16	11	12
Q9LRR9-2	Isoform 2 of Peroxisomal (S)-2-hydroxy-acid oxidase GLO1 OS=Arabidopsis thaliana GN=GLO1 - [GLO1_ARATH]	34.7861	36.49	10	12
Q9LD55	Eukaryotic translation initiation factor 3 subunit A OS=Arabidopsis thaliana GN=TIF3A1 PE=1 SV=1 - [EIF3A_ARATH]	34.1152	16.72	11	12
P04778	Chlorophyll a-b binding protein 1, chloroplastic OS=Arabidopsis thaliana GN=LHCB1.3 PE=1 SV=1 - [CB1C_ARATH]	34.0381	55.81	8	9
Q5GM68	Phosphoenolpyruvate carboxylase 2 OS=Arabidopsis thaliana GN=PPC2 PE=1 SV=2 - [CAPP2_ARATH]	34.0333	14.54	11	11
P09468	ATP synthase epsilon chain, chloroplastic OS=Arabidopsis thaliana GN=atpE PE=3 SV=2 - [ATPE_ARATH]	34.0204	75.76	7	9
Q9C9I7	Putative uncharacterized protein At1g71500 OS=Arabidopsis thaliana GN=F26A9.12 PE=2 SV=1 - [Q9C9I7_ARATH]	33.9962	33.45	7	9
Q9SIV2	26S proteasome non-ATPase regulatory subunit 2 homolog A OS=Arabidopsis thaliana GN=RPN1A PE=1 SV=2 - [PSD2A_ARATH]	33.8645	19.3	12	12
F4JB05	Ribosomal protein S5/Elongation factor G/III/V family protein OS=Arabidopsis thaliana GN=AT3G12915 PE=4 SV=1 - [F4JB05_ARATH]	33.5828	20.12	10	12
Q39227	24-methylenesterol C-methyltransferase 2 OS=Arabidopsis thaliana GN=SMT2 PE=1 SV=2 - [SMT2_ARATH]	33.5066	40.17	11	12
Q9SLF7	60S acidic ribosomal protein P2-2 OS=Arabidopsis thaliana GN=RPP2B PE=2 SV=1 - [RLA22_ARATH]	33.4193	70.43	7	8
Q9LPG6	Probable rhamnose biosynthetic enzyme 2 OS=Arabidopsis thaliana GN=RHM2 PE=1 SV=1 - [RHM2_ARATH]	33.4093	20.84	12	14
P60039	60S ribosomal protein L7-3 OS=Arabidopsis thaliana GN=RPL7C PE=2 SV=1 - [RL73_ARATH]	33.1967	50.83	16	17
Q39102	ATP-dependent zinc metalloprotease FTSH 1, chloroplastic OS=Arabidopsis thaliana GN=FTSH1 PE=1 SV=2 - [FTSH1_ARATH]	33.096	21.23	12	12
P0DH91	ADP-ribosylation factor 2-B OS=Arabidopsis thaliana GN=ARF2-B PE=2 SV=1 - [ARF2B_ARATH]	33.0237	40.88	6	10
Q9LF33	UDP-glucose 6-dehydrogenase 3 OS=Arabidopsis thaliana GN=UGD3 PE=1 SV=1 - [UGDH3_ARATH]	32.9162	16.25	6	8
P42734	Probable cinnamyl alcohol dehydrogenase 9 OS=Arabidopsis thaliana GN=CAD9 PE=2 SV=2 - [CADH9_ARATH]	32.9011	45.28	11	11
P48347	14-3-3-like protein GF14 epsilon OS=Arabidopsis thaliana GN=GRF10 PE=1 SV=1 - [14310_ARATH]	32.8766	51.97	11	12
Q9LV11	ATPase 11, plasma membrane-type OS=Arabidopsis thaliana GN=AHA11 PE=1 SV=1 - [PMA11_ARATH]	32.7252	11.92	8	10
Q96255	Phosphoserine aminotransferase, chloroplastic OS=Arabidopsis thaliana GN=At4g35630 PE=2 SV=1 - [SERC_ARATH]	32.691	28.14	9	9
P49227	60S ribosomal protein L5-2 OS=Arabidopsis thaliana GN=RPL5B PE=2 SV=3 - [RL52_ARATH]	32.6631	42.86	12	14
Q39142	Light-harvesting chlorophyll protein complex II subunit B1 OS=Arabidopsis thaliana GN=Lhb1B1 PE=2 SV=1 - [Q39142_ARATH]	32.5745	51.5	7	9
Q9FNC4	HAD superfamily, subfamily IIIB acid phosphatase OS=Arabidopsis thaliana GN=At5g44020/MRH10.13 PE=2 SV=1 - [Q9FNC4_ARATH]	32.4818	52.57	11	12
Q9FEF8	Probable mediator of RNA polymerase II transcription subunit 36b OS=Arabidopsis thaliana GN=MED36B PE=1 SV=1 - [MD36B_ARATH]	32.4222	41.56	10	11
Q9LZI2	UDP-glucuronic acid decarboxylase 2 OS=Arabidopsis thaliana GN=UXS2 PE=1 SV=1 - [UXS2_ARATH]	32.1695	35.51	10	10
Q940P8	AT5g20890/F22D1_60 OS=Arabidopsis thaliana GN=AT5G20890 PE=2 SV=1 - [Q940P8_ARATH]	32.1458	23.15	8	9
O80988	Glycine dehydrogenase (decarboxylating) 2, mitochondrial OS=Arabidopsis thaliana GN=GLDP2 PE=1 SV=1 - [GCSP2_ARATH]	32.0601	14.75	10	10
Q9MAH0	Phosphoenolpyruvate carboxylase 1 OS=Arabidopsis thaliana GN=PPC1 PE=1 SV=1 - [CAPP1_ARATH]	32.036	14.99	12	13
Q84WV1	Putative chaperonin gamma chain OS=Arabidopsis thaliana GN=AT5G26360 PE=2 SV=1 - [Q84WV1_ARATH]	31.9582	21.44	9	10
Q9SH76	ATPase 6, plasma membrane-type OS=Arabidopsis thaliana GN=AHA6 PE=2 SV=1 - [PMA6_ARATH]	31.9544	7.17	6	9
Q9LVA0	BAG family molecular chaperone regulator 7 OS=Arabidopsis thaliana GN=BAG7 PE=1 SV=1 - [BAG7_ARATH]	31.8136	27.35	10	11
P56759	ATP synthase subunit b, chloroplastic OS=Arabidopsis thaliana GN=atpF PE=3 SV=1 - [ATPF_ARATH]	31.7702	47.83	8	10
Q9SY97	PSI type III chlorophyll a/b-binding protein OS=Arabidopsis thaliana GN=T25B24.12 PE=1 SV=1 - [Q9SY97_ARATH]	31.7557	27.47	7	10
Q9LTX9	Heat shock 70 kDa protein 7, chloroplastic OS=Arabidopsis thaliana GN=HSP70-7 PE=1 SV=1 - [HSP7G_ARATH]	31.5908	14.76	9	11
Q9LH76	Probable rhamnose biosynthetic enzyme 3 OS=Arabidopsis thaliana GN=RHM3 PE=1 SV=1 - [RHM3_ARATH]	31.4546	25	12	14
Q01525	14-3-3-like protein GF14 omega OS=Arabidopsis thaliana GN=GRF2 PE=2 SV=2 - [14332_ARATH]	31.296	30.5	7	10
Q9LT39	Leucine-rich repeat-containing protein OS=Arabidopsis thaliana GN=AT3G20820 PE=2 SV=1 - [Q9LT39_ARATH]	31.1594	30.96	9	10
Q42290	Probable mitochondrial-processing peptidase subunit beta OS=Arabidopsis thaliana GN=At3g02090 PE=1 SV=2 - [MPPB_ARATH]	31.0674	22.03	6	8
P56798	30S ribosomal protein S3, chloroplastic OS=Arabidopsis thaliana GN=rps3 PE=3 SV=1 - [RR3_ARATH]	30.9209	50	10	12
P40941	ADP,ATP carrier protein 2, mitochondrial OS=Arabidopsis thaliana GN=AAC2 PE=1 SV=2 - [ADT2_ARATH]	30.8385	19.48	8	12
O65390	Aspartic proteinase A1 OS=Arabidopsis thaliana GN=APA1 PE=1 SV=1 - [APA1_ARATH]	30.8343	31.03	9	9
P60040	60S ribosomal protein L7-2 OS=Arabidopsis thaliana GN=RPL7B PE=2 SV=1 - [RL72_ARATH]	30.7244	56.2	15	16
Q8W4S4	Vacuolar proton ATPase a3 OS=Arabidopsis thaliana GN=VHA-a3 PE=1 SV=1 - [VHAA3_ARATH]	30.6183	9.14	6	8
P0CJ46	Actin-1 OS=Arabidopsis thaliana GN=ACT1 PE=1 SV=1 - [ACT1_ARATH]	30.6147	39.79	10	14
F4I2F8	Protochlorophyllide reductase C OS=Arabidopsis thaliana GN=POR C PE=2 SV=1 - [F4I2F8_ARATH]	30.4899	32.33	9	10
O48549	40S ribosomal protein S6-1 OS=Arabidopsis thaliana GN=RPS6A PE=1 SV=2 - [RS61_ARATH]	30.3495	34	9	11
Q9LT78	Cysteine proteinase OS=Arabidopsis thaliana GN=At3g19400 PE=2 SV=1 - [Q9LT78_ARATH]	30.3054	23.23	5	7
Q93Y22	Coatomer subunit delta OS=Arabidopsis thaliana GN=At5g05010 PE=1 SV=2 - [COPD_ARATH]	30.2421	23.72	7	10
P59232	Ubiquitin-40S ribosomal protein S27a-2 OS=Arabidopsis thaliana GN=RPS27AB PE=1 SV=2 - [R27AB_ARATH]	30.2303	57.32	8	10
C0Z361	Chaperonin 60 subunit beta 3, chloroplastic OS=Arabidopsis thaliana GN=CPN60B3 PE=1 SV=1 - [CPNB3_ARATH]	30.1479	15.08	7	8
Q9XF89	Chlorophyll a-b binding protein CP26, chloroplastic OS=Arabidopsis thaliana GN=LHCB5 PE=2 SV=1 - [CB5_ARATH]	30.0904	42.5	9	10
Q9LIS3	UDP-glucuronate 4-epimerase 6 OS=Arabidopsis thaliana GN=GAE6 PE=1 SV=1 - [GAE6_ARATH]	30.0722	28.91	8	9
Q9C5R8	2-Cys peroxiredoxin BAS1-like, chloroplastic OS=Arabidopsis thaliana GN=At5g06290 PE=2 SV=3 - [BAS1B_ARATH]	29.9896	43.59	8	9
O48844	26S proteasome non-ATPase regulatory subunit 1 homolog A OS=Arabidopsis thaliana GN=RPN2A PE=1 SV=1 - [PSD1A_ARATH]	29.9058	12.05	9	11
P51414	60S ribosomal protein L26-1 OS=Arabidopsis thaliana GN=RPL26A PE=2 SV=2 - [RL261_ARATH]	29.8965	41.78	8	11
O23254	Serine hydroxymethyltransferase 4 OS=Arabidopsis thaliana GN=SHM4 PE=1 SV=1 - [GLYC4_ARATH]	29.8154	26.96	9	9
Q9STF2	Protein plastid transcriptionally active 16 OS=Arabidopsis thaliana GN=T6H20.190 PE=4 SV=1 - [Q9STF2_ARATH]	29.8042	30.78	9	9
P42645	14-3-3-like protein GF14 upsilon OS=Arabidopsis thaliana GN=GRF5 PE=1 SV=2 - [14335_ARATH]	29.5052	30.6	8	10
Q9C827	Coatomer subunit beta'-2 OS=Arabidopsis thaliana GN=At1g52360 PE=2 SV=1 - [COB22_ARATH]	29.4746	15.33	11	11
O65581	Fructose-bisphosphate aldolase OS=Arabidopsis thaliana GN=M3E9.40 PE=2 SV=1 - [O65581_ARATH]	29.3842	25.42	6	7
Q9LRS0	Peroxisomal (S)-2-hydroxy-acid oxidase GLO2 OS=Arabidopsis thaliana GN=GLO2 PE=1 SV=1 - [GLO2_ARATH]	29.3488	27.52	8	9
P59259	Histone H4 OS=Arabidopsis thaliana GN=At1g07660 PE=1 SV=2 - [H4_ARATH]	29.2629	60.19	11	13
P51430	40S ribosomal protein S6-2 OS=Arabidopsis thaliana GN=RPS6B PE=1 SV=3 - [RS62_ARATH]	29.1854	31.33	7	9
P34788	40S ribosomal protein S18 OS=Arabidopsis thaliana GN=RPS18A PE=1 SV=1 - [RS18_ARATH]	29.1679	36.18	5	9
Q38799	Pyruvate dehydrogenase E1 component subunit beta-1, mitochondrial OS=Arabidopsis thaliana GN=PDH2 PE=1 SV=2 - [ODPB1_ARATH]	29.1369	34.16	8	8
P46077	14-3-3-like protein GF14 phi OS=Arabidopsis thaliana GN=GRF4 PE=1 SV=2 - [14334_ARATH]	29.1017	34.08	8	10
Q8LCW9	60S acidic ribosomal protein P1-1 OS=Arabidopsis thaliana GN=RPP1A PE=2 SV=2 - [RLA11_ARATH]	29.0953	66.96	5	6
Q42064	60S ribosomal protein L8-3 OS=Arabidopsis thaliana GN=RPL8C PE=1 SV=2 - [RL83_ARATH]	29.0386	34.11	7	11
P25819	Catalase-2 OS=Arabidopsis thaliana GN=CAT2 PE=2 SV=3 - [CATA2_ARATH]	29.0345	26.42	10	10
Q570B4	3-ketoacyl-CoA synthase 10 OS=Arabidopsis thaliana GN=FDH PE=1 SV=2 - [KCS10_ARATH]	28.9736	20.55	10	10
F4JVN6	Tripeptidyl peptidase II OS=Arabidopsis thaliana GN=TPP2 PE=2 SV=1 - [F4JVN6_ARATH]	28.8778	10.36	10	10
Q9ZNZ7	Ferredoxin-dependent glutamate synthase 1, chloroplastic/mitochondrial OS=Arabidopsis thaliana GN=GLU1 PE=1 SV=3 - [GLTB1_ARATH]	28.8586	8.75	10	10
Q9FMH8	Cysteine protease component of protease-inhibitor complex OS=Arabidopsis thaliana GN=At5g43060/MMG4.7 PE=1 SV=1 - [Q9FMH8_ARATH]	28.831	21.17	6	8
Q9LY74	2-methyl-6-phytyl-1,4-hydroquinone methyltransferase, chloroplastic OS=Arabidopsis thaliana GN=VTE3 PE=1 SV=1 - [BQMT_ARATH]	28.8211	30.47	6	7
P10795	Ribulose bisphosphate carboxylase small chain 1A, chloroplastic OS=Arabidopsis thaliana GN=RBCS-1A PE=1 SV=2 - [RBS1A_ARATH]	28.3959	52.78	8	9
P49692	60S ribosomal protein L7a-1 OS=Arabidopsis thaliana GN=RPL7AA PE=1 SV=2 - [RL7A1_ARATH]	28.0198	37.35	10	12
Q8S8T4	UDP-glucuronic acid decarboxylase 4 OS=Arabidopsis thaliana GN=UXS4 PE=2 SV=1 - [UXS4_ARATH]	27.9288	29.57	9	9
Q8LD03	40S ribosomal protein S7-3 OS=Arabidopsis thaliana GN=RPS7C PE=2 SV=2 - [RS73_ARATH]	27.7448	58.42	8	9
F4HQD4	Heat shock 70 kDa protein 15 OS=Arabidopsis thaliana GN=HSP70-15 PE=2 SV=1 - [HSP7P_ARATH]	27.6257	17.93	11	11
Q8LF21	Dynamin-related protein 1C OS=Arabidopsis thaliana GN=DRP1C PE=1 SV=2 - [DRP1C_ARATH]	27.6232	21.34	9	10
Q94AH9	Mediator of RNA polymerase II transcription subunit 36a OS=Arabidopsis thaliana GN=MED36A PE=1 SV=2 - [MD36A_ARATH]	27.507	38.75	9	9
P93819	Malate dehydrogenase, cytoplasmic 1 OS=Arabidopsis thaliana GN=At1g04410 PE=1 SV=2 - [MDHC1_ARATH]	27.5067	33.43	8	9
B9DFI7-2	Isoform 2 of Probable methyltransferase PMT2 OS=Arabidopsis thaliana GN=At1g26850 - [PMT2_ARATH]	27.4265	13.22	6	7
Q944K2	Dolichyl-diphosphooligosaccharide--protein glycosyltransferase 48 kDa subunit OS=Arabidopsis thaliana GN=OST48 PE=2 SV=1 - [OST48_ARATH]	27.4115	21.05	8	9
Q9LIK0	Plastidial pyruvate kinase 1, chloroplastic OS=Arabidopsis thaliana GN=PKP1 PE=1 SV=1 - [PKP1_ARATH]	27.3651	18.79	8	8
Q96300	14-3-3-like protein GF14 nu OS=Arabidopsis thaliana GN=GRF7 PE=1 SV=1 - [14337_ARATH]	27.0817	26.79	8	10
Q9FVQ1	Nucleolin 1 OS=Arabidopsis thaliana GN=NUCL1 PE=1 SV=1 - [NUCL1_ARATH]	26.9869	19.39	9	10
F4K5B9	Aspartyl protease family protein OS=Arabidopsis thaliana GN=AT5G07030 PE=2 SV=1 - [F4K5B9_ARATH]	26.9675	25.05	9	9
P93004	Aquaporin PIP2-7 OS=Arabidopsis thaliana GN=PIP2-7 PE=1 SV=2 - [PIP27_ARATH]	26.8596	30.71	4	6
P51407	60S acidic ribosomal protein P2-1 OS=Arabidopsis thaliana GN=RPP2A PE=2 SV=2 - [RLA21_ARATH]	26.8515	77.39	6	6
Q43127	Glutamine synthetase, chloroplastic/mitochondrial OS=Arabidopsis thaliana GN=GLN2 PE=1 SV=1 - [GLNA2_ARATH]	26.7719	24.42	9	10
Q9LUT2	S-adenosylmethionine synthase 4 OS=Arabidopsis thaliana GN=METK4 PE=1 SV=1 - [METK4_ARATH]	26.767	44.78	11	12
Q9SK84	Class-II DAHP synthetase family protein OS=Arabidopsis thaliana GN=F12K8.24 PE=4 SV=1 - [Q9SK84_ARATH]	26.5316	27.7	8	8
Q8L828	Coatomer subunit beta'-3 OS=Arabidopsis thaliana GN=At3g15980 PE=2 SV=1 - [COB23_ARATH]	26.4821	14.52	10	10
Q9SAV0	Myrosinase-binding protein-like At1g52040 OS=Arabidopsis thaliana GN=At1g52040 PE=2 SV=1 - [MB12_ARATH]	26.4187	18.83	8	9
O22898	Long chain acyl-CoA synthetase 1 OS=Arabidopsis thaliana GN=LACS1 PE=2 SV=1 - [LACS1_ARATH]	26.4061	21.82	10	11
Q9LY19	Probable pectinesterase 48 OS=Arabidopsis thaliana GN=PME48 PE=2 SV=2 - [PME48_ARATH]	26.3038	30.75	7	8
P52410-2	Isoform 2 of 3-oxoacyl-[acyl-carrier-protein] synthase I, chloroplastic OS=Arabidopsis thaliana GN=KAS1 - [KASC1_ARATH]	26.2941	33.73	8	8
Q8L8Y0	40S ribosomal protein S2-1 OS=Arabidopsis thaliana GN=RPS2A PE=2 SV=2 - [RS21_ARATH]	26.2501	32.04	8	8
Q9FVS9	Alkane hydroxylase CYP96A15 OS=Arabidopsis thaliana GN=T8L23.21 PE=2 SV=1 - [Q9FVS9_ARATH]	26.1572	19.92	10	11
Q9ZV34	At2g28790 OS=Arabidopsis thaliana GN=CBP1 PE=2 SV=1 - [Q9ZV34_ARATH]	26.009	39.36	6	8
Q9MBG7	Genomic DNA, chromosome 3, TAC clone:K5K13 OS=Arabidopsis thaliana GN=AT3G28980 PE=4 SV=1 - [Q9MBG7_ARATH]	25.9947	15.51	5	8
Q9SJ12	Probable ATP synthase 24 kDa subunit, mitochondrial OS=Arabidopsis thaliana GN=At2g21870 PE=1 SV=1 - [ATP7_ARATH]	25.9495	39.58	7	8
Q9T043	60S ribosomal protein L14-2 OS=Arabidopsis thaliana GN=RPL14B PE=2 SV=1 - [RL142_ARATH]	25.9412	51.49	10	11
Q9SQI8	AT3g25860/MPE11_1 OS=Arabidopsis thaliana GN=LTA2 PE=2 SV=1 - [Q9SQI8_ARATH]	25.9402	20.63	8	9
Q8W585	ATP-dependent zinc metalloprotease FTSH 8, chloroplastic OS=Arabidopsis thaliana GN=FTSH8 PE=1 SV=1 - [FTSH8_ARATH]	25.8551	16.64	8	9
Q84WM7	Pectinesterase PPME1 OS=Arabidopsis thaliana GN=PPME1 PE=1 SV=1 - [PPME1_ARATH]	25.834	27.7	7	8
Q8L9C4	Very-long-chain 3-oxoacyl-CoA reductase 1 OS=Arabidopsis thaliana GN=KCR1 PE=1 SV=1 - [KCR1_ARATH]	25.7866	29.87	7	8
Q9LNJ3	Aspartyl protease family protein OS=Arabidopsis thaliana GN=F6F3.10 PE=2 SV=1 - [Q9LNJ3_ARATH]	25.7674	29.69	10	11
Q9LXG1	40S ribosomal protein S9-1 OS=Arabidopsis thaliana GN=RPS9B PE=1 SV=1 - [RS91_ARATH]	25.7666	39.9	8	9
P10796	Ribulose bisphosphate carboxylase small chain 1B, chloroplastic OS=Arabidopsis thaliana GN=RBCS-1B PE=1 SV=1 - [RBS1B_ARATH]	25.7044	57.46	9	9
P93306	NADH dehydrogenase [ubiquinone] iron-sulfur protein 2 OS=Arabidopsis thaliana GN=NAD7 PE=1 SV=2 - [NDUS2_ARATH]	25.7011	25.13	7	7
Q9LQQ4	Histone H2B.1 OS=Arabidopsis thaliana GN=At1g07790 PE=1 SV=3 - [H2B1_ARATH]	25.6024	30.41	4	8
Q9FFC0	Histone H2B.10 OS=Arabidopsis thaliana GN=At5g22880 PE=1 SV=3 - [H2B10_ARATH]	25.6024	31.03	4	8
P40283	Histone H2B.11 OS=Arabidopsis thaliana GN=At5g59910 PE=1 SV=5 - [H2B11_ARATH]	25.6024	30	4	8
P34066	Proteasome subunit alpha type-1-A OS=Arabidopsis thaliana GN=PAF1 PE=1 SV=3 - [PSA1A_ARATH]	25.5375	28.06	4	6
Q9LH52	Leucine-rich repeat protein FLOR1 OS=Arabidopsis thaliana GN=FLR1 PE=2 SV=1 - [Q9LH52_ARATH]	25.3146	32	8	9
Q9SEI2	26S protease regulatory subunit 6A homolog A OS=Arabidopsis thaliana GN=RPT5A PE=1 SV=1 - [PS6AA_ARATH]	25.125	35.14	9	9
P57691	60S acidic ribosomal protein P0-3 OS=Arabidopsis thaliana GN=RPP0C PE=1 SV=1 - [RLA03_ARATH]	24.9675	42.11	7	8
Q9SIV9	Purple acid phosphatase 10 OS=Arabidopsis thaliana GN=PAP10 PE=2 SV=1 - [PPA10_ARATH]	24.8976	19.66	6	8
Q9SSB5	26S protease regulatory subunit 7 homolog A OS=Arabidopsis thaliana GN=RPT1A PE=1 SV=1 - [PRS7A_ARATH]	24.8653	22.77	8	8
P28769	T-complex protein 1 subunit alpha OS=Arabidopsis thaliana GN=CCT1 PE=2 SV=1 - [TCPA_ARATH]	24.7894	19.08	7	7
Q9SZX9	60S ribosomal protein L9-2 OS=Arabidopsis thaliana GN=RPL9D PE=2 SV=1 - [RL92_ARATH]	24.7765	40.21	7	7
Q9LDZ0	Heat shock 70 kDa protein 10, mitochondrial OS=Arabidopsis thaliana GN=HSP70-10 PE=2 SV=1 - [HSP7J_ARATH]	24.6922	12.61	6	7
O49629	Probable plastid-lipid-associated protein 2, chloroplastic OS=Arabidopsis thaliana GN=PAP2 PE=1 SV=1 - [PAP2_ARATH]	24.4175	29.68	7	7
Q4V3D1	At1g48620 OS=Arabidopsis thaliana GN=HON5 PE=2 SV=1 - [Q4V3D1_ARATH]	24.3814	24.84	6	7
Q93Z16	Dolichyl-diphosphooligosaccharide--protein glycosyltransferase subunit 2 OS=Arabidopsis thaliana GN=RPN2 PE=2 SV=1 - [RPN2_ARATH]	24.3634	12.45	6	6
Q94AW8	Chaperone protein dnaJ 3 OS=Arabidopsis thaliana GN=ATJ3 PE=2 SV=2 - [DNAJ3_ARATH]	24.3472	30.48	8	9
Q9M8Y5	GDSL esterase/lipase LTL1 OS=Arabidopsis thaliana GN=LTL1 PE=2 SV=1 - [LTL1_ARATH]	24.2592	28.42	7	10
P27521	Chlorophyll a-b binding protein 4, chloroplastic OS=Arabidopsis thaliana GN=LHCA4 PE=1 SV=1 - [CA4_ARATH]	24.2061	41.43	6	7
Q9S7C0-2	Isoform 2 of Heat shock 70 kDa protein 14 OS=Arabidopsis thaliana GN=HSP70-14 - [HSP7O_ARATH]	24.0836	13.18	9	9
Q8L4D8	Protein IQ-DOMAIN 31 OS=Arabidopsis thaliana GN=IQD31 PE=1 SV=1 - [IQD31_ARATH]	24.0826	13.12	5	7
O04658	Probable nucleolar protein 5-1 OS=Arabidopsis thaliana GN=NOP5-1 PE=2 SV=2 - [NOP5A_ARATH]	23.9667	18.95	7	7
Q9FNI7	Glucomannan 4-beta-mannosyltransferase 2 OS=Arabidopsis thaliana GN=CSLA2 PE=2 SV=1 - [CSLA2_ARATH]	23.8878	17.23	8	10
F4J3P1	60S ribosomal protein L23 OS=Arabidopsis thaliana GN=emb2171 PE=2 SV=1 - [F4J3P1_ARATH]	23.882	60.8	8	8
Q9FNB0	Magnesium-chelatase subunit ChlH, chloroplastic OS=Arabidopsis thaliana GN=CHLH PE=1 SV=1 - [CHLH_ARATH]	23.8194	8.76	9	9
Q9FNP8	40S ribosomal protein S19-3 OS=Arabidopsis thaliana GN=RPS19C PE=2 SV=1 - [RS193_ARATH]	23.6912	38.46	6	8
Q8LEQ0	60S acidic ribosomal protein P1-3 OS=Arabidopsis thaliana GN=RPP1C PE=1 SV=2 - [RLA13_ARATH]	23.6449	66.37	4	5
Q940B0	60S ribosomal protein L18-3 OS=Arabidopsis thaliana GN=RPL18C PE=2 SV=1 - [RL183_ARATH]	23.5219	45.99	9	9
Q9SMX3	Mitochondrial outer membrane protein porin 3 OS=Arabidopsis thaliana GN=VDAC3 PE=1 SV=3 - [VDAC3_ARATH]	23.5164	39.42	7	9
Q8VZC0-2	Isoform 2 of UDP-glucuronic acid decarboxylase 1 OS=Arabidopsis thaliana GN=UXS1 - [UXS1_ARATH]	23.4649	32.33	10	10
Q9SGA6	40S ribosomal protein S19-1 OS=Arabidopsis thaliana GN=RPS19A PE=2 SV=1 - [RS191_ARATH]	23.2939	36.36	5	7
P46286	60S ribosomal protein L8-1 OS=Arabidopsis thaliana GN=RPL8A PE=1 SV=2 - [RL81_ARATH]	23.2531	34.11	7	10
P25697	Phosphoribulokinase, chloroplastic OS=Arabidopsis thaliana GN=At1g32060 PE=1 SV=1 - [KPPR_ARATH]	23.2427	24.05	6	7
Q94F20	At5g25460 OS=Arabidopsis thaliana GN=AT5G25460 PE=2 SV=1 - [Q94F20_ARATH]	23.2167	22.22	6	6
F4KGV2	14-3-3-like protein GF14 lambda OS=Arabidopsis thaliana GN=GRF6 PE=2 SV=1 - [F4KGV2_ARATH]	23.2019	40.24	8	10
Q8VZB9	60S ribosomal protein L10a-1 OS=Arabidopsis thaliana GN=RPL10AA PE=2 SV=1 - [R10A1_ARATH]	23.0736	32.41	7	9
P59231	60S ribosomal protein L10a-3 OS=Arabidopsis thaliana GN=RPL10AC PE=2 SV=1 - [R10A3_ARATH]	23.0736	33.64	7	9
P49693	60S ribosomal protein L19-3 OS=Arabidopsis thaliana GN=RPL19C PE=2 SV=3 - [RL193_ARATH]	22.8972	35.58	8	9
Q9SSS9	F-type H+-transporting ATPase subunit delta OS=Arabidopsis thaliana GN=AT4g09650 PE=2 SV=1 - [Q9SSS9_ARATH]	22.8625	31.2	8	8
Q9ZUS0	Histone H2B.4 OS=Arabidopsis thaliana GN=At2g37470 PE=1 SV=3 - [H2B4_ARATH]	22.8602	32.61	4	8
B9DFQ9	AT5G37510 protein OS=Arabidopsis thaliana GN=EMB1467 PE=2 SV=1 - [B9DFQ9_ARATH]	22.5271	14.09	7	8
F4JSN1	Arginine/serine-rich splicing factor 35 OS=Arabidopsis thaliana GN=RSP35 PE=2 SV=1 - [F4JSN1_ARATH]	22.5208	12.62	5	6
O04487	Probable elongation factor 1-gamma 1 OS=Arabidopsis thaliana GN=At1g09640 PE=2 SV=1 - [EF1G1_ARATH]	22.3195	21.01	6	7
Q94C74	Serine hydroxymethyltransferase 2, mitochondrial OS=Arabidopsis thaliana GN=SHM2 PE=1 SV=2 - [GLYM2_ARATH]	22.2047	12.57	5	6
Q96520	Peroxidase 12 OS=Arabidopsis thaliana GN=PER12 PE=1 SV=1 - [PER12_ARATH]	22.1915	21.79	7	8
P59223	40S ribosomal protein S13-1 OS=Arabidopsis thaliana GN=RPS13A PE=2 SV=1 - [RS131_ARATH]	21.9232	41.06	7	8
Q8RXU5	60S ribosomal protein L37a-2 OS=Arabidopsis thaliana GN=RPL37AC PE=3 SV=1 - [R37A2_ARATH]	21.883	35.87	4	6
P31414	Pyrophosphate-energized vacuolar membrane proton pump 1 OS=Arabidopsis thaliana GN=AVP1 PE=1 SV=1 - [AVP1_ARATH]	21.8008	11.43	7	7
Q9LMM0	Glycerol-3-phosphate 2-O-acyltransferase 4 OS=Arabidopsis thaliana GN=GPAT4 PE=1 SV=1 - [GPAT4_ARATH]	21.7296	18.49	8	8
Q42139	AT4g32260/F10M6_100 OS=Arabidopsis thaliana GN=F10M6.100 PE=2 SV=2 - [Q42139_ARATH]	21.7013	15.53	4	5
Q9LK29	Ubiquinol-cytochrome c reductase cytochrome c1 subunit OS=Arabidopsis thaliana GN=AT3G27240 PE=4 SV=1 - [Q9LK29_ARATH]	21.6904	26.06	4	6
Q9SRT9	UDP-arabinopyranose mutase 1 OS=Arabidopsis thaliana GN=RGP1 PE=1 SV=1 - [RGP1_ARATH]	21.657	30.53	8	9
Q9FNX5	Dynamin-related protein 1E OS=Arabidopsis thaliana GN=DRP1E PE=1 SV=1 - [DRP1E_ARATH]	21.6347	20.83	9	11
A8MR30	SER/ARG-rich protein 34A OS=Arabidopsis thaliana GN=SRp34a PE=4 SV=1 - [A8MR30_ARATH]	21.5051	20.2	5	6
P51418	60S ribosomal protein L18a-2 OS=Arabidopsis thaliana GN=RPL18AB PE=2 SV=2 - [R18A2_ARATH]	21.4944	49.44	9	9
Q8H112	PGR5-like protein 1A, chloroplastic OS=Arabidopsis thaliana GN=PGRL1A PE=1 SV=1 - [PGL1A_ARATH]	21.376	19.44	5	6
Q9C8P0	At1g34430/F7P12_2 OS=Arabidopsis thaliana GN=F7P12.2 PE=2 SV=1 - [Q9C8P0_ARATH]	21.2504	15.05	5	6
A8MR12	26S proteasome non-ATPase regulatory subunit 14 OS=Arabidopsis thaliana GN=AT5G23540 PE=4 SV=1 - [A8MR12_ARATH]	21.1698	26.64	6	7
Q9SHE8	Photosystem I reaction center subunit III, chloroplastic OS=Arabidopsis thaliana GN=PSAF PE=1 SV=1 - [PSAF_ARATH]	21.137	31.22	5	6
F4JFN3	HEAT SHOCK PROTEIN 89.1 OS=Arabidopsis thaliana GN=Hsp89.1 PE=2 SV=1 - [F4JFN3_ARATH]	21.1099	12.77	8	9
P16181	40S ribosomal protein S11-1 OS=Arabidopsis thaliana GN=RPS11A PE=2 SV=1 - [RS111_ARATH]	21.0846	46.88	10	11
Q9C5Z3	Eukaryotic translation initiation factor 3 subunit E OS=Arabidopsis thaliana GN=TIF3E1 PE=2 SV=1 - [Q9C5Z3_ARATH]	21.0779	30.61	9	9
F4KFD7	26S proteasome regulatory particle non-ATPase subunit 5A OS=Arabidopsis thaliana GN=EMB2107 PE=2 SV=1 - [F4KFD7_ARATH]	21.0658	20.36	6	6
Q9LFW1	UDP-arabinopyranose mutase 2 OS=Arabidopsis thaliana GN=RGP2 PE=1 SV=1 - [RGP2_ARATH]	20.9789	30	8	9
P56792	50S ribosomal protein L14, chloroplastic OS=Arabidopsis thaliana GN=rpl14 PE=3 SV=1 - [RK14_ARATH]	20.9404	27.05	2	4
P56767	Photosystem I P700 chlorophyll a apoprotein A2 OS=Arabidopsis thaliana GN=psaB PE=3 SV=1 - [PSAB_ARATH]	20.9137	11.85	7	8
Q9SIM4	60S ribosomal protein L14-1 OS=Arabidopsis thaliana GN=RPL14A PE=2 SV=1 - [RL141_ARATH]	20.8917	43.28	7	8
Q9SF85	Adenosine kinase 1 OS=Arabidopsis thaliana GN=ADK1 PE=1 SV=1 - [ADK1_ARATH]	20.768	24.42	7	7
Q9SRZ6	Cytosolic isocitrate dehydrogenase [NADP] OS=Arabidopsis thaliana GN=CICDH PE=2 SV=1 - [ICDHC_ARATH]	20.6881	18.54	6	6
F4HVY0	Protein ECERIFERUM 1 OS=Arabidopsis thaliana GN=CER1 PE=1 SV=1 - [CER1_ARATH]	20.6564	16	9	10
Q9LHP1	60S ribosomal protein L7-4 OS=Arabidopsis thaliana GN=RPL7D PE=2 SV=1 - [RL74_ARATH]	20.6081	35.25	10	11
Q9SUU5	Cytochrome b-c1 complex subunit 7-1 OS=Arabidopsis thaliana GN=QCR7-1 PE=1 SV=1 - [QCR71_ARATH]	20.5967	38.52	4	5
Q9LD60	Spliceosomal associated protein 130A OS=Arabidopsis thaliana GN=T26I12.100 PE=4 SV=1 - [Q9LD60_ARATH]	20.588	6.01	6	6
Q0WUV7	GDSL esterase/lipase EXL4 OS=Arabidopsis thaliana GN=EXL4 PE=1 SV=1 - [EXL4_ARATH]	20.5859	28.86	6	6
Q56YA5	Serine--glyoxylate aminotransferase OS=Arabidopsis thaliana GN=AGT1 PE=1 SV=2 - [SGAT_ARATH]	20.5852	24.94	7	7
Q9LZG0	Adenosine kinase 2 OS=Arabidopsis thaliana GN=ADK2 PE=1 SV=1 - [ADK2_ARATH]	20.5483	21.45	6	6
O24456	Guanine nucleotide-binding protein subunit beta-like protein A OS=Arabidopsis thaliana GN=RACK1A PE=1 SV=2 - [GBLPA_ARATH]	20.3531	48.62	11	11
Q9C6X2	Secretory carrier-associated membrane protein 4 OS=Arabidopsis thaliana GN=SCAMP4 PE=2 SV=1 - [SCAM4_ARATH]	20.3092	18.94	2	5
Q9LHF1	Leucine-rich repeat extensin-like protein 4 OS=Arabidopsis thaliana GN=LRX4 PE=1 SV=1 - [LRX4_ARATH]	20.305	16.6	7	7
Q9M2F9	DEAD-box ATP-dependent RNA helicase 52 OS=Arabidopsis thaliana GN=RH52 PE=2 SV=1 - [RH52_ARATH]	20.2557	14.71	7	7
Q9S9N1	Heat shock 70 kDa protein 5 OS=Arabidopsis thaliana GN=HSP70-5 PE=2 SV=1 - [HSP7E_ARATH]	20.2282	13.31	6	7
Q38865	Expansin-A6 OS=Arabidopsis thaliana GN=EXPA6 PE=2 SV=2 - [EXPA6_ARATH]	20.2061	23.74	5	7
Q9LHA4	V-type proton ATPase subunit d2 OS=Arabidopsis thaliana GN=VHA-D2 PE=2 SV=1 - [VA0D2_ARATH]	20.1658	27.35	6	6
Q9LNU4	26S proteasome non-ATPase regulatory subunit 3 homolog A OS=Arabidopsis thaliana GN=RPN3A PE=1 SV=3 - [PSD3A_ARATH]	20.1629	17.62	6	6
Q9XIA9	Long chain acyl-CoA synthetase 2 OS=Arabidopsis thaliana GN=LACS2 PE=2 SV=1 - [LACS2_ARATH]	20.1005	10.68	5	6
Q42556	ATPase 9, plasma membrane-type OS=Arabidopsis thaliana GN=AHA9 PE=2 SV=2 - [PMA9_ARATH]	20.0832	6.6	4	6
P56761	Photosystem II D2 protein OS=Arabidopsis thaliana GN=psbD PE=1 SV=3 - [PSBD_ARATH]	20.0617	20.68	5	6
Q9S7H1	Photosystem I reaction center subunit II-1, chloroplastic OS=Arabidopsis thaliana GN=psaD1 PE=1 SV=1 - [PSAD1_ARATH]	20.0596	29.81	4	6
Q42547	Catalase-3 OS=Arabidopsis thaliana GN=CAT3 PE=1 SV=3 - [CATA3_ARATH]	19.9584	17.28	7	7
Q9C9K3	Pyrophosphate--fructose 6-phosphate 1-phosphotransferase subunit alpha 2 OS=Arabidopsis thaliana GN=PFP-ALPHA2 PE=2 SV=1 - [PFPA2_ARATH]	19.8806	15.72	7	7
Q8RUC6	Ubiquitin-NEDD8-like protein RUB2 OS=Arabidopsis thaliana GN=RUB2 PE=1 SV=3 - [RUB2_ARATH]	19.8292	34.42	5	7
Q9ZU52	Probable fructose-bisphosphate aldolase 3, chloroplastic OS=Arabidopsis thaliana GN=FBA3 PE=1 SV=1 - [ALFC3_ARATH]	19.8171	23.79	6	6
Q9C5Z1	Eukaryotic translation initiation factor 3 subunit B OS=Arabidopsis thaliana GN=TIF3B1 PE=1 SV=1 - [EIF3B_ARATH]	19.8141	10.67	8	8
P48491	Triosephosphate isomerase, cytosolic OS=Arabidopsis thaliana GN=CTIMC PE=1 SV=2 - [TPIS_ARATH]	19.7996	25.59	5	6
Q9LZH9	60S ribosomal protein L7a-2 OS=Arabidopsis thaliana GN=RPL7AB PE=1 SV=1 - [RL7A2_ARATH]	19.7137	26.56	8	9
Q9C5G5	Phosphoinositide phosphatase SAC7 OS=Arabidopsis thaliana GN=SAC7 PE=2 SV=1 - [SAC7_ARATH]	19.6504	18.59	9	9
Q9S7J7	At2g05070/F1O13.20 OS=Arabidopsis thaliana GN=At2g05070/F1O13.20 PE=2 SV=1 - [Q9S7J7_ARATH]	19.6249	39.25	6	6
F4HQF0	Coatomer subunit beta'-1 OS=Arabidopsis thaliana GN=AT1G79990 PE=2 SV=1 - [F4HQF0_ARATH]	19.5937	9.98	6	6
B3H4B6	40S ribosomal protein S25-4 OS=Arabidopsis thaliana GN=AT4G39200 PE=4 SV=1 - [B3H4B6_ARATH]	19.5547	36.45	4	6
Q93VC7	Putative ribosomal protein S1 OS=Arabidopsis thaliana GN=At5g29771 PE=2 SV=1 - [Q93VC7_ARATH]	19.4556	18.75	7	7
Q9SDS7	V-type proton ATPase subunit C OS=Arabidopsis thaliana GN=VHA-C PE=1 SV=1 - [VATC_ARATH]	19.4093	14.4	4	5
P0DH95	Calmodulin-1 OS=Arabidopsis thaliana GN=CAM1 PE=2 SV=1 - [CALM1_ARATH]	19.2665	32.89	4	5
F4IW47	Transketolase-2, chloroplastic OS=Arabidopsis thaliana GN=TKL-2 PE=1 SV=1 - [TKTC2_ARATH]	19.1685	8.91	6	6
O65282	20 kDa chaperonin, chloroplastic OS=Arabidopsis thaliana GN=CPN21 PE=1 SV=2 - [CH10C_ARATH]	19.112	40.71	6	6
Q9M591	Magnesium-protoporphyrin IX monomethyl ester [oxidative] cyclase, chloroplastic OS=Arabidopsis thaliana GN=CRD1 PE=1 SV=2 - [CRD1_ARATH]	19.101	19.32	7	7
Q9M9W1	60S ribosomal protein L22-2 OS=Arabidopsis thaliana GN=RPL22B PE=2 SV=1 - [RL222_ARATH]	19.0539	40.32	5	5
O65502	AT4g35250/F23E12_190 OS=Arabidopsis thaliana GN=F23E12.190 PE=2 SV=1 - [O65502_ARATH]	19.0199	18.48	7	7
Q8RWN9	Dihydrolipoyllysine-residue acetyltransferase component 2 of pyruvate dehydrogenase complex, mitochondrial OS=Arabidopsis thaliana GN=At3g13930 PE=1 SV=2 - [ODP22_ARATH]	18.992	19.11	8	8
O04603	50S ribosomal protein L5, chloroplastic OS=Arabidopsis thaliana GN=RPL5 PE=2 SV=1 - [RK5_ARATH]	18.9856	32.82	8	8
Q2HIR7	At5g38660 OS=Arabidopsis thaliana GN=APE1 PE=2 SV=1 - [Q2HIR7_ARATH]	18.9699	29.02	6	6
O23715	Proteasome subunit alpha type-3 OS=Arabidopsis thaliana GN=PAG1 PE=1 SV=2 - [PSA3_ARATH]	18.8128	26.91	7	7
Q9CA83	NADP-dependent malic enzyme 4, chloroplastic OS=Arabidopsis thaliana GN=NADP-ME4 PE=1 SV=1 - [MAOP4_ARATH]	18.8047	13.62	4	5
Q9M356	Aspartyl protease OS=Arabidopsis thaliana GN=F15G16.210 PE=4 SV=1 - [Q9M356_ARATH]	18.7958	11.18	4	5
Q96291	2-Cys peroxiredoxin BAS1, chloroplastic OS=Arabidopsis thaliana GN=BAS1 PE=1 SV=2 - [BAS1A_ARATH]	18.7685	38.35	7	7
Q9LJI5	V-type proton ATPase subunit d1 OS=Arabidopsis thaliana GN=VHA-D1 PE=2 SV=1 - [VA0D1_ARATH]	18.7684	27.35	6	6
O80576	At2g44060 OS=Arabidopsis thaliana GN=AT2G44060 PE=2 SV=1 - [O80576_ARATH]	18.7432	24	6	6
Q9LD57	Phosphoglycerate kinase 1, chloroplastic OS=Arabidopsis thaliana GN=PGK1 PE=1 SV=1 - [PGKH1_ARATH]	18.7047	17.88	6	6
P42794-2	Isoform 2 of 60S ribosomal protein L11-2 OS=Arabidopsis thaliana GN=RPL11B - [RL112_ARATH]	18.6699	55.81	7	7
Q9FY64	40S ribosomal protein S15-4 OS=Arabidopsis thaliana GN=RPS15D PE=2 SV=1 - [RS154_ARATH]	18.5723	41.45	3	5
F4I472	40S ribosomal protein S15-1 OS=Arabidopsis thaliana GN=RPS15 PE=2 SV=1 - [F4I472_ARATH]	18.5723	50.33	4	6
P48006	Elongation factor 1-delta 1 OS=Arabidopsis thaliana GN=At1g30230 PE=2 SV=2 - [EF1D1_ARATH]	18.5213	49.35	7	7
Q93W22	60S ribosomal protein L10-3 OS=Arabidopsis thaliana GN=RPL10C PE=2 SV=1 - [RL103_ARATH]	18.4886	34.39	8	8
Q93VT9	60S ribosomal protein L10-1 OS=Arabidopsis thaliana GN=RPL10A PE=1 SV=1 - [RL101_ARATH]	18.4886	34.55	8	9
O81148	Proteasome subunit alpha type-4-A OS=Arabidopsis thaliana GN=PAC1 PE=1 SV=1 - [PSA4A_ARATH]	18.4562	39.6	6	7
Q8VZH2	Aminopeptidase M1 OS=Arabidopsis thaliana GN=APM1 PE=1 SV=1 - [APM1_ARATH]	18.451	6.6	5	6
Q07473	Chlorophyll a-b binding protein CP29.1, chloroplastic OS=Arabidopsis thaliana GN=LHCB4.1 PE=1 SV=1 - [CB4A_ARATH]	18.4295	25.17	5	6
Q39258	V-type proton ATPase subunit E1 OS=Arabidopsis thaliana GN=VHA-E1 PE=1 SV=2 - [VATE1_ARATH]	18.3985	33.48	7	7
O23144	Proton pump-interactor 1 OS=Arabidopsis thaliana GN=PPI1 PE=1 SV=2 - [PPI1_ARATH]	18.3804	12.09	5	6
P30186	Proteasome subunit alpha type-7-A OS=Arabidopsis thaliana GN=PAD1 PE=1 SV=1 - [PSA7A_ARATH]	18.3736	23.6	4	5
P41127	60S ribosomal protein L13-1 OS=Arabidopsis thaliana GN=RPL13B PE=1 SV=1 - [RL131_ARATH]	18.3645	48.06	10	10
O81149	Proteasome subunit alpha type-5-A OS=Arabidopsis thaliana GN=PAE1 PE=1 SV=1 - [PSA5A_ARATH]	18.314	25.74	5	6
O80437	Glycerol-3-phosphate 2-O-acyltransferase 6 OS=Arabidopsis thaliana GN=GPAT6 PE=1 SV=1 - [GPAT6_ARATH]	18.2826	16.57	7	7
F4JLM5	Isoleucyl-tRNA synthetase OS=Arabidopsis thaliana GN=AT4G10320 PE=2 SV=1 - [F4JLM5_ARATH]	18.271	6.22	6	6
F4IXW2	Brefeldin A-inhibited guanine nucleotide-exchange protein 5 OS=Arabidopsis thaliana GN=BIG5 PE=1 SV=2 - [BIG5_ARATH]	18.2284	3.97	3	4
P56765	Acetyl-coenzyme A carboxylase carboxyl transferase subunit beta, chloroplastic OS=Arabidopsis thaliana GN=accD PE=1 SV=2 - [ACCD_ARATH]	18.2194	14.14	6	6
O22785	Pre-mRNA-processing factor 19 homolog 2 OS=Arabidopsis thaliana GN=PRP19B PE=1 SV=3 - [PR19B_ARATH]	18.2117	26.48	10	10
Q9ZVL6	UPF0603 protein At1g54780, chloroplastic OS=Arabidopsis thaliana GN=At1g54780 PE=1 SV=1 - [U603_ARATH]	18.167	16.84	4	5
Q96528	Catalase-1 OS=Arabidopsis thaliana GN=CAT1 PE=2 SV=3 - [CATA1_ARATH]	18.159	17.07	6	6
Q9LMQ2	Chlorophyll A-B binding protein OS=Arabidopsis thaliana GN=F7H2.16 PE=2 SV=1 - [Q9LMQ2_ARATH]	18.131	16.67	5	6
Q9SU63	Aldehyde dehydrogenase family 2 member B4, mitochondrial OS=Arabidopsis thaliana GN=ALDH2B4 PE=2 SV=1 - [AL2B4_ARATH]	18.1017	14.87	5	6
Q9FXA2	Polyadenylate-binding protein 8 OS=Arabidopsis thaliana GN=PAB8 PE=1 SV=1 - [PABP8_ARATH]	17.9976	9.39	5	6
Q9M158	Rhodanese-like domain-containing protein 4, chloroplastic OS=Arabidopsis thaliana GN=STR4 PE=1 SV=2 - [STR4_ARATH]	17.9804	18.67	6	6
F4I529	Calreticulin-1 OS=Arabidopsis thaliana GN=CRT1a PE=2 SV=1 - [F4I529_ARATH]	17.8471	19.1	5	5
P59224	40S ribosomal protein S13-2 OS=Arabidopsis thaliana GN=RPS13B PE=2 SV=1 - [RS132_ARATH]	17.8209	33.11	6	6
Q9M8Z8	Probable pectate lyase 8 OS=Arabidopsis thaliana GN=At3g07010 PE=2 SV=1 - [PLY8_ARATH]	17.7473	14.18	4	5
Q9FE58	60S ribosomal protein L22-3 OS=Arabidopsis thaliana GN=RPL22C PE=2 SV=1 - [RL223_ARATH]	17.7366	40.32	5	5
O23049	50S ribosomal protein L6, chloroplastic OS=Arabidopsis thaliana GN=RPL6 PE=2 SV=1 - [RK6_ARATH]	17.7342	33.18	6	6
P56791	50S ribosomal protein L2, chloroplastic OS=Arabidopsis thaliana GN=rpl2-A PE=3 SV=1 - [RK2_ARATH]	17.728	23.72	5	7
P93834	Hexokinase-2 OS=Arabidopsis thaliana GN=HXK2 PE=1 SV=1 - [HXK2_ARATH]	17.7194	15.34	6	6
Q96512	Peroxidase 9 OS=Arabidopsis thaliana GN=PER9 PE=1 SV=1 - [PER9_ARATH]	17.6895	19.36	6	6
Q9FKA5	Uncharacterized protein At5g39570 OS=Arabidopsis thaliana GN=At5g39570 PE=1 SV=1 - [Y5957_ARATH]	17.6842	13.39	3	4
Q9SCX3	Elongation factor 1-beta 2 OS=Arabidopsis thaliana GN=At5g19510 PE=1 SV=1 - [EF1B2_ARATH]	17.6714	32.59	5	6
Q9SEI4	26S protease regulatory subunit 6B homolog OS=Arabidopsis thaliana GN=RPT3 PE=1 SV=1 - [PRS6B_ARATH]	17.663	17.16	5	6
Q9LKB9	Myosin-6 OS=Arabidopsis thaliana GN=XI-2 PE=1 SV=1 - [MYO6_ARATH]	17.601	5.25	6	6
Q9LUQ6	60S ribosomal protein L19-2 OS=Arabidopsis thaliana GN=RPL19B PE=2 SV=1 - [RL192_ARATH]	17.5295	30.62	5	6
Q93Y35	26S proteasome non-ATPase regulatory subunit 6 homolog OS=Arabidopsis thaliana GN=RPN7 PE=1 SV=1 - [PSMD6_ARATH]	17.5218	27.13	8	8
A8MSF2	Rubredoxin family protein OS=Arabidopsis thaliana GN=ENH1 PE=4 SV=1 - [A8MSF2_ARATH]	17.3851	22.77	3	4
Q9SJQ9	Fructose-bisphosphate aldolase OS=Arabidopsis thaliana GN=AT2G36460 PE=2 SV=1 - [Q9SJQ9_ARATH]	17.3814	32.68	7	7
Q8VZ19	60S ribosomal protein L30-2 OS=Arabidopsis thaliana GN=RPL30B PE=3 SV=1 - [RL302_ARATH]	17.3633	46.43	4	5
P42791	60S ribosomal protein L18-2 OS=Arabidopsis thaliana GN=RPL18B PE=1 SV=2 - [RL182_ARATH]	17.2135	32.09	6	6
O22607	WD-40 repeat-containing protein MSI4 OS=Arabidopsis thaliana GN=MSI4 PE=1 SV=3 - [MSI4_ARATH]	17.1756	21.89	6	6
P29402	Calnexin homolog 1 OS=Arabidopsis thaliana GN=CNX1 PE=1 SV=1 - [CALX1_ARATH]	17.1688	11.89	5	5
Q03250	Glycine-rich RNA-binding protein 7 OS=Arabidopsis thaliana GN=RBG7 PE=1 SV=1 - [RBG7_ARATH]	16.9617	25	4	4
Q9LU14	GDSL esterase/lipase APG OS=Arabidopsis thaliana GN=APG PE=1 SV=1 - [APG2_ARATH]	16.9227	18.13	4	4
Q7DLR9	Proteasome subunit beta type-4 OS=Arabidopsis thaliana GN=PBG1 PE=1 SV=2 - [PSB4_ARATH]	16.8281	28.05	4	5
Q9ZVA1	D-mannose binding lectin protein with Apple-like carbohydrate-binding domain OS=Arabidopsis thaliana GN=F9K20.13 PE=2 SV=1 - [Q9ZVA1_ARATH]	16.8049	15.6	4	5
Q38845	Serine/threonine-protein phosphatase 2A 65 kDa regulatory subunit A alpha isoform OS=Arabidopsis thaliana GN=PP2AA1 PE=1 SV=1 - [2AAA_ARATH]	16.784	11.39	5	5
Q9C5Z2	Eukaryotic translation initiation factor 3 subunit H OS=Arabidopsis thaliana GN=TIF3H1 PE=1 SV=2 - [EIF3H_ARATH]	16.7564	16.62	4	5
Q9T0K5	Leucine-rich repeat extensin-like protein 3 OS=Arabidopsis thaliana GN=LRX3 PE=1 SV=1 - [LRX3_ARATH]	16.7513	6.84	5	5
Q8S4Y1-2	Isoform 2 of Acetyl-CoA acetyltransferase, cytosolic 1 OS=Arabidopsis thaliana GN=AAT1 - [THIC1_ARATH]	16.7312	14.32	4	5
Q940J9	Probable methyltransferase PMT8 OS=Arabidopsis thaliana GN=At1g04430 PE=1 SV=1 - [PMT8_ARATH]	16.7043	14.13	5	5
Q9LV21	T-complex protein 1 subunit delta OS=Arabidopsis thaliana GN=AT3G18190 PE=2 SV=1 - [Q9LV21_ARATH]	16.6937	16.04	5	5
Q9SUR3	Reticulon-like protein B1 OS=Arabidopsis thaliana GN=RTNLB1 PE=1 SV=1 - [RTNLA_ARATH]	16.6331	15.27	4	6
Q9XI01	Protein disulfide isomerase-like 1-1 OS=Arabidopsis thaliana GN=PDIL1-1 PE=1 SV=1 - [PDI11_ARATH]	16.6309	15.97	5	6
Q6XJG8	26S proteasome non-ATPase regulatory subunit 2 homolog B OS=Arabidopsis thaliana GN=RPN1B PE=1 SV=1 - [PSD2B_ARATH]	16.6088	9.54	6	6
Q9ZR03-2	Isoform 2 of Cytochrome b6-f complex iron-sulfur subunit, chloroplastic OS=Arabidopsis thaliana GN=petC - [UCRIA_ARATH]	16.5903	44.76	6	6
Q8W413	Beta-fructofuranosidase, insoluble isoenzyme CWINV4 OS=Arabidopsis thaliana GN=CWINV4 PE=2 SV=1 - [INV4_ARATH]	16.587	14.38	6	7
O82462	Glutamyl-tRNA synthetase OS=Arabidopsis thaliana GN=At5g26707 PE=2 SV=1 - [O82462_ARATH]	16.5832	9.32	6	8
P55228	Glucose-1-phosphate adenylyltransferase small subunit, chloroplastic OS=Arabidopsis thaliana GN=APS1 PE=2 SV=2 - [GLGS_ARATH]	16.5691	15.58	7	7
Q9XF88	Chlorophyll a-b binding protein CP29.2, chloroplastic OS=Arabidopsis thaliana GN=LHCB4.2 PE=1 SV=1 - [CB4B_ARATH]	16.5519	27.18	6	7
Q9SKX4	50S ribosomal protein L3-1, chloroplastic OS=Arabidopsis thaliana GN=RPL3A PE=2 SV=1 - [RK3A_ARATH]	16.5229	14.76	3	4
Q8LCE1	Glutamine synthetase cytosolic isozyme 1-2 OS=Arabidopsis thaliana GN=GLN1-2 PE=1 SV=2 - [GLN12_ARATH]	16.519	14.33	4	5
F4I116	ATP binding/leucine-tRNA ligases/aminoacyl-tRNA ligases OS=Arabidopsis thaliana GN=AT1G09620 PE=2 SV=1 - [F4I116_ARATH]	16.5188	9.07	6	6
Q9LQR8	26S proteasome non-ATPase regulatory subunit 3 homolog B OS=Arabidopsis thaliana GN=RPN3B PE=1 SV=2 - [PSD3B_ARATH]	16.5016	13.14	5	5
F4K5J2	Myosin XI K OS=Arabidopsis thaliana GN=XIK PE=2 SV=1 - [F4K5J2_ARATH]	16.4651	5.05	7	7
Q9XF43	3-ketoacyl-CoA synthase 6 OS=Arabidopsis thaliana GN=CUT1 PE=1 SV=1 - [KCS6_ARATH]	16.4082	21.13	7	8
P51427	40S ribosomal protein S5-2 OS=Arabidopsis thaliana GN=RPS5B PE=2 SV=2 - [RS52_ARATH]	16.3987	20.77	4	6
P39207	Nucleoside diphosphate kinase 1 OS=Arabidopsis thaliana GN=NDPK1 PE=1 SV=1 - [NDK1_ARATH]	16.3765	32.21	5	5
F4IWV2	2-oxoglutarate dehydrogenase, E1 component OS=Arabidopsis thaliana GN=AT3G55410 PE=2 SV=1 - [F4IWV2_ARATH]	16.3513	9.44	8	8
P83755	Photosystem Q(B) protein OS=Arabidopsis thaliana GN=psbA PE=1 SV=2 - [PSBA_ARATH]	16.2895	17.56	6	8
Q9FJH6	ABC transporter F family member 1 OS=Arabidopsis thaliana GN=ABCF1 PE=1 SV=1 - [AB1F_ARATH]	16.2866	18.49	9	9
O64490	F20D22.6 protein OS=Arabidopsis thaliana GN=F20D22.6 PE=2 SV=1 - [O64490_ARATH]	16.2832	21.72	7	7
P37702-2	Isoform 2 of Myrosinase 1 OS=Arabidopsis thaliana GN=TGG1 - [BGL38_ARATH]	16.2437	14.69	5	5
Q9SN46	Leucine-rich repeat extensin-like protein 5 OS=Arabidopsis thaliana GN=LRX5 PE=2 SV=2 - [LRX5_ARATH]	16.2301	10.27	6	6
F4I3L1	Phosphoglycerate kinase OS=Arabidopsis thaliana GN=AT1G56190 PE=2 SV=1 - [F4I3L1_ARATH]	16.2185	20.25	5	5
Q9LR30	Glutamate--glyoxylate aminotransferase 1 OS=Arabidopsis thaliana GN=GGAT1 PE=1 SV=1 - [GGT1_ARATH]	16.204	15.59	4	4
Q9SA78	Coatomer subunit epsilon-1 OS=Arabidopsis thaliana GN=At1g30630 PE=2 SV=1 - [COPE1_ARATH]	16.1303	20.89	5	5
Q9FT45	Fasciclin-like arabinogalactan protein 15 OS=Arabidopsis thaliana GN=FLA15 PE=2 SV=1 - [FLA15_ARATH]	16.0836	12.61	3	5
Q94AZ4	Probable calcium-binding protein CML13 OS=Arabidopsis thaliana GN=CML13 PE=2 SV=1 - [CML13_ARATH]	16.0387	44.59	6	6
Q84W89	DEAD-box ATP-dependent RNA helicase 37 OS=Arabidopsis thaliana GN=RH37 PE=2 SV=2 - [RH37_ARATH]	16.0284	11.06	5	5
Q95748	NADH dehydrogenase [ubiquinone] iron-sulfur protein 3 OS=Arabidopsis thaliana GN=NAD9 PE=1 SV=2 - [NDUS3_ARATH]	16.0194	25.26	4	5
Q9FM01	UDP-glucose 6-dehydrogenase 4 OS=Arabidopsis thaliana GN=UGD4 PE=1 SV=1 - [UGDH4_ARATH]	15.952	10.83	4	4
O04450	T-complex protein 1 subunit epsilon OS=Arabidopsis thaliana GN=At1g24510 PE=2 SV=1 - [TCPE_ARATH]	15.9499	14.02	7	7
Q8RWC5	Fasciclin-like arabinogalactan protein 16 OS=Arabidopsis thaliana GN=FLA16 PE=2 SV=1 - [FLA16_ARATH]	15.9233	11.91	3	5
P59230	60S ribosomal protein L10a-2 OS=Arabidopsis thaliana GN=RPL10AB PE=2 SV=1 - [R10A2_ARATH]	15.9212	31.02	6	6
Q9STT3	Aldose 1-epimerase OS=Arabidopsis thaliana GN=T23J7.130 PE=2 SV=1 - [Q9STT3_ARATH]	15.9101	19.27	4	4
Q9SFH9	Delta-aminolevulinic acid dehydratase 1, chloroplastic OS=Arabidopsis thaliana GN=HEMB1 PE=2 SV=1 - [HEM21_ARATH]	15.8987	18.14	6	6
P22738	60S ribosomal protein L3-2 OS=Arabidopsis thaliana GN=ARP2 PE=2 SV=4 - [RL32_ARATH]	15.8953	14.36	6	6
Q9LNV5	Zinc finger CCCH domain-containing protein 4 OS=Arabidopsis thaliana GN=At1g07360 PE=2 SV=1 - [C3H4_ARATH]	15.8574	16.22	6	6
Q9LSA3	60S ribosomal protein L30-3 OS=Arabidopsis thaliana GN=RPL30C PE=3 SV=1 - [RL303_ARATH]	15.8415	41.07	5	6
Q9C8G5	Early-responsive to dehydration stress protein (ERD4) OS=Arabidopsis thaliana GN=T4K22.4 PE=2 SV=1 - [Q9C8G5_ARATH]	15.8007	12.43	7	7
Q5XF03	Probable glycerol-3-phosphate acyltransferase 8 OS=Arabidopsis thaliana GN=GPAT8 PE=2 SV=1 - [GPAT8_ARATH]	15.7294	12.8	6	6
A8MS75	Light-harvesting complex I chlorophyll a/b binding protein 1 OS=Arabidopsis thaliana GN=LHCA1 PE=4 SV=1 - [A8MS75_ARATH]	15.7129	21.6	4	4
O22315-2	Isoform 2 of Pre-mRNA-splicing factor SF2 OS=Arabidopsis thaliana GN=SF2 - [SRSF1_ARATH]	15.7004	22.43	5	5
O22126	Fasciclin-like arabinogalactan protein 8 OS=Arabidopsis thaliana GN=FLA8 PE=1 SV=1 - [FLA8_ARATH]	15.6583	20	5	5
P62090	Photosystem I iron-sulfur center OS=Arabidopsis thaliana GN=psaC PE=3 SV=2 - [PSAC_ARATH]	15.598	64.2	4	5
Q8LPS6	Pentatricopeptide repeat-containing protein At1g02150 OS=Arabidopsis thaliana GN=At1g02150 PE=2 SV=2 - [PPR3_ARATH]	15.5902	13.17	5	5
Q9SK22	40S ribosomal protein S16-1 OS=Arabidopsis thaliana GN=RPS16A PE=2 SV=1 - [RS161_ARATH]	15.5143	47.95	7	7
Q9S791	AT1G70770 protein OS=Arabidopsis thaliana GN=F5A18.5 PE=2 SV=1 - [Q9S791_ARATH]	15.5026	9.34	5	5
Q56WN1	Glutamine synthetase cytosolic isozyme 1-1 OS=Arabidopsis thaliana GN=GLN1-1 PE=1 SV=2 - [GLN11_ARATH]	15.4412	14.33	4	5
Q9SJT7	Vacuolar proton ATPase a2 OS=Arabidopsis thaliana GN=VHA-a2 PE=1 SV=1 - [VHAA2_ARATH]	15.4388	4.38	3	4
Q9S9P1	40S ribosomal protein S12-1 OS=Arabidopsis thaliana GN=RPS12A PE=2 SV=1 - [RS121_ARATH]	15.4354	36.81	4	4
Q9FLI4	Putative subtilisin serine protease OS=Arabidopsis thaliana GN=SBT1.3 PE=2 SV=1 - [Q9FLI4_ARATH]	15.4323	9.74	6	6
Q9SHP0	Phosphoserine aminotransferase OS=Arabidopsis thaliana GN=AT2G17630 PE=2 SV=1 - [Q9SHP0_ARATH]	15.3908	14.22	5	5
Q9FY65	40S ribosomal protein S15-3 OS=Arabidopsis thaliana GN=RPS15C PE=2 SV=1 - [RS153_ARATH]	15.3663	29.33	2	4
A8MRX2	40S ribosomal protein S16-3 OS=Arabidopsis thaliana GN=AT5G18380 PE=3 SV=1 - [A8MRX2_ARATH]	15.3545	48.61	7	7
Q84WV2	Beta-glucosidase 20 OS=Arabidopsis thaliana GN=BGLU20 PE=2 SV=1 - [BGL20_ARATH]	15.3084	7.66	5	5
O49195	Vegetative storage protein 1 OS=Arabidopsis thaliana GN=VSP1 PE=1 SV=2 - [VSP1_ARATH]	15.2098	24.44	4	4
Q9SFU1	60S ribosomal protein L13a-1 OS=Arabidopsis thaliana GN=RPL13AA PE=2 SV=1 - [R13A1_ARATH]	15.1894	39.81	9	9
P59226	Histone H3.2 OS=Arabidopsis thaliana GN=HTR2 PE=1 SV=2 - [H32_ARATH]	15.1789	48.53	5	7
Q9SEI3	26S protease regulatory subunit 10B homolog A OS=Arabidopsis thaliana GN=RPT4A PE=1 SV=1 - [PS10A_ARATH]	15.1725	23.06	7	7
Q9MAK9	26S protease regulatory subunit S10B homolog B OS=Arabidopsis thaliana GN=RPT4B PE=1 SV=1 - [PS10B_ARATH]	15.1725	23.06	7	7
Q9LFH5	60S ribosomal protein L12-2 OS=Arabidopsis thaliana GN=RPL12B PE=1 SV=1 - [RL122_ARATH]	15.1316	35.54	4	4
Q9M2Y6	Uncharacterized protein At3g49720 OS=Arabidopsis thaliana GN=At3g49720 PE=1 SV=1 - [Y3972_ARATH]	15.1158	19.92	4	4
Q8W4M5	Pyrophosphate--fructose 6-phosphate 1-phosphotransferase subunit beta 1 OS=Arabidopsis thaliana GN=PFP-BETA1 PE=2 SV=1 - [PFPB1_ARATH]	15.1014	15.19	4	5
P93028	Ubiquitin-activating enzyme E1 1 OS=Arabidopsis thaliana GN=UBA1 PE=1 SV=1 - [UBE11_ARATH]	15.0971	7.69	6	6
Q9FNR2	Evolutionarily conserved C-terminal region 3 protein OS=Arabidopsis thaliana GN=ECT3 PE=2 SV=1 - [Q9FNR2_ARATH]	15.0846	11.36	3	4
Q07100	Serine/threonine-protein phosphatase PP2A-4 catalytic subunit OS=Arabidopsis thaliana GN=PP2A4 PE=2 SV=2 - [PP2A4_ARATH]	15.076	33.87	6	6
Q9XFM6	Membrane steroid-binding protein 1 OS=Arabidopsis thaliana GN=MSBP1 PE=1 SV=2 - [MSBP1_ARATH]	15.0029	25	2	4
Q9M2N5	At3g42170 OS=Arabidopsis thaliana GN=T27B3.40 PE=2 SV=1 - [Q9M2N5_ARATH]	14.9536	7.47	4	4
O04202	Eukaryotic translation initiation factor 3 subunit F OS=Arabidopsis thaliana GN=TIF3F1 PE=2 SV=1 - [EIF3F_ARATH]	14.949	19.11	4	4
F4K020	Glucan endo-1,3-beta-glucosidase 10 OS=Arabidopsis thaliana GN=BG_PPAP PE=2 SV=1 - [F4K020_ARATH]	14.9441	15.84	4	4
Q9ZVA2	At1g78830/F9K20_12 OS=Arabidopsis thaliana GN=F9K20.12 PE=2 SV=1 - [Q9ZVA2_ARATH]	14.9229	9.67	3	4
Q9XEE2	Annexin D2 OS=Arabidopsis thaliana GN=ANN2 PE=2 SV=1 - [ANXD2_ARATH]	14.8717	14.2	3	4
Q9ZPS7	At2g01970/F14H20.4 OS=Arabidopsis thaliana GN=AT2G01970 PE=2 SV=1 - [Q9ZPS7_ARATH]	14.8309	10.47	5	6
O64862	Cytoplasmic tRNA 2-thiolation protein 1 OS=Arabidopsis thaliana GN=NCS6 PE=2 SV=2 - [CTU1_ARATH]	14.7848	17.18	5	5
F4KEQ8	Glucose-methanol-choline (GMC) oxidoreductase family protein OS=Arabidopsis thaliana GN=AT5G51950 PE=2 SV=1 - [F4KEQ8_ARATH]	14.751	13.92	7	7
Q9M9K1	Probable 2,3-bisphosphoglycerate-independent phosphoglycerate mutase 2 OS=Arabidopsis thaliana GN=At3g08590 PE=2 SV=1 - [PMG2_ARATH]	14.6672	14.46	4	5
O04499	2,3-bisphosphoglycerate-independent phosphoglycerate mutase 1 OS=Arabidopsis thaliana GN=PGM1 PE=2 SV=3 - [PMG1_ARATH]	14.6672	14.54	4	5
Q94K48	E-Z type HEAT repeat-containing protein OS=Arabidopsis thaliana GN=AT3G62530 PE=2 SV=1 - [Q94K48_ARATH]	14.602	26.24	4	5
Q9S714	Photosystem I reaction center subunit IV B, chloroplastic OS=Arabidopsis thaliana GN=PSAE2 PE=2 SV=1 - [PSAE2_ARATH]	14.5897	40	3	3
P49637	60S ribosomal protein L27a-3 OS=Arabidopsis thaliana GN=RPL27AC PE=2 SV=2 - [R27A3_ARATH]	14.5861	42.47	6	6
P49107	Photosystem I reaction center subunit N, chloroplastic OS=Arabidopsis thaliana GN=PSAN PE=1 SV=2 - [PSAN_ARATH]	14.541	28.07	5	5
Q93VB0	Nucleic acid-binding, OB-fold-like protein OS=Arabidopsis thaliana GN=AT2G40660 PE=2 SV=1 - [Q93VB0_ARATH]	14.5389	21.85	5	6
Q9SYW8	Lhca2 protein OS=Arabidopsis thaliana GN=Lhca2 PE=2 SV=1 - [Q9SYW8_ARATH]	14.5386	22.18	3	4
Q8H1Z0	Protein ECERIFERUM 3 OS=Arabidopsis thaliana GN=CER3 PE=1 SV=1 - [CER3_ARATH]	14.5137	9.49	5	5
O23095	60S acidic ribosomal protein P1-2 OS=Arabidopsis thaliana GN=RPP1B PE=1 SV=2 - [RLA12_ARATH]	14.5003	52.21	2	3
Q9LR33	60S ribosomal protein L27a-2 OS=Arabidopsis thaliana GN=RPL27AB PE=2 SV=1 - [R27A2_ARATH]	14.4746	42.47	6	6
Q9LH85	60S acidic ribosomal protein P2-3 OS=Arabidopsis thaliana GN=RPP2C PE=1 SV=1 - [RLA23_ARATH]	14.3801	48.7	4	4
Q0WPT7	Uncharacterized methyltransferase At2g41040, chloroplastic OS=Arabidopsis thaliana GN=At2g41040 PE=1 SV=1 - [Y2104_ARATH]	14.3774	16.19	3	4
Q9ZUC1	Quinone oxidoreductase-like protein At1g23740, chloroplastic OS=Arabidopsis thaliana GN=At1g23740 PE=1 SV=2 - [QORL_ARATH]	14.3594	12.44	3	4
P42733	40S ribosomal protein S11-3 OS=Arabidopsis thaliana GN=RPS11C PE=2 SV=2 - [RS113_ARATH]	14.3524	41.51	7	7
Q42522	Glutamate-1-semialdehyde 2,1-aminomutase 2, chloroplastic OS=Arabidopsis thaliana GN=GSA2 PE=2 SV=2 - [GSA2_ARATH]	14.2885	13.35	4	4
Q9SAJ4	Phosphoglycerate kinase OS=Arabidopsis thaliana GN=T8K14.3 PE=2 SV=1 - [Q9SAJ4_ARATH]	14.2479	12.47	3	4
O81146	Proteasome subunit alpha type-6-A OS=Arabidopsis thaliana GN=PAA1 PE=1 SV=2 - [PSA6A_ARATH]	14.2462	21.14	4	5
Q42564	L-ascorbate peroxidase 3, peroxisomal OS=Arabidopsis thaliana GN=APX3 PE=2 SV=1 - [APX3_ARATH]	14.2007	27.53	5	6
Q9LMI0	Probable alpha,alpha-trehalose-phosphate synthase [UDP-forming] 7 OS=Arabidopsis thaliana GN=TPS7 PE=1 SV=1 - [TPS7_ARATH]	14.0191	8.11	5	5
O65569	40S ribosomal protein S11-2 OS=Arabidopsis thaliana GN=RPS11B PE=2 SV=2 - [RS112_ARATH]	14.0075	28.93	7	7
Q6NPR7	Probable methyltransferase PMT24 OS=Arabidopsis thaliana GN=At1g29470 PE=1 SV=1 - [PMTO_ARATH]	13.9935	11.04	4	4
Q9FF55	Protein disulfide isomerase-like 1-4 OS=Arabidopsis thaliana GN=PDIL1-4 PE=1 SV=1 - [PDI14_ARATH]	13.984	10.39	4	5
P59169	Histone H3.3 OS=Arabidopsis thaliana GN=HTR4 PE=1 SV=2 - [H33_ARATH]	13.9461	48.53	5	7
Q9SV21	Coatomer subunit beta-1 OS=Arabidopsis thaliana GN=At4g31480 PE=1 SV=2 - [COPB1_ARATH]	13.9432	9.81	5	5
Q9SV20	Coatomer subunit beta-2 OS=Arabidopsis thaliana GN=At4g31490 PE=2 SV=2 - [COPB2_ARATH]	13.9432	9.81	5	5
Q9SUI4	Photosystem I reaction center subunit XI, chloroplastic OS=Arabidopsis thaliana GN=PSAL PE=1 SV=2 - [PSAL_ARATH]	13.9318	25.57	5	5
Q38814-2	Isoform mitochondrial of Thiamine thiazole synthase, chloroplastic OS=Arabidopsis thaliana GN=THI1 - [THI4_ARATH]	13.8878	28.93	5	5
Q9SRT4	O-Glycosyl hydrolases family 17 protein OS=Arabidopsis thaliana GN=F21O3.3 PE=2 SV=1 - [Q9SRT4_ARATH]	13.8834	11.3	5	5
Q9ZWT2	Cytochrome B5 isoform D OS=Arabidopsis thaliana GN=CYTB5-D PE=1 SV=1 - [CYB5D_ARATH]	13.866	40.71	4	5
F4JRE0	Endomembrane family protein 70 OS=Arabidopsis thaliana GN=AT4G12650 PE=2 SV=1 - [F4JRE0_ARATH]	13.8364	7.67	2	3
Q9SAJ6	Glyceraldehyde 3-phosphate dehydrogenase GAPCP1, chloroplastic OS=Arabidopsis thaliana GN=GAPCP1 PE=1 SV=1 - [G3PP1_ARATH]	13.7445	17.3	4	4
Q56XG6	DEAD-box ATP-dependent RNA helicase 15 OS=Arabidopsis thaliana GN=RH15 PE=2 SV=3 - [RH15_ARATH]	13.7427	10.77	3	4
P27202	Photosystem II 10 kDa polypeptide, chloroplastic OS=Arabidopsis thaliana GN=PSBR PE=1 SV=1 - [PSBR_ARATH]	13.7086	30.71	2	3
Q8LC83	40S ribosomal protein S24-2 OS=Arabidopsis thaliana GN=RPS24B PE=2 SV=2 - [RS242_ARATH]	13.7058	30.83	5	5
Q8LGI2	Probable mitochondrial saccharopine dehydrogenase-like oxidoreductase At5g39410 OS=Arabidopsis thaliana GN=At5g39410 PE=1 SV=2 - [SCPDL_ARATH]	13.6922	12.78	4	5
Q93X94	GDSL esterase/lipase EXL6 OS=Arabidopsis thaliana GN=EXL6 PE=1 SV=1 - [EXL6_ARATH]	13.6691	14.87	4	4
P42798	40S ribosomal protein S15a-1 OS=Arabidopsis thaliana GN=RPS15AA PE=2 SV=2 - [R15A1_ARATH]	13.6341	43.85	5	5
O81629	AT4g10840/F25I24_50 OS=Arabidopsis thaliana GN=F8M12.21 PE=2 SV=1 - [O81629_ARATH]	13.6122	9.36	4	4
Q9LPC5	Brefeldin A-inhibited guanine nucleotide-exchange protein 3 OS=Arabidopsis thaliana GN=BIG3 PE=1 SV=1 - [BIG3_ARATH]	13.6033	3.26	5	5
Q945K7	Isocitrate dehydrogenase [NAD] catalytic subunit 5, mitochondrial OS=Arabidopsis thaliana GN=IDH5 PE=1 SV=1 - [IDH5_ARATH]	13.513	24.6	5	5
O65449	At4g22010 OS=Arabidopsis thaliana GN=AT4g22010 PE=2 SV=1 - [O65449_ARATH]	13.4285	9.98	5	5
Q9SS17	40S ribosomal protein S24-1 OS=Arabidopsis thaliana GN=RPS24A PE=2 SV=1 - [RS241_ARATH]	13.3921	30.83	5	5
O23044	Peroxidase 3 OS=Arabidopsis thaliana GN=PER3 PE=2 SV=1 - [PER3_ARATH]	13.3797	20.55	4	5
Q9SPE6	Alpha-soluble NSF attachment protein 2 OS=Arabidopsis thaliana GN=ASNAP2 PE=1 SV=1 - [SNAA2_ARATH]	13.3664	13.84	3	4
F4JKH6	Tetratricopeptide repeat domain protein OS=Arabidopsis thaliana GN=AT4G28080 PE=4 SV=1 - [F4JKH6_ARATH]	13.3585	4.84	5	5
Q9MAT0	26S proteasome non-ATPase regulatory subunit 1 homolog B OS=Arabidopsis thaliana GN=RPN2B PE=1 SV=1 - [PSD1B_ARATH]	13.343	7.89	6	6
Q9SIB9	Aconitate hydratase 2, mitochondrial OS=Arabidopsis thaliana GN=ACO2 PE=1 SV=2 - [ACO2M_ARATH]	13.299	4.75	4	4
Q9C944	Probable histone H2A variant 3 OS=Arabidopsis thaliana GN=At1g52740 PE=1 SV=1 - [H2AV3_ARATH]	13.2462	41.79	5	6
Q9LZQ4	Carbohydrate-binding-like fold-containing protein OS=Arabidopsis thaliana GN=T12C14_60 PE=4 SV=1 - [Q9LZQ4_ARATH]	13.2297	6.44	6	6
Q9FLX7	Probable NADH dehydrogenase [ubiquinone] 1 alpha subcomplex subunit 5, mitochondrial OS=Arabidopsis thaliana GN=At5g52840 PE=1 SV=1 - [NDUA5_ARATH]	13.1397	41.42	5	7
Q9LRX8	60S ribosomal protein L13a-2 OS=Arabidopsis thaliana GN=RPL13AB PE=1 SV=1 - [R13A2_ARATH]	13.1093	30.58	7	7
Q56WK6	Patellin-1 OS=Arabidopsis thaliana GN=PATL1 PE=1 SV=2 - [PATL1_ARATH]	13.1042	9.08	4	4
Q9M292	Putative uncharacterized protein At3g44330 OS=Arabidopsis thaliana GN=T22K7_10 PE=2 SV=1 - [Q9M292_ARATH]	13.0925	12.39	5	5
P49040	Sucrose synthase 1 OS=Arabidopsis thaliana GN=SUS1 PE=1 SV=3 - [SUSY1_ARATH]	13.0682	6.81	4	4
Q9LP45	26S proteasome non-ATPase regulatory subunit 11 homolog OS=Arabidopsis thaliana GN=RPN6 PE=1 SV=1 - [PSD11_ARATH]	13.0398	18.62	6	6
Q9M2L3	AT3G57340 protein OS=Arabidopsis thaliana GN=F28O9.190 PE=2 SV=1 - [Q9M2L3_ARATH]	13.0373	18.26	5	5
Q9M888	Putative chaperonin OS=Arabidopsis thaliana GN=F16B3.16 PE=2 SV=1 - [Q9M888_ARATH]	13.0273	15.7	7	7
Q93ZN9	LL-diaminopimelate aminotransferase, chloroplastic OS=Arabidopsis thaliana GN=DAP PE=1 SV=1 - [DAPAT_ARATH]	13.0228	8.24	3	4
Q39160	Myosin-5 OS=Arabidopsis thaliana GN=XI-1 PE=1 SV=1 - [MYO5_ARATH]	13.0215	5.26	6	6
O24616	Proteasome subunit alpha type-7-B OS=Arabidopsis thaliana GN=PAD2 PE=1 SV=2 - [PSA7B_ARATH]	13.009	16.8	3	4
P92948	Cell division cycle 5-like protein OS=Arabidopsis thaliana GN=CDC5 PE=1 SV=2 - [CDC5L_ARATH]	12.9389	8.65	4	4
Q9FFS8	40S ribosomal protein S10-2 OS=Arabidopsis thaliana GN=RPS10B PE=2 SV=1 - [RS102_ARATH]	12.9374	26.67	4	5
Q9LRZ6	Beta-myrcene/(E)-beta-ocimene synthase 2, chloroplastic OS=Arabidopsis thaliana GN=TPS24 PE=1 SV=1 - [MYRS2_ARATH]	12.9128	12.37	5	5
Q8VYM4	Putative uncharacterized protein At3g52150 OS=Arabidopsis thaliana GN=AT3G52150 PE=2 SV=1 - [Q8VYM4_ARATH]	12.9097	11.86	1	2
Q9LQ04	3,5-epimerase/4-reductase OS=Arabidopsis thaliana GN=F16P17.17 PE=2 SV=1 - [Q9LQ04_ARATH]	12.9096	22.26	5	5
P48348-2	Isoform 2 of 14-3-3-like protein GF14 kappa OS=Arabidopsis thaliana GN=GRF8 - [14338_ARATH]	12.9022	20.33	5	6
O81108	Calcium-transporting ATPase 2, plasma membrane-type OS=Arabidopsis thaliana GN=ACA2 PE=1 SV=1 - [ACA2_ARATH]	12.8949	4.64	3	3
Q9LY10	Glycine-rich protein OS=Arabidopsis thaliana GN=T2I1_230 PE=2 SV=1 - [Q9LY10_ARATH]	12.8571	20.61	2	3
P42825	Chaperone protein dnaJ 2 OS=Arabidopsis thaliana GN=ATJ2 PE=1 SV=2 - [DNAJ2_ARATH]	12.7914	17.42	6	6
Q9SD76	Alpha-glucan phosphorylase 2, cytosolic OS=Arabidopsis thaliana GN=PHS2 PE=2 SV=1 - [PHS2_ARATH]	12.7896	7.13	4	4
O23140	AP-2 complex subunit mu OS=Arabidopsis thaliana GN=AP2M PE=1 SV=1 - [AP2M_ARATH]	12.7622	10.05	4	5
Q9S726	Putative ribose 5-phosphate isomerase OS=Arabidopsis thaliana GN=F7O18.28 PE=2 SV=1 - [Q9S726_ARATH]	12.7317	23.19	3	3
Q9LZR5	Histone deacetylase HDT3 OS=Arabidopsis thaliana GN=HDT3 PE=2 SV=2 - [HDT3_ARATH]	12.7033	18.71	4	4
Q9SA52	Chloroplast stem-loop binding protein of 41 kDa b, chloroplastic OS=Arabidopsis thaliana GN=CSP41B PE=1 SV=1 - [CP41B_ARATH]	12.701	11.9	3	4
A8MS28	60S ribosomal protein L27-3 OS=Arabidopsis thaliana GN=AT4G15000 PE=4 SV=1 - [A8MS28_ARATH]	12.6681	44.27	6	6
O23515	60S ribosomal protein L15-1 OS=Arabidopsis thaliana GN=RPL15A PE=2 SV=1 - [RL151_ARATH]	12.6232	26.96	4	5
P56771	Apocytochrome f OS=Arabidopsis thaliana GN=petA PE=3 SV=1 - [CYF_ARATH]	12.6097	19.69	5	5
F4KIR8	Ubiquinol-cytochrome c reductase cytochrome c1 subunit OS=Arabidopsis thaliana GN=AT5G40810 PE=2 SV=1 - [F4KIR8_ARATH]	12.6	22.31	3	4
Q9XGM1	V-type proton ATPase subunit D OS=Arabidopsis thaliana GN=VHA-D PE=1 SV=2 - [VATD_ARATH]	12.5669	24.52	6	6
Q9LZR9	Fructose-bisphosphate aldolase OS=Arabidopsis thaliana GN=F17C15_110 PE=3 SV=1 - [Q9LZR9_ARATH]	12.5502	16.43	3	3
O82628	V-type proton ATPase subunit G1 OS=Arabidopsis thaliana GN=VHA-G1 PE=2 SV=1 - [VAGT1_ARATH]	12.5462	46.36	3	5
Q9ZNT7-2	Isoform 2 of Prohibitin-2, mitochondrial OS=Arabidopsis thaliana GN=PHB2 - [PHB2_ARATH]	12.5256	12.22	2	3
Q9FJE8	Probable histone H2A.7 OS=Arabidopsis thaliana GN=At5g59870 PE=1 SV=1 - [H2A7_ARATH]	12.5202	26	3	4
Q9FKK7	Xylose isomerase OS=Arabidopsis thaliana GN=XYLA PE=2 SV=2 - [XYLA_ARATH]	12.5153	11.53	4	4
F4HRT5	Protein little nuclei1 OS=Arabidopsis thaliana GN=LINC1 PE=2 SV=1 - [F4HRT5_ARATH]	12.4945	7.42	6	6
Q9SEH3	Ras-related protein RABD2c OS=Arabidopsis thaliana GN=RABD2C PE=2 SV=1 - [RAD2C_ARATH]	12.4457	30.2	5	6
P48578	Serine/threonine-protein phosphatase PP2A-3 catalytic subunit OS=Arabidopsis thaliana GN=PP2A3 PE=2 SV=1 - [PP2A3_ARATH]	12.381	28.75	5	5
P42731	Polyadenylate-binding protein 2 OS=Arabidopsis thaliana GN=PAB2 PE=1 SV=1 - [PABP2_ARATH]	12.3677	7.31	4	4
Q9LX88	40S ribosomal protein S15a-4 OS=Arabidopsis thaliana GN=RPS15AD PE=2 SV=3 - [R15A4_ARATH]	12.3677	35.38	5	5
Q9FMF9	Nuclear protein-like OS=Arabidopsis thaliana GN=AT5G64270 PE=4 SV=1 - [Q9FMF9_ARATH]	12.3413	3.7	4	4
O48528	Outer envelope pore protein 16-3, chloroplastic/mitochondrial OS=Arabidopsis thaliana GN=OEP163 PE=1 SV=1 - [OP163_ARATH]	12.3273	29.56	3	4
Q93VI3	60S ribosomal protein L17-1 OS=Arabidopsis thaliana GN=RPL17A PE=2 SV=1 - [RL171_ARATH]	12.3219	22.16	4	4
P51413	60S ribosomal protein L17-2 OS=Arabidopsis thaliana GN=RPL17B PE=2 SV=2 - [RL172_ARATH]	12.3219	22.29	4	4
O22287	Mannose-1-phosphate guanylyltransferase 1 OS=Arabidopsis thaliana GN=CYT1 PE=1 SV=1 - [GMPP1_ARATH]	12.2992	11.91	3	3
Q94B60	ATP-dependent Clp protease proteolytic subunit 4, chloroplastic OS=Arabidopsis thaliana GN=CLPP4 PE=1 SV=1 - [CLPP4_ARATH]	12.2861	18.84	4	4
Q96251	ATP synthase subunit O, mitochondrial OS=Arabidopsis thaliana GN=At5g13450 PE=1 SV=2 - [ATPO_ARATH]	12.2567	35.29	7	7
Q93Y07	Beta-glucosidase-like SFR2, chloroplastic OS=Arabidopsis thaliana GN=SFR2 PE=1 SV=1 - [SFR2_ARATH]	12.2306	6.91	4	4
A8MR97	Eukaryotic translation initiation factor 4G OS=Arabidopsis thaliana GN=EIF4G PE=4 SV=1 - [A8MR97_ARATH]	12.1409	3.13	4	5
P36212	50S ribosomal protein L12-3, chloroplastic OS=Arabidopsis thaliana GN=RPL12C PE=2 SV=2 - [RK123_ARATH]	12.1347	28.34	5	5
Q9LF79	Calcium-transporting ATPase 8, plasma membrane-type OS=Arabidopsis thaliana GN=ACA8 PE=1 SV=1 - [ACA8_ARATH]	12.1335	5.31	4	4
Q0WWT7	Rhodanese-like domain-containing protein 11, chloroplastic OS=Arabidopsis thaliana GN=STR11 PE=2 SV=1 - [STR11_ARATH]	12.0931	20.89	3	3
O04616	Protein CURVATURE THYLAKOID 1A, chloroplastic OS=Arabidopsis thaliana GN=CURT1A PE=1 SV=1 - [CUT1A_ARATH]	12.0911	18.9	3	4
Q9LVI8	Glutamine synthetase cytosolic isozyme 1-3 OS=Arabidopsis thaliana GN=GLN1-3 PE=1 SV=1 - [GLN13_ARATH]	12.065	15.25	4	4
Q9LJG3	GDSL esterase/lipase ESM1 OS=Arabidopsis thaliana GN=ESM1 PE=1 SV=1 - [ESM1_ARATH]	12.0297	13.78	4	4
F4IF15	Embryo sac development arrest 17 OS=Arabidopsis thaliana GN=HTH PE=2 SV=1 - [F4IF15_ARATH]	12.018	9.35	3	3
B9DFR9	AT2G45960 protein OS=Arabidopsis thaliana GN=PIP1B PE=2 SV=1 - [B9DFR9_ARATH]	12.0074	26.28	4	4
O49543	Cysteine desulfurase 1, mitochondrial OS=Arabidopsis thaliana GN=NIFS1 PE=1 SV=1 - [NFS1_ARATH]	11.997	27.59	7	8
P92994	Trans-cinnamate 4-monooxygenase OS=Arabidopsis thaliana GN=CYP73A5 PE=2 SV=1 - [TCMO_ARATH]	11.9876	12.48	5	5
Q94JS0	Cytochrome b-c1 complex subunit Rieske, mitochondrial OS=Arabidopsis thaliana GN=AT5G13430 PE=2 SV=1 - [Q94JS0_ARATH]	11.9768	14.34	3	4
Q8LF99	Probable xyloglucan endotransglucosylase/hydrolase protein 6 OS=Arabidopsis thaliana GN=XTH6 PE=2 SV=2 - [XTH6_ARATH]	11.9704	16.44	4	5
Q9XJ27	30S ribosomal protein S9, chloroplastic OS=Arabidopsis thaliana GN=RPS9 PE=2 SV=1 - [RR9_ARATH]	11.9647	21.15	3	3
P56766	Photosystem I P700 chlorophyll a apoprotein A1 OS=Arabidopsis thaliana GN=psaA PE=2 SV=1 - [PSAA_ARATH]	11.9599	6.93	6	6
Q8LA13	DEAD-box ATP-dependent RNA helicase 11 OS=Arabidopsis thaliana GN=RH11 PE=2 SV=1 - [RH11_ARATH]	11.9489	9.64	4	4
O04331	Prohibitin-3, mitochondrial OS=Arabidopsis thaliana GN=PHB3 PE=1 SV=1 - [PHB3_ARATH]	11.9267	18.05	4	4
Q9LUD4	60S ribosomal protein L18a-3 OS=Arabidopsis thaliana GN=RPL18AC PE=2 SV=1 - [R18A3_ARATH]	11.9215	23.6	6	6
Q9SKR2	Synaptotagmin-1 OS=Arabidopsis thaliana GN=SYT1 PE=1 SV=2 - [SYT1_ARATH]	11.917	12.94	6	6
P23686	S-adenosylmethionine synthase 1 OS=Arabidopsis thaliana GN=SAM1 PE=1 SV=2 - [METK1_ARATH]	11.9036	16.28	5	6
Q9SE60	Methylenetetrahydrofolate reductase 1 OS=Arabidopsis thaliana GN=MTHFR1 PE=1 SV=1 - [MTHR1_ARATH]	11.8388	9.29	4	4
Q9SHJ6	F12K11.14 OS=Arabidopsis thaliana GN=AT1G06530 PE=4 SV=1 - [Q9SHJ6_ARATH]	11.829	15.48	4	4
O81126	Serine/arginine-rich splicing factor RSZ22 OS=Arabidopsis thaliana GN=RSZ22 PE=1 SV=1 - [RZP22_ARATH]	11.8013	23	4	4
Q9M885	40S ribosomal protein S7-2 OS=Arabidopsis thaliana GN=RPS7B PE=2 SV=1 - [RS72_ARATH]	11.793	20.94	3	4
Q6GKU7	At1g64880 OS=Arabidopsis thaliana GN=AT1G64880 PE=2 SV=1 - [Q6GKU7_ARATH]	11.7811	8.35	4	4
Q39099	Xyloglucan endotransglucosylase/hydrolase protein 4 OS=Arabidopsis thaliana GN=XTH4 PE=1 SV=1 - [XTH4_ARATH]	11.7668	18.92	5	5
Q38858	Calreticulin-2 OS=Arabidopsis thaliana GN=CRT2 PE=1 SV=3 - [CALR2_ARATH]	11.7541	12.03	4	4
P92935	ADP,ATP carrier protein 2, chloroplastic OS=Arabidopsis thaliana GN=AATP2 PE=1 SV=2 - [TLC2_ARATH]	11.7114	8.09	4	4
Q9FMT4	SWI/SNF complex component SNF12 homolog OS=Arabidopsis thaliana GN=At5g14170 PE=1 SV=1 - [SNF12_ARATH]	11.7015	7.3	3	4
Q42479	Calcium-dependent protein kinase 3 OS=Arabidopsis thaliana GN=CPK3 PE=1 SV=1 - [CDPK3_ARATH]	11.6927	9.64	4	4
Q8RXN0	ABC transporter G family member 11 OS=Arabidopsis thaliana GN=ABCG11 PE=1 SV=1 - [AB11G_ARATH]	11.6737	8.11	5	5
P57720	Chorismate synthase, chloroplastic OS=Arabidopsis thaliana GN=EMB1144 PE=2 SV=2 - [AROC_ARATH]	11.6398	13.07	3	3
Q9SW18-2	Isoform 2 of Magnesium protoporphyrin IX methyltransferase, chloroplastic OS=Arabidopsis thaliana GN=CHLM - [CHLM_ARATH]	11.6176	20.41	5	5
Q9C977	Pentatricopeptide repeat-containing protein At1g80270, mitochondrial OS=Arabidopsis thaliana GN=At1g80270 PE=1 SV=1 - [PP135_ARATH]	11.6118	9.06	4	4
Q9FLQ4	Dihydrolipoyllysine-residue succinyltransferase component of 2-oxoglutarate dehydrogenase complex 1, mitochondrial OS=Arabidopsis thaliana GN=At5g55070 PE=1 SV=1 - [ODO2A_ARATH]	11.6102	14.01	5	5
Q944P7	Leucine aminopeptidase 3, chloroplastic OS=Arabidopsis thaliana GN=At4g30920 PE=2 SV=2 - [AMPL3_ARATH]	11.6033	7.89	3	3
Q93ZH7	AT5g03040/F15A17_70 OS=Arabidopsis thaliana GN=iqd2 PE=2 SV=1 - [Q93ZH7_ARATH]	11.5941	19.09	4	4
Q39221	SEC12-like protein 2 OS=Arabidopsis thaliana GN=STL2P PE=1 SV=4 - [STLP2_ARATH]	11.5714	5.6	1	3
Q96533	Alcohol dehydrogenase class-3 OS=Arabidopsis thaliana GN=ADH2 PE=1 SV=2 - [ADHX_ARATH]	11.5579	16.36	4	4
P56773	Cytochrome b6 OS=Arabidopsis thaliana GN=petB PE=3 SV=1 - [CYB6_ARATH]	11.5409	19.53	3	3
Q9S7W1	Chlorophyll a-b binding protein CP29.3, chloroplastic OS=Arabidopsis thaliana GN=LHCB4.3 PE=1 SV=1 - [CB4C_ARATH]	11.5336	15.94	3	3
Q9LY66	50S ribosomal protein L1, chloroplastic OS=Arabidopsis thaliana GN=RPL1 PE=1 SV=1 - [RK1_ARATH]	11.5056	17.63	5	5
Q42342	Cytochrome b5 isoform A OS=Arabidopsis thaliana GN=CYTB5-A PE=1 SV=2 - [CYB5A_ARATH]	11.498	44.03	4	4
Q8LD27	Proteasome subunit beta type-6 OS=Arabidopsis thaliana GN=PBA1 PE=1 SV=2 - [PSB6_ARATH]	11.4477	19.31	4	4
Q9SUM3	NADPH--cytochrome P450 reductase 2 OS=Arabidopsis thaliana GN=ATR2 PE=1 SV=1 - [NCPR2_ARATH]	11.4431	6.33	3	3
Q8RXN5	tRNA wybutosine-synthesizing protein 1 homolog OS=Arabidopsis thaliana GN=TYW1 PE=2 SV=1 - [TYW1_ARATH]	11.4429	7.26	4	4
Q94CJ5	At5g12470 OS=Arabidopsis thaliana GN=AT5G12470 PE=2 SV=1 - [Q94CJ5_ARATH]	11.4335	10.1	4	4
O23714	Proteasome subunit beta type-2-A OS=Arabidopsis thaliana GN=PBD1 PE=1 SV=1 - [PSB2A_ARATH]	11.4325	16.67	3	4
Q9LD28	Histone H2A.6 OS=Arabidopsis thaliana GN=RAT5 PE=1 SV=1 - [H2A6_ARATH]	11.4307	30	3	4
O80585	Methylenetetrahydrofolate reductase 2 OS=Arabidopsis thaliana GN=MTHFR2 PE=1 SV=2 - [MTHR2_ARATH]	11.4277	10.44	5	5
Q9SI75	Elongation factor G, chloroplastic OS=Arabidopsis thaliana GN=CPEFG PE=1 SV=1 - [EFGC_ARATH]	11.4209	4.47	2	3
Q39033	Phosphoinositide phospholipase C 2 OS=Arabidopsis thaliana GN=PLC2 PE=1 SV=1 - [PLCD2_ARATH]	11.397	13.6	5	5
Q94JX5	Putative transcription factor OS=Arabidopsis thaliana GN=F14N23.8 PE=2 SV=1 - [Q94JX5_ARATH]	11.3546	22.11	4	4
Q93YV7	Probable methyltransferase PMT3 OS=Arabidopsis thaliana GN=At4g14360 PE=1 SV=1 - [PMT3_ARATH]	11.32	3.95	1	2
Q8H118	Probable methyltransferase PMT1 OS=Arabidopsis thaliana GN=At3g23300 PE=1 SV=2 - [PMT1_ARATH]	11.32	3.93	1	2
Q8S9L3	AT4g38220/F20D10_340 OS=Arabidopsis thaliana GN=AT4G38220 PE=2 SV=1 - [Q8S9L3_ARATH]	11.3143	13.26	5	5
Q94A52	DEAD-box ATP-dependent RNA helicase 2 OS=Arabidopsis thaliana GN=RH2 PE=2 SV=2 - [RH2_ARATH]	11.2288	9.07	4	4
Q9LYE7	Putative uncharacterized protein At5g11420 OS=Arabidopsis thaliana GN=F15N18_10 PE=2 SV=1 - [Q9LYE7_ARATH]	11.1593	11.2	3	3
Q9SGY2	ATP-citrate synthase alpha chain protein 1 OS=Arabidopsis thaliana GN=ACLA-1 PE=1 SV=1 - [ACLA1_ARATH]	11.1579	10.87	3	4
F4HXV6	Nucleoporin 155 OS=Arabidopsis thaliana GN=NUP155 PE=2 SV=1 - [F4HXV6_ARATH]	11.1448	4.78	5	5
F4KIB2	Endomembrane family protein 70 OS=Arabidopsis thaliana GN=AT5G10840 PE=2 SV=1 - [F4KIB2_ARATH]	11.1366	8.18	4	4
Q9SZX3	Argininosuccinate synthase, chloroplastic OS=Arabidopsis thaliana GN=At4g24830 PE=2 SV=3 - [ASSY_ARATH]	11.1184	4.45	1	2
O23717	Proteasome subunit beta type-5-A OS=Arabidopsis thaliana GN=PBE1 PE=1 SV=1 - [PSB5A_ARATH]	11.0709	22.26	4	4
P61841	30S ribosomal protein S7, chloroplastic OS=Arabidopsis thaliana GN=rps7-A PE=3 SV=1 - [RR7_ARATH]	11.0701	24.52	3	3
Q9ZU25	Probable mitochondrial-processing peptidase subunit alpha-1 OS=Arabidopsis thaliana GN=At1g51980 PE=1 SV=1 - [MPPA1_ARATH]	11.0296	13.72	5	6
Q84W56	Putative uncharacterized protein At5g63420 OS=Arabidopsis thaliana GN=emb2746 PE=2 SV=1 - [Q84W56_ARATH]	11.0202	7.68	5	5
Q9ZV45	Putative small nuclear ribonucleoprotein OS=Arabidopsis thaliana GN=AT2G18740 PE=4 SV=1 - [Q9ZV45_ARATH]	10.9687	36.36	3	4
O49160	Eukaryotic translation initiation factor 3 subunit C OS=Arabidopsis thaliana GN=TIF3C1 PE=1 SV=2 - [EIF3C_ARATH]	10.9496	8.44	5	5
P50883	60S ribosomal protein L12-1 OS=Arabidopsis thaliana GN=RPL12A PE=2 SV=2 - [RL121_ARATH]	10.9206	25.9	3	3
Q9T074	Phosphoenolpyruvate carboxykinase [ATP] OS=Arabidopsis thaliana GN=PCKA PE=1 SV=1 - [PCKA_ARATH]	10.9048	7.3	3	3
Q9C514	40S ribosomal protein S7-1 OS=Arabidopsis thaliana GN=RPS7A PE=2 SV=1 - [RS71_ARATH]	10.8822	34.03	4	4
F4JXW9	PQQ_DH domain-containing protein OS=Arabidopsis thaliana GN=AT5G11560 PE=2 SV=1 - [F4JXW9_ARATH]	10.8635	4.68	3	3
F4JD01	Proteasome subunit beta type OS=Arabidopsis thaliana GN=PBF1 PE=2 SV=1 - [F4JD01_ARATH]	10.7897	17.49	3	3
Q9SVD1	Aspartyl protease family protein OS=Arabidopsis thaliana GN=F22O6_120 PE=2 SV=1 - [Q9SVD1_ARATH]	10.6902	9.81	4	4
Q9LPR4	2-isopropylmalate synthase 1, chloroplastic OS=Arabidopsis thaliana GN=IPMS1 PE=1 SV=2 - [LEU11_ARATH]	10.6679	7.29	3	4
F4HUK0	IQ-domain 28 protein OS=Arabidopsis thaliana GN=IQD28 PE=2 SV=1 - [F4HUK0_ARATH]	10.6328	7.31	4	4
Q8H0T4	E3 ubiquitin-protein ligase UPL2 OS=Arabidopsis thaliana GN=UPL2 PE=1 SV=3 - [UPL2_ARATH]	10.6226	2.16	4	4
Q9FKC0	60S ribosomal protein L13a-4 OS=Arabidopsis thaliana GN=RPL13AD PE=2 SV=1 - [R13A4_ARATH]	10.6193	27.67	6	6
Q8L7N0	At5g16070 OS=Arabidopsis thaliana GN=AT5G16070 PE=2 SV=1 - [Q8L7N0_ARATH]	10.6181	12.9	6	6
Q9LYK9	40S ribosomal protein S26-3 OS=Arabidopsis thaliana GN=RPS26C PE=2 SV=1 - [RS263_ARATH]	10.6143	50	5	5
Q8LPJ7	40S ribosomal protein S26-2 OS=Arabidopsis thaliana GN=RPS26B PE=2 SV=2 - [RS262_ARATH]	10.6143	51.13	5	5
P49206	40S ribosomal protein S26-1 OS=Arabidopsis thaliana GN=RPS26A PE=2 SV=2 - [RS261_ARATH]	10.6143	50.38	5	6
Q9LVT8	At5g47210 OS=Arabidopsis thaliana GN=AT5G47210 PE=2 SV=1 - [Q9LVT8_ARATH]	10.6123	15.69	4	4
O49607	Putative subtilisin serine protease OS=Arabidopsis thaliana GN=M4E13.40 PE=2 SV=1 - [O49607_ARATH]	10.6011	3.27	2	3
Q8GUM1	Eukaryotic translation initiation factor 3 subunit B OS=Arabidopsis thaliana GN=EIF3B-2 PE=2 SV=1 - [Q8GUM1_ARATH]	10.5922	7.56	5	5
P23321	Oxygen-evolving enhancer protein 1-1, chloroplastic OS=Arabidopsis thaliana GN=PSBO1 PE=1 SV=2 - [PSBO1_ARATH]	10.5753	23.49	4	4
F4J109	Transport protein SEC31 OS=Arabidopsis thaliana GN=AT3G63460 PE=2 SV=1 - [F4J109_ARATH]	10.5309	4.72	4	4
Q9FIE8	UDP-glucuronic acid decarboxylase 3 OS=Arabidopsis thaliana GN=UXS3 PE=1 SV=1 - [UXS3_ARATH]	10.5229	19.59	5	5
Q9LKA5	Uncharacterized protein At3g15000, mitochondrial OS=Arabidopsis thaliana GN=At3g15000 PE=1 SV=1 - [UMP1_ARATH]	10.469	7.85	3	4
Q9XES1	Calcium-transporting ATPase 4, endoplasmic reticulum-type OS=Arabidopsis thaliana GN=ECA4 PE=2 SV=2 - [ECA4_ARATH]	10.4359	5.37	4	4
Q84K16	AP-1 complex subunit gamma-1 OS=Arabidopsis thaliana GN=GAMMA-ADR PE=1 SV=1 - [AP1G1_ARATH]	10.3916	5.37	4	4
Q93YZ7-3	Isoform 3 of Acetolactate synthase small subunit 2, chloroplastic OS=Arabidopsis thaliana GN=At2g31810 - [ILVH2_ARATH]	10.3625	9.17	3	3
O80774	AT2G34250 protein OS=Arabidopsis thaliana GN=AT2G34250 PE=2 SV=1 - [O80774_ARATH]	10.3325	13.68	6	7
Q8H107-3	Isoform 3 of Dihydrolipoyllysine-residue succinyltransferase component of 2-oxoglutarate dehydrogenase complex 2, mitochondrial OS=Arabidopsis thaliana GN=At4g26910 - [ODO2B_ARATH]	10.3322	12.88	3	4
Q9FF90	60S ribosomal protein L13-3 OS=Arabidopsis thaliana GN=RPL13D PE=2 SV=1 - [RL133_ARATH]	10.3293	18.45	5	5
F4KFL2	Exportin 1A OS=Arabidopsis thaliana GN=XPO1A PE=2 SV=1 - [F4KFL2_ARATH]	10.3232	4.62	3	4
Q9SLA8	Enoyl-[acyl-carrier-protein] reductase [NADH], chloroplastic OS=Arabidopsis thaliana GN=MOD1 PE=1 SV=1 - [FABI_ARATH]	10.2617	8.97	2	2
O04848	Probable histone H2AXa OS=Arabidopsis thaliana GN=At1g08880 PE=1 SV=1 - [H2AXA_ARATH]	10.2455	36.62	4	4
Q9C9G6(AE7)	MIP18 family protein At1g68310 OS=Arabidopsis thaliana GN=At1g68310 PE=2 SV=2 - [U195A_ARATH]	10.2062	24.2	2	3
Q9FHG2	60S ribosomal protein L32-2 OS=Arabidopsis thaliana GN=RPL32B PE=2 SV=1 - [RL322_ARATH]	10.2048	26.32	3	3
Q9FNM7	DEAD-box ATP-dependent RNA helicase 26 OS=Arabidopsis thaliana GN=RH26 PE=1 SV=2 - [RH26_ARATH]	10.2003	4.59	3	3
Q8H1Y0	Pyruvate dehydrogenase E1 component subunit alpha-2, mitochondrial OS=Arabidopsis thaliana GN=IAR4 PE=1 SV=2 - [ODPA2_ARATH]	10.1599	8.91	3	4
Q8RXD9	4-alpha-glucanotransferase DPE2 OS=Arabidopsis thaliana GN=DPE2 PE=2 SV=1 - [DPE2_ARATH]	10.0989	6.18	5	5
Q9FKW6	Ferredoxin--NADP reductase, leaf isozyme 1, chloroplastic OS=Arabidopsis thaliana GN=LFNR1 PE=1 SV=1 - [FNRL1_ARATH]	10.0851	12.78	3	3
F4ICY0	TSK-associating protein 1 OS=Arabidopsis thaliana GN=TSA1 PE=2 SV=1 - [F4ICY0_ARATH]	10.076	8.61	4	4
Q940Q1	Probable pectate lyase 1 OS=Arabidopsis thaliana GN=At1g04680 PE=2 SV=2 - [PLY1_ARATH]	10.0721	9.51	4	4
Q9FPJ4	Ras-related protein RABD2b OS=Arabidopsis thaliana GN=RABD2B PE=2 SV=1 - [RAD2B_ARATH]	10.0673	30.2	5	5
Q9SU26	AT4g12600/T1P17_190 OS=Arabidopsis thaliana GN=AT4g12600 PE=2 SV=1 - [Q9SU26_ARATH]	10.0636	17.19	1	2
P56799	30S ribosomal protein S4, chloroplastic OS=Arabidopsis thaliana GN=rps4 PE=3 SV=1 - [RR4_ARATH]	10.0625	19.4	4	4
Q9C6B3	Gamma carbonic anhydrase 2, mitochondrial OS=Arabidopsis thaliana GN=GAMMACA2 PE=1 SV=1 - [GCA2_ARATH]	10.0617	21.58	4	4
Q8LCL3	60S ribosomal protein L27-2 OS=Arabidopsis thaliana GN=RPL27B PE=2 SV=2 - [RL272_ARATH]	10.048	26.67	4	4
F4JDC2	CIPK1 interacting protein ECT2 OS=Arabidopsis thaliana GN=ECT2 PE=2 SV=1 - [F4JDC2_ARATH]	10.0325	7.83	3	3
F4J912	60S ribosomal protein L5-1 OS=Arabidopsis thaliana GN=ATL5 PE=2 SV=1 - [F4J912_ARATH]	10.0269	40	7	7
Q0WPN7	At5g65810 OS=Arabidopsis thaliana GN=AT5G65810 PE=2 SV=1 - [Q0WPN7_ARATH]	10.0091	5.81	1	2
Q0WL80	UDP-glucose:glycoprotein glucosyltransferase OS=Arabidopsis thaliana GN=UGGT PE=1 SV=1 - [UGGG_ARATH]	10.0044	3.72	4	4
Q9S713	Serine/threonine-protein kinase STN7, chloroplastic OS=Arabidopsis thaliana GN=STN7 PE=1 SV=1 - [STT7_ARATH]	9.99433	5.87	3	3
Q8LPL6	AP-2 complex subunit alpha-1 OS=Arabidopsis thaliana GN=ALPHA-ADR PE=1 SV=1 - [AP2A1_ARATH]	9.9834	4.55	4	4
O22173	Polyadenylate-binding protein 4 OS=Arabidopsis thaliana GN=PAB4 PE=1 SV=1 - [PABP4_ARATH]	9.96134	6.34	5	5
Q38950	Serine/threonine-protein phosphatase 2A 65 kDa regulatory subunit A beta isoform OS=Arabidopsis thaliana GN=PP2AA2 PE=1 SV=2 - [2AAB_ARATH]	9.95617	7.5	3	3
Q9SJQ6(ROS1)	Protein ROS1 OS=Arabidopsis thaliana GN=ROS1 PE=1 SV=2 - [ROS1_ARATH]	9.95559	6.1	5	6
Q9M2U2	Very-long-chain enoyl-CoA reductase OS=Arabidopsis thaliana GN=ECR PE=2 SV=1 - [ECR_ARATH]	9.93382	12.9	3	3
P25851	Fructose-1,6-bisphosphatase, chloroplastic OS=Arabidopsis thaliana GN=FBP PE=2 SV=2 - [F16P1_ARATH]	9.93064	10.79	3	4
Q8L5Y4	Embryo defective 2765 OS=Arabidopsis thaliana GN=EMB2765 PE=2 SV=1 - [Q8L5Y4_ARATH]	9.90963	2.78	3	3
Q9LSK7	At3g18035 OS=Arabidopsis thaliana GN=HON4 PE=2 SV=1 - [Q9LSK7_ARATH]	9.89731	13.54	5	5
Q9SVB0	Cytochrome P450, family 96, subfamily A, polypeptide 9 OS=Arabidopsis thaliana GN=AT4g39480 PE=3 SV=1 - [Q9SVB0_ARATH]	9.8898	7.95	3	3
O48529	Rhodanese-like domain-containing protein 9, chloroplastic OS=Arabidopsis thaliana GN=STR9 PE=2 SV=1 - [STR9_ARATH]	9.85724	21.79	2	2
Q9LP77	Probable inactive receptor kinase At1g48480 OS=Arabidopsis thaliana GN=RKL1 PE=1 SV=1 - [Y1848_ARATH]	9.83508	9.47	4	4
Q9ZUA0	Dolichyl-diphosphooligosaccharide--protein glycosyltransferase subunit 1B OS=Arabidopsis thaliana GN=OST1B PE=2 SV=1 - [OST1B_ARATH]	9.83035	10.34	2	3
Q42601	Carbamoyl-phosphate synthase large chain, chloroplastic OS=Arabidopsis thaliana GN=CARB PE=1 SV=1 - [CARB_ARATH]	9.79708	5.22	4	4
Q38884	Eukaryotic translation initiation factor 3 subunit I OS=Arabidopsis thaliana GN=TIF3I1 PE=2 SV=2 - [EIF3I_ARATH]	9.79551	19.51	4	6
Q9FLW9	Plastidial pyruvate kinase 2 OS=Arabidopsis thaliana GN=PKP2 PE=1 SV=1 - [PKP2_ARATH]	9.7924	8.98	3	3
Q9SYA9	AT1G61730 protein OS=Arabidopsis thaliana GN=T13M11.9 PE=2 SV=1 - [Q9SYA9_ARATH]	9.78343	11.44	3	3
P25873	50S ribosomal protein L15, chloroplastic OS=Arabidopsis thaliana GN=RPL15 PE=2 SV=2 - [RK15_ARATH]	9.76739	13.72	3	3
O80796	Membrane-associated protein VIPP1, chloroplastic OS=Arabidopsis thaliana GN=VIPP1 PE=1 SV=1 - [VIPP1_ARATH]	9.76254	15.45	4	5
F4HVV7	CCR4-NOT transcription complex subunit 1 domain protein OS=Arabidopsis thaliana GN=AT1G02080 PE=2 SV=1 - [F4HVV7_ARATH]	9.74837	1.85	3	3
O24457	Pyruvate dehydrogenase E1 component subunit alpha-3, chloroplastic OS=Arabidopsis thaliana GN=PDH-E1 ALPHA PE=1 SV=1 - [ODPA3_ARATH]	9.73826	11.92	4	4
Q9S831	Photosystem I reaction center subunit IV A, chloroplastic OS=Arabidopsis thaliana GN=PSAE1 PE=1 SV=1 - [PSAE1_ARATH]	9.71997	26.57	2	3
Q9LK25	Prohibitin-4, mitochondrial OS=Arabidopsis thaliana GN=PHB4 PE=1 SV=1 - [PHB4_ARATH]	9.64099	21.51	4	4
Q9FFS0	Reticulon-like protein B4 OS=Arabidopsis thaliana GN=RTNLB4 PE=1 SV=1 - [RTNLD_ARATH]	9.63014	8.95	3	4
O82204	60S ribosomal protein L28-1 OS=Arabidopsis thaliana GN=RPL28A PE=2 SV=1 - [RL281_ARATH]	9.60363	25.17	3	3
Q9LFX8	Putative uncharacterized protein At1g27090 OS=Arabidopsis thaliana GN=AT1G27090 PE=2 SV=1 - [Q9LFX8_ARATH]	9.57726	8.81	3	3
Q9SX68	50S ribosomal protein L18, chloroplastic OS=Arabidopsis thaliana GN=RPL18 PE=2 SV=1 - [RK18_ARATH]	9.54557	17.06	2	3
Q8H0X6-2	Isoform 2 of Cysteine proteinase inhibitor 6 OS=Arabidopsis thaliana GN=CYS6 - [CYT6_ARATH]	9.54022	23.38	3	3
Q42404	U1 small nuclear ribonucleoprotein 70 kDa OS=Arabidopsis thaliana GN=RNU1 PE=1 SV=1 - [RU17_ARATH]	9.52988	3.75	1	2
F4K4X9	Uncharacterized protein OS=Arabidopsis thaliana GN=AT5G55610 PE=2 SV=1 - [F4K4X9_ARATH]	9.49501	9.61	2	2
F4JY76	Eukaryotic translation initiation factor 3 subunit L OS=Arabidopsis thaliana GN=AT5G25754 PE=3 SV=1 - [F4JY76_ARATH]	9.49122	6.81	3	3
Q9LW52	Genomic DNA, chromosome 3, P1 clone: MLM24 OS=Arabidopsis thaliana GN=AT3G23450 PE=4 SV=1 - [Q9LW52_ARATH]	9.48061	7.52	2	2
O24633	Proteasome subunit beta type-2-B OS=Arabidopsis thaliana GN=PBD2 PE=1 SV=1 - [PSB2B_ARATH]	9.46822	11.56	2	3
F4JL11	Importin subunit alpha OS=Arabidopsis thaliana GN=IMPA-2 PE=3 SV=1 - [F4JL11_ARATH]	9.45899	9.16	3	3
P16180	30S ribosomal protein S17, chloroplastic OS=Arabidopsis thaliana GN=RPS17 PE=2 SV=1 - [RR17_ARATH]	9.45346	28.19	4	4
P43297	Cysteine proteinase RD21a OS=Arabidopsis thaliana GN=RD21A PE=1 SV=1 - [RD21A_ARATH]	9.42554	11.26	4	4
Q9FT52	ATP synthase subunit d, mitochondrial OS=Arabidopsis thaliana GN=At3g52300 PE=1 SV=3 - [ATP5H_ARATH]	9.41722	19.64	3	3
Q8RVQ9	Histone H3-like centromeric protein HTR12 OS=Arabidopsis thaliana GN=HTR12 PE=1 SV=3 - [HTR12_ARATH]	9.41641	32.58	3	3
Q94F09	Protein disulfide-isomerase 5-2 OS=Arabidopsis thaliana GN=PDIL5-2 PE=2 SV=1 - [PDI52_ARATH]	9.39595	12.27	3	3
Q9S709	Splicing factor U2af small subunit A OS=Arabidopsis thaliana GN=U2AF35A PE=1 SV=1 - [U2AFA_ARATH]	9.34578	17.23	4	4
Q9LX65	V-type proton ATPase subunit H OS=Arabidopsis thaliana GN=VHA-H PE=2 SV=1 - [VATH_ARATH]	9.33638	7.03	2	2
Q8H0U5	Protein TIC 62, chloroplastic OS=Arabidopsis thaliana GN=TIC62 PE=1 SV=1 - [TIC62_ARATH]	9.32067	8.11	3	3
Q94JQ3	Serine hydroxymethyltransferase 3, chloroplastic OS=Arabidopsis thaliana GN=SHM3 PE=1 SV=2 - [GLYP3_ARATH]	9.29015	6.99	3	3
Q9SYG4	At1g54080/F15I1_16 OS=Arabidopsis thaliana GN=F15I1.16 PE=2 SV=1 - [Q9SYG4_ARATH]	9.28542	6.81	2	2
Q9LLC1	Biotin carboxyl carrier protein of acetyl-CoA carboxylase 2, chloroplastic OS=Arabidopsis thaliana GN=BCCP2 PE=2 SV=1 - [BCCP2_ARATH]	9.23658	13.73	3	4
O80948	Myrosinase-binding protein-like At2g39330 OS=Arabidopsis thaliana GN=At2g39330 PE=1 SV=1 - [MB23_ARATH]	9.19945	10.89	4	4
Q8W575	COP9 signalosome complex subunit 3 OS=Arabidopsis thaliana GN=CSN3 PE=1 SV=2 - [CSN3_ARATH]	9.19327	7.23	2	3
F4I460	Myosin-8 OS=Arabidopsis thaliana GN=XI-B PE=3 SV=1 - [MYO8_ARATH]	9.17741	3.07	3	3
Q9FM19	Hypersensitive-induced response protein 1 OS=Arabidopsis thaliana GN=HIR1 PE=1 SV=1 - [HIR1_ARATH]	9.17523	12.24	3	3
P49200	40S ribosomal protein S20-1 OS=Arabidopsis thaliana GN=RPS20A PE=2 SV=2 - [RS201_ARATH]	9.15052	29.84	3	3
F4IRA9	Protein IQ-domain 29 OS=Arabidopsis thaliana GN=IQD29 PE=4 SV=1 - [F4IRA9_ARATH]	9.13908	6.13	3	3
F4I2A4	2-thiocytidine tRNA biosynthesis protein, TtcA OS=Arabidopsis thaliana GN=AT1G76170 PE=4 SV=1 - [F4I2A4_ARATH]	9.13086	9.34	3	3
Q940G0	At1g10950/T19D16_13 OS=Arabidopsis thaliana GN=T19D16.13 PE=2 SV=1 - [Q940G0_ARATH]	9.07466	6.11	3	3
Q9C8H3	Calcium-dependent lipid-binding (CaLB domain) plant phosphoribosyltransferase family protein OS=Arabidopsis thaliana GN=F19C24.20 PE=4 SV=1 - [Q9C8H3_ARATH]	9.06906	4.51	3	3
Q940S0	At1g14670/T5E21.14 OS=Arabidopsis thaliana GN=AT1G14670 PE=2 SV=1 - [Q940S0_ARATH]	9.06743	8.11	4	4
Q9FZD1	Pentatricopeptide repeat-containing protein At1g26460, mitochondrial OS=Arabidopsis thaliana GN=At1g26460 PE=1 SV=1 - [PPR58_ARATH]	9.06354	6.03	3	3
F4J4T3	Tryptophanyl-tRNA synthetase-like protein OS=Arabidopsis thaliana GN=AT3G04600 PE=2 SV=1 - [F4J4T3_ARATH]	9.06125	8.46	2	2
Q42577	NADH dehydrogenase [ubiquinone] iron-sulfur protein 7, mitochondrial OS=Arabidopsis thaliana GN=At5g11770 PE=1 SV=1 - [NDUS7_ARATH]	9.01095	16.51	4	4
O04834	GTP-binding protein SAR1A OS=Arabidopsis thaliana GN=SAR1A PE=2 SV=1 - [SAR1A_ARATH]	9.00832	24.35	3	3
Q570C8-2	Isoform 2 of 3-ketoacyl-CoA thiolase 5, peroxisomal OS=Arabidopsis thaliana GN=KAT5 - [THIK5_ARATH]	9.00257	10.14	3	3
P57106	Malate dehydrogenase, cytoplasmic 2 OS=Arabidopsis thaliana GN=At5g43330 PE=2 SV=1 - [MDHC2_ARATH]	8.98423	12.65	4	4
Q9SF29	Syntaxin-71 OS=Arabidopsis thaliana GN=SYP71 PE=1 SV=1 - [SYP71_ARATH]	8.97573	12.78	3	3
O81416	Endoglucanase 17 OS=Arabidopsis thaliana GN=At4g02290 PE=2 SV=1 - [GUN17_ARATH]	8.96377	6.78	3	3
Q93W02	AT5g24690/MXC17_8 OS=Arabidopsis thaliana GN=At5g24700 PE=2 SV=1 - [Q93W02_ARATH]	8.95784	8.45	2	2
Q9SUI5	Photosystem I reaction center subunit psaK, chloroplastic OS=Arabidopsis thaliana GN=PSAK PE=2 SV=2 - [PSAK_ARATH]	8.95722	35.38	3	4
P38666	60S ribosomal protein L24-2 OS=Arabidopsis thaliana GN=RPL24B PE=2 SV=2 - [RL242_ARATH]	8.9463	19.63	3	3
O04619	Mitochondrial adenine nucleotide transporter ADNT1 OS=Arabidopsis thaliana GN=ADNT1 PE=2 SV=1 - [ADNT1_ARATH]	8.91907	9.66	3	3
O81488	PHD finger protein ALFIN-LIKE 4 OS=Arabidopsis thaliana GN=AL4 PE=1 SV=2 - [ALFL4_ARATH]	8.88097	12.16	2	2
O80837	Remorin OS=Arabidopsis thaliana GN=DBP PE=1 SV=1 - [REMO_ARATH]	8.87115	30	3	3
Q9C7S3	Chloroplast inner membrane localized protein OS=Arabidopsis thaliana GN=F13A11.2 PE=2 SV=1 - [Q9C7S3_ARATH]	8.86928	20.83	2	2
Q9STY6	40S ribosomal protein S20-2 OS=Arabidopsis thaliana GN=RPS20B PE=2 SV=1 - [RS202_ARATH]	8.86167	30.33	3	3
F4KEX3	Malate dehydrogenase OS=Arabidopsis thaliana GN=AT5G58330 PE=2 SV=1 - [F4KEX3_ARATH]	8.84919	9.28	2	2
Q9LXZ7	At3g56430 OS=Arabidopsis thaliana GN=T5P19_80 PE=2 SV=1 - [Q9LXZ7_ARATH]	8.84405	10.6	3	3
A8MS83	60S ribosomal protein L23a-2 OS=Arabidopsis thaliana GN=RPL23AB PE=3 SV=1 - [A8MS83_ARATH]	8.81985	31.08	4	4
Q9FYF8	At1g67350 OS=Arabidopsis thaliana GN=AT1G67350 PE=4 SV=1 - [Q9FYF8_ARATH]	8.80939	45.92	4	4
Q9SKI0	At2g10940/F15K19.1 OS=Arabidopsis thaliana GN=At2g10940/F15K19.1 PE=2 SV=1 - [Q9SKI0_ARATH]	8.80406	11	3	3
Q42440	N-(5'-phosphoribosyl)anthranilate isomerase 1, chloroplastic OS=Arabidopsis thaliana GN=PAI1 PE=1 SV=1 - [PAI1_ARATH]	8.7953	14.91	3	3
Q9FL44	Proline-rich family protein OS=Arabidopsis thaliana GN=AT5G07020 PE=2 SV=1 - [Q9FL44_ARATH]	8.76516	6.38	1	2
Q9LSG3	Galacturonosyltransferase 8 OS=Arabidopsis thaliana GN=GAUT8 PE=1 SV=1 - [GAUT8_ARATH]	8.7616	6.62	3	3
Q9SN86	Malate dehydrogenase, chloroplastic OS=Arabidopsis thaliana GN=At3g47520 PE=1 SV=1 - [MDHP_ARATH]	8.75585	10.17	3	3
Q9LRP6	Pentatricopeptide repeat-containing protein At3g15590, mitochondrial OS=Arabidopsis thaliana GN=At3g15590 PE=2 SV=1 - [PP234_ARATH]	8.75496	5.41	3	3
Q945Q1	Cysteine proteinase inhibitor 1 OS=Arabidopsis thaliana GN=CYS1 PE=2 SV=2 - [CYT1_ARATH]	8.7505	32.67	2	2
Q9SL67	26S proteasome regulatory subunit 4 homolog B OS=Arabidopsis thaliana GN=RPT2B PE=1 SV=1 - [PRS4B_ARATH]	8.74881	10.61	3	3
P56762	DNA-directed RNA polymerase subunit alpha OS=Arabidopsis thaliana GN=rpoA PE=3 SV=1 - [RPOA_ARATH]	8.58721	10.03	3	3
O22247	At2g47640 OS=Arabidopsis thaliana GN=F26K9_270 PE=4 SV=1 - [O22247_ARATH]	8.5828	25.93	3	3
P17562	S-adenosylmethionine synthase 2 OS=Arabidopsis thaliana GN=SAM2 PE=1 SV=1 - [METK2_ARATH]	8.57657	17.05	6	7
Q93VA8	Alba DNA/RNA-binding protein OS=Arabidopsis thaliana GN=AT1G76010 PE=2 SV=1 - [Q93VA8_ARATH]	8.5571	19.14	4	5
Q8GY46	At5g13560 OS=Arabidopsis thaliana GN=At5g13560/MSH12_2 PE=2 SV=1 - [Q8GY46_ARATH]	8.55683	3.39	1	2
Q94AU7	Gamma carbonic anhydrase 3, mitochondrial OS=Arabidopsis thaliana GN=GAMMACA3 PE=1 SV=1 - [GCA3_ARATH]	8.54975	12.4	3	3
Q9CB01	Ras-related protein RABF1 OS=Arabidopsis thaliana GN=RABF1 PE=1 SV=1 - [RABF1_ARATH]	8.54039	17.82	3	3
Q9FXI5	Protein IQ-DOMAIN 32 OS=Arabidopsis thaliana GN=IQD32 PE=1 SV=3 - [IQD32_ARATH]	8.53834	3.53	2	2
O82533	Cell division protein FtsZ homolog 2-1, chloroplastic OS=Arabidopsis thaliana GN=FTSZ2-1 PE=1 SV=2 - [FTZ21_ARATH]	8.53593	5.23	1	2
F4KGH1	Annexin OS=Arabidopsis thaliana GN=ANNAT2 PE=2 SV=1 - [F4KGH1_ARATH]	8.51503	9.6	3	3
F4HU93	L-ascorbate peroxidase 1 OS=Arabidopsis thaliana GN=APX1 PE=2 SV=1 - [F4HU93_ARATH]	8.50739	12.85	2	2
Q8LAR0	At4g32460 OS=Arabidopsis thaliana GN=AT4G32460 PE=2 SV=1 - [Q8LAR0_ARATH]	8.43839	12.05	2	2
Q8H103	Glucose-6-phosphate isomerase 1, chloroplastic OS=Arabidopsis thaliana GN=PGI1 PE=1 SV=1 - [G6PIP_ARATH]	8.42958	6.85	2	2
P43286	Aquaporin PIP2-1 OS=Arabidopsis thaliana GN=PIP2-1 PE=1 SV=1 - [PIP21_ARATH]	8.41315	11.15	3	3
F4KF39	26S proteasome regulatory particle non-ATPase subunit 5B OS=Arabidopsis thaliana GN=RPN5B PE=2 SV=1 - [F4KF39_ARATH]	8.34368	7.47	3	3
Q9FJP3	50S ribosomal protein L29, chloroplastic OS=Arabidopsis thaliana GN=RPL29 PE=1 SV=1 - [RK29_ARATH]	8.334	9.25	2	2
Q949Y3	Bifunctional purple acid phosphatase 26 OS=Arabidopsis thaliana GN=PAP26 PE=1 SV=1 - [PPA26_ARATH]	8.32693	9.89	3	3
Q8LEC2	At4g30500 OS=Arabidopsis thaliana GN=AT4G30500 PE=2 SV=1 - [Q8LEC2_ARATH]	8.3247	9.83	2	2
Q8LPG9	Protein IQ-DOMAIN 14 OS=Arabidopsis thaliana GN=IQD14 PE=1 SV=1 - [IQD14_ARATH]	8.32286	5.09	2	2
Q9FJX3	Mitochondrial outer membrane protein porin 2 OS=Arabidopsis thaliana GN=VDAC2 PE=1 SV=1 - [VDAC2_ARATH]	8.31814	11.96	3	3
Q9M9S3	Single-stranded DNA-binding protein WHY1, chloroplastic OS=Arabidopsis thaliana GN=WHY1 PE=1 SV=1 - [WHY1_ARATH]	8.30982	12.55	2	2
Q9SJA6	Serine/arginine-rich splicing factor RSZ22A OS=Arabidopsis thaliana GN=RSZ22A PE=1 SV=1 - [RZ22A_ARATH]	8.29465	23.47	4	4
Q0WVJ5	At1g09850 OS=Arabidopsis thaliana GN=XBCP3 PE=2 SV=1 - [Q0WVJ5_ARATH]	8.26909	11.21	3	3
Q9SJL8	S-adenosylmethionine synthase 3 OS=Arabidopsis thaliana GN=METK3 PE=1 SV=1 - [METK3_ARATH]	8.25879	14.87	4	4
P49201	40S ribosomal protein S23-2 OS=Arabidopsis thaliana GN=RPS23B PE=2 SV=2 - [RS232_ARATH]	8.25563	14.79	3	3
Q39247-2	Isoform 2 of Serine/threonine protein phosphatase 2A 55 kDa regulatory subunit B beta isoform OS=Arabidopsis thaliana GN=PP2AB2 - [2ABB_ARATH]	8.24757	6	3	3
Q9SYL9	50S ribosomal protein L13, chloroplastic OS=Arabidopsis thaliana GN=RPL13 PE=2 SV=1 - [RK13_ARATH]	8.24043	12.03	2	3
P93285	Cytochrome c oxidase subunit 2 OS=Arabidopsis thaliana GN=COX2 PE=1 SV=2 - [COX2_ARATH]	8.219	18.46	3	3
Q9LNB6	At1g12270/F5O11_1 OS=Arabidopsis thaliana GN=AT1G12270 PE=2 SV=1 - [Q9LNB6_ARATH]	8.21561	7.52	3	3
Q9C5N2	Endomembrane family protein 70 OS=Arabidopsis thaliana GN=AT5G25100 PE=2 SV=1 - [Q9C5N2_ARATH]	8.20421	6.06	3	3
Q5XEP2	At1g62740 OS=Arabidopsis thaliana GN=AT1G62740 PE=2 SV=1 - [Q5XEP2_ARATH]	8.19918	2.98	1	2
Q9LS40	Protein ASPARTIC PROTEASE IN GUARD CELL 1 OS=Arabidopsis thaliana GN=ASPG1 PE=1 SV=1 - [ASPG1_ARATH]	8.1859	6.4	2	2
Q8LB47	GrpE protein homolog OS=Arabidopsis thaliana GN=At4g26780/F10M23_120 PE=2 SV=1 - [Q8LB47_ARATH]	8.1831	15.9	3	3
Q9LHQ5	Probable histone H2A.2 OS=Arabidopsis thaliana GN=At3g20670 PE=1 SV=1 - [H2A2_ARATH]	8.18274	29.55	3	3
Q9SSQ9	Phospholipase D alpha 2 OS=Arabidopsis thaliana GN=PLDALPHA2 PE=2 SV=1 - [PLDA2_ARATH]	8.16416	4.57	3	3
Q9LW11	At3g15680 OS=Arabidopsis thaliana GN=AT3G15680 PE=2 SV=1 - [Q9LW11_ARATH]	8.14501	21.95	3	3
O23627-2	Isoform Cytoplasmic of Glycine--tRNA ligase 1, mitochondrial OS=Arabidopsis thaliana GN=GLYRS-1 - [SYGM1_ARATH]	8.11847	4.78	3	3
Q9CAR7	Hypersensitive-induced response protein 2 OS=Arabidopsis thaliana GN=HIR2 PE=1 SV=1 - [HIR2_ARATH]	8.11565	10.84	3	3
P36428-2	Isoform Cytoplasmic of Alanine--tRNA ligase OS=Arabidopsis thaliana GN=ALATS - [SYA_ARATH]	8.10093	3.35	3	3
O82291	Probable plastid-lipid-associated protein 3, chloroplastic OS=Arabidopsis thaliana GN=PAP3 PE=1 SV=1 - [PAP3_ARATH]	8.06726	10.9	3	3
Q8LB10	ATP-dependent Clp protease proteolytic subunit-related protein 4, chloroplastic OS=Arabidopsis thaliana GN=CLPR4 PE=1 SV=1 - [CLPR4_ARATH]	8.05615	8.85	2	2
P56793	50S ribosomal protein L16, chloroplastic OS=Arabidopsis thaliana GN=rpl16 PE=3 SV=1 - [RK16_ARATH]	8.04338	10.37	1	2
F4JRY9	Myosin heavy chain-related protein OS=Arabidopsis thaliana GN=AT4G31340 PE=2 SV=1 - [F4JRY9_ARATH]	8.01914	8.33	2	2
P93025-2	Isoform 2 of Phototropin-2 OS=Arabidopsis thaliana GN=PHOT2 - [PHOT2_ARATH]	8.01807	2.55	1	2
Q9ZUF6	Putative subtilisin serine protease OS=Arabidopsis thaliana GN=AT2G05920 PE=2 SV=1 - [Q9ZUF6_ARATH]	8.01624	10.88	3	4
Q38922-3	Isoform 2 of Ras-related protein RABB1b OS=Arabidopsis thaliana GN=RABB1B - [RAB1B_ARATH]	7.9986	16.97	2	2
Q9LIB2	Alpha-glucan phosphorylase 1 OS=Arabidopsis thaliana GN=PHS1 PE=1 SV=1 - [PHS1_ARATH]	7.99467	2.6	2	2
Q94F49	Probable histone H2A.5 OS=Arabidopsis thaliana GN=At5g27670 PE=1 SV=1 - [H2A5_ARATH]	7.9806	26	3	3
Q9LSA9	Genomic DNA, chromosome 3, P1 clone: MVE11 OS=Arabidopsis thaliana GN=AT3G18680 PE=2 SV=1 - [Q9LSA9_ARATH]	7.97572	5.01	1	2
O23708	Proteasome subunit alpha type-2-A OS=Arabidopsis thaliana GN=PAB1 PE=1 SV=1 - [PSA2A_ARATH]	7.95037	19.15	3	3
Q9C9N7	At1g66850 OS=Arabidopsis thaliana GN=F4N21_4 PE=4 SV=1 - [Q9C9N7_ARATH]	7.9453	26.47	2	2
Q8LBZ7	Succinate dehydrogenase [ubiquinone] iron-sulfur subunit 1, mitochondrial OS=Arabidopsis thaliana GN=SDH2-1 PE=1 SV=2 - [DHSB1_ARATH]	7.94347	17.56	4	4
Q9LSH2	Glutamate decarboxylase 5 OS=Arabidopsis thaliana GN=GAD5 PE=2 SV=1 - [DCE5_ARATH]	7.90748	4.86	2	2
Q9FJW0	AT5g67630/K9I9_20 OS=Arabidopsis thaliana GN=AT5G67630 PE=2 SV=1 - [Q9FJW0_ARATH]	7.8867	7.89	3	3
F4JTN0	Patched family protein OS=Arabidopsis thaliana GN=AT4G38350 PE=2 SV=1 - [F4JTN0_ARATH]	7.88166	3.61	3	3
Q94EJ6	Probable methyltransferase PMT14 OS=Arabidopsis thaliana GN=At4g18030 PE=1 SV=1 - [PMTE_ARATH]	7.87603	8.37	4	4
P92963	Ras-related protein RABB1c OS=Arabidopsis thaliana GN=RABB1C PE=2 SV=1 - [RAB1C_ARATH]	7.86993	13.74	2	2
Q9ASV6	30S ribosomal protein S20, chloroplastic OS=Arabidopsis thaliana GN=RPS20 PE=2 SV=1 - [RR20_ARATH]	7.86405	17.33	3	3
Q42059	Endoglucanase 6 OS=Arabidopsis thaliana GN=At1g64390 PE=2 SV=2 - [GUN6_ARATH]	7.8593	4.68	2	2
Q9LTT8-2	Isoform 2 of Enhancer of mRNA-decapping protein 4 OS=Arabidopsis thaliana GN=VCS - [VCS_ARATH]	7.83457	2.67	3	3
Q96250	ATP synthase subunit gamma, mitochondrial OS=Arabidopsis thaliana GN=ATPC PE=1 SV=1 - [ATPG3_ARATH]	7.81496	18.15	4	4
Q56WD9	3-ketoacyl-CoA thiolase 2, peroxisomal OS=Arabidopsis thaliana GN=PED1 PE=1 SV=2 - [THIK2_ARATH]	7.79652	11.9	3	3
Q9ZVH7	Putative non-green plastid inner envelope membrane protein OS=Arabidopsis thaliana GN=AT2G38550 PE=2 SV=2 - [Q9ZVH7_ARATH]	7.79417	12.84	2	2
P51422	60S ribosomal protein L35a-4 OS=Arabidopsis thaliana GN=RPL35AD PE=3 SV=2 - [R35A4_ARATH]	7.79289	27.93	2	2
O49485	D-3-phosphoglycerate dehydrogenase OS=Arabidopsis thaliana GN=AT4g34200 PE=2 SV=1 - [O49485_ARATH]	7.78698	4.98	3	3
Q94BS2	GAN OS=Arabidopsis thaliana GN=ZKT PE=2 SV=1 - [Q94BS2_ARATH]	7.78332	8.06	1	2
F4IYK3	Armadillo/beta-catenin-like repeat-containing protein OS=Arabidopsis thaliana GN=AT3G08943 PE=4 SV=1 - [F4IYK3_ARATH]	7.77462	4.13	2	2
Q949Q5	Photosystem I subunit O OS=Arabidopsis thaliana GN=psaO PE=2 SV=1 - [Q949Q5_ARATH]	7.7724	17.86	2	2
Q9SKZ3	40S ribosomal protein S12-2 OS=Arabidopsis thaliana GN=RPS12C PE=2 SV=1 - [RS122_ARATH]	7.75746	15.97	2	2
O81845	Mitochondrial uncoupling protein 1 OS=Arabidopsis thaliana GN=PUMP1 PE=1 SV=1 - [PUMP1_ARATH]	7.72604	9.15	2	2
A8MRN4	Protease inhibitor/seed storage/LTP family protein OS=Arabidopsis thaliana GN=AT3G63095 PE=4 SV=1 - [A8MRN4_ARATH]	7.72219	10.4	2	2
F4J0Y1	Protein kinase family protein OS=Arabidopsis thaliana GN=ATMRK1 PE=2 SV=1 - [F4J0Y1_ARATH]	7.67861	9.59	3	3
P42799	Glutamate-1-semialdehyde 2,1-aminomutase 1, chloroplastic OS=Arabidopsis thaliana GN=GSA1 PE=1 SV=1 - [GSA1_ARATH]	7.65478	6.75	2	2
Q9C9Z8	V-type proton ATPase subunit E2 OS=Arabidopsis thaliana GN=VHA-E2 PE=2 SV=1 - [VATE2_ARATH]	7.6494	10.64	3	3
O82514	Adenylate kinase 4 OS=Arabidopsis thaliana GN=ADK1 PE=2 SV=2 - [KAD4_ARATH]	7.64629	11.79	2	2
Q9M352-2	Isoform 2 of 60S ribosomal protein L36-2 OS=Arabidopsis thaliana GN=RPL36B - [RL362_ARATH]	7.61624	18.45	3	3
O80929	60S ribosomal protein L36-1 OS=Arabidopsis thaliana GN=RPL36A PE=2 SV=1 - [RL361_ARATH]	7.61624	16.81	3	3
P43333	U2 small nuclear ribonucleoprotein A' OS=Arabidopsis thaliana GN=At1g09760 PE=2 SV=2 - [RU2A_ARATH]	7.60915	19.68	3	3
Q9LYG3	NADP-dependent malic enzyme 2 OS=Arabidopsis thaliana GN=NADP-ME2 PE=1 SV=1 - [MAOP2_ARATH]	7.59732	6.97	3	3
F4HXP9	Myosin-9 OS=Arabidopsis thaliana GN=XI-C PE=2 SV=1 - [MYO9_ARATH]	7.58939	1.76	3	3
F4KDZ4	Malate dehydrogenase OS=Arabidopsis thaliana GN=PMDH2 PE=3 SV=1 - [F4KDZ4_ARATH]	7.58452	12.61	3	3
Q9SUQ8	Dirigent protein 6 OS=Arabidopsis thaliana GN=DIR6 PE=1 SV=1 - [DIR6_ARATH]	7.58409	14.44	2	2
P93303	ATP synthase protein YMF19 OS=Arabidopsis thaliana GN=YMF19 PE=1 SV=1 - [YMF19_ARATH]	7.57462	9.49	2	2
F4JTF2	Uncharacterized protein OS=Arabidopsis thaliana GN=AT4G31880 PE=2 SV=1 - [F4JTF2_ARATH]	7.56687	4.13	3	3
Q9ZQ87	Expressed protein OS=Arabidopsis thaliana GN=AT2G03510 PE=2 SV=2 - [Q9ZQ87_ARATH]	7.54899	9.55	3	3
O82663	Succinate dehydrogenase [ubiquinone] flavoprotein subunit 1, mitochondrial OS=Arabidopsis thaliana GN=SDH1-1 PE=1 SV=1 - [DHSA1_ARATH]	7.51802	4.26	2	2
Q9SJ60	Putative uncharacterized protein At2g35900 OS=Arabidopsis thaliana GN=AT2G35900 PE=2 SV=1 - [Q9SJ60_ARATH]	7.49827	19.79	2	2
O04630-2	Isoform Cytoplasmic of Threonine--tRNA ligase, mitochondrial OS=Arabidopsis thaliana GN=THRRS - [SYTM_ARATH]	7.48976	7.1	3	3
P93014	30S ribosomal protein S5, chloroplastic OS=Arabidopsis thaliana GN=rps5 PE=1 SV=1 - [RR5_ARATH]	7.48781	11.22	3	4
Q0WQF7	Dihydrolipoyllysine-residue acetyltransferase component 1 of pyruvate dehydrogenase complex, mitochondrial OS=Arabidopsis thaliana GN=LTA3 PE=1 SV=2 - [ODP21_ARATH]	7.44433	7.69	2	2
P55034	26S proteasome non-ATPase regulatory subunit 4 homolog OS=Arabidopsis thaliana GN=RPN10 PE=1 SV=1 - [PSMD4_ARATH]	7.4413	10.62	2	2
Q8RWY3	Putative chromatin-remodeling complex ATPase chain OS=Arabidopsis thaliana GN=At3g06400 PE=2 SV=3 - [ISW2_ARATH]	7.43056	4.27	4	4
P92533	NADH-ubiquinone oxidoreductase chain 3 OS=Arabidopsis thaliana GN=ND3 PE=2 SV=2 - [NU3M_ARATH]	7.42888	12.61	1	2
Q9C4Z6	Guanine nucleotide-binding protein subunit beta-like protein B OS=Arabidopsis thaliana GN=RACK1B PE=2 SV=1 - [GPLPB_ARATH]	7.40311	15.95	3	3
Q9LS94	Ras-related protein RABG3f OS=Arabidopsis thaliana GN=RABG3F PE=2 SV=1 - [RAG3F_ARATH]	7.3933	16.99	3	3
Q9T0J9	(Z)-gamma-bisabolene synthase 1 OS=Arabidopsis thaliana GN=TPS12 PE=1 SV=2 - [GBIS1_ARATH]	7.3828	2.71	1	2
Q9SYB5	Probable dolichyl-diphosphooligosaccharide--protein glycosyltransferase subunit 3B OS=Arabidopsis thaliana GN=OST3B PE=2 SV=1 - [OST3B_ARATH]	7.3821	15.03	3	3
O48773	Protein disulfide-isomerase 2-3 OS=Arabidopsis thaliana GN=PDIL2-3 PE=2 SV=1 - [PDI23_ARATH]	7.37341	10.45	3	3
A8MR41	UDP-arabinose 4-epimerase OS=Arabidopsis thaliana GN=MUR4 PE=3 SV=1 - [A8MR41_ARATH]	7.37335	8.13	3	3
O82660	Photosystem II stability/assembly factor HCF136, chloroplastic OS=Arabidopsis thaliana GN=HCF136 PE=1 SV=1 - [P2SAF_ARATH]	7.37243	6.45	2	2
Q9FFK7	AT5G05670 protein OS=Arabidopsis thaliana GN=AT5G05670 PE=2 SV=1 - [Q9FFK7_ARATH]	7.36171	20	4	4
F4J5S0	Clustered mitochondria protein homolog OS=Arabidopsis thaliana GN=AT3G52140 PE=2 SV=1 - [F4J5S0_ARATH]	7.3552	2.29	2	2
Q8LCA1	Protein CURVATURE THYLAKOID 1B, chloroplastic OS=Arabidopsis thaliana GN=CURT1B PE=1 SV=2 - [CUT1B_ARATH]	7.3547	14.37	1	2
F4JTS3	Probable pectate lyase 15 OS=Arabidopsis thaliana GN=AT4G13710 PE=2 SV=1 - [F4JTS3_ARATH]	7.34629	5.32	2	2
P92959	50S ribosomal protein L24, chloroplastic OS=Arabidopsis thaliana GN=RPL24 PE=2 SV=2 - [RK24_ARATH]	7.3383	18.18	3	3
Q9SX52	Phytochrome-associated serine/threonine-protein phosphatase 1 OS=Arabidopsis thaliana GN=FYPP1 PE=2 SV=1 - [FYPP1_ARATH]	7.32671	11.22	2	2
Q9SZ51	Early nodulin-like protein 15 OS=Arabidopsis thaliana GN=AT4g31840 PE=2 SV=1 - [Q9SZ51_ARATH]	7.30712	15.82	3	3
Q9SK27	Early nodulin-like protein 1 OS=Arabidopsis thaliana GN=At2g25060 PE=1 SV=2 - [ENL1_ARATH]	7.30439	16.48	3	3
O64691	AT2G34560 protein OS=Arabidopsis thaliana GN=AT2G34560 PE=2 SV=2 - [O64691_ARATH]	7.28823	13.8	4	4
Q9LZ46	Probable histone H2A.4 OS=Arabidopsis thaliana GN=At5g02560 PE=1 SV=1 - [H2A4_ARATH]	7.28777	24.18	3	3
Q9LJH8	AT3g14100/MAG2_5 OS=Arabidopsis thaliana GN=AT3G14100 PE=2 SV=1 - [Q9LJH8_ARATH]	7.27934	6.79	2	2
Q9SGR6	AT1G76160 protein OS=Arabidopsis thaliana GN=sks5 PE=2 SV=1 - [Q9SGR6_ARATH]	7.26546	4.62	3	3
Q9FF52	60S ribosomal protein L12-3 OS=Arabidopsis thaliana GN=RPL12C PE=2 SV=1 - [RL123_ARATH]	7.24874	16.87	2	2
Q9ZUY6	UDP-D-apiose/UDP-D-xylose synthase 1 OS=Arabidopsis thaliana GN=AXS1 PE=1 SV=1 - [AXS1_ARATH]	7.22419	7.46	2	2
Q9M8L6	At1g80480 OS=Arabidopsis thaliana GN=T21F11.27 PE=2 SV=1 - [Q9M8L6_ARATH]	7.20726	8.56	2	2
Q42403	Thioredoxin H3 OS=Arabidopsis thaliana GN=TRX3 PE=1 SV=1 - [TRXH3_ARATH]	7.20533	21.19	2	2
Q9FL59	Anthranilate phosphoribosyltransferase-like protein OS=Arabidopsis thaliana GN=AT5G06850 PE=4 SV=1 - [Q9FL59_ARATH]	7.1844	3.4	2	2
Q9FZH0	60S ribosomal protein L35a-2 OS=Arabidopsis thaliana GN=RPL35AB PE=3 SV=1 - [R35A2_ARATH]	7.17393	27.93	2	2
Q9M0E2	60S ribosomal protein L28-2 OS=Arabidopsis thaliana GN=RPL28C PE=2 SV=1 - [RL282_ARATH]	7.13626	20.28	3	3
Q9FPH2	AT5g02160 OS=Arabidopsis thaliana GN=AT5g02160/T7H20_210 PE=2 SV=1 - [Q9FPH2_ARATH]	7.12166	11.63	2	2
Q93VK7	AT5g14910/F2G14_30 OS=Arabidopsis thaliana GN=AT5G14910 PE=2 SV=1 - [Q93VK7_ARATH]	7.10906	20.79	2	2
Q9LKU3	Putative uncharacterized protein T32B20.g OS=Arabidopsis thaliana GN=T32B20.g PE=4 SV=1 - [Q9LKU3_ARATH]	7.1018	4.25	3	3
Q9SN95	UDP-glucuronic acid decarboxylase 5 OS=Arabidopsis thaliana GN=UXS5 PE=2 SV=1 - [UXS5_ARATH]	7.05423	9.68	3	3
Q94BT2	Auxin-induced in root cultures protein 12 OS=Arabidopsis thaliana GN=AIR12 PE=1 SV=3 - [AIR12_ARATH]	7.04069	7.94	2	2
Q9FI15	Small nuclear ribonucleoprotein-associated protein OS=Arabidopsis thaliana GN=MFC16.13 PE=2 SV=1 - [Q9FI15_ARATH]	7.02899	14.17	4	4
P92557	Ribosomal protein S7, mitochondrial OS=Arabidopsis thaliana GN=RPS7 PE=2 SV=1 - [RT07_ARATH]	7.00644	10.81	1	2
Q93VP9	Putative uncharacterized protein At4g27585 OS=Arabidopsis thaliana GN=AT4G27585 PE=2 SV=1 - [Q93VP9_ARATH]	6.99071	8.03	3	3
Q00218	Phospho-2-dehydro-3-deoxyheptonate aldolase 2, chloroplastic OS=Arabidopsis thaliana GN=DHS2 PE=2 SV=2 - [AROG_ARATH]	6.97356	5.52	3	3
Q9LE22	Probable calcium-binding protein CML27 OS=Arabidopsis thaliana GN=CML27 PE=1 SV=1 - [CML27_ARATH]	6.97064	14.12	2	2
Q9CAF6	Probable DNA gyrase subunit A, chloroplastic/mitochondrial OS=Arabidopsis thaliana GN=GYRA PE=1 SV=2 - [GYRA_ARATH]	6.96177	2.95	2	2
Q9SJ36	40S ribosomal protein S17-2 OS=Arabidopsis thaliana GN=RPS17B PE=2 SV=3 - [RS172_ARATH]	6.95682	16.43	3	4
O23710	Proteasome subunit beta type-7-A OS=Arabidopsis thaliana GN=PBB1 PE=1 SV=2 - [PSB7A_ARATH]	6.95082	19.41	3	3
Q93XM7	Mitochondrial carnitine/acylcarnitine carrier-like protein OS=Arabidopsis thaliana GN=BOU PE=1 SV=1 - [MCAT_ARATH]	6.94538	10.67	2	3
Q9SMZ4	Alpha-aminoadipic semialdehyde synthase OS=Arabidopsis thaliana GN=LKR/SDH PE=1 SV=1 - [AASS_ARATH]	6.93158	2.35	1	2
Q42560	Aconitate hydratase 1 OS=Arabidopsis thaliana GN=ACO1 PE=1 SV=2 - [ACO1_ARATH]	6.92937	2.56	2	2
Q9ZWC4	At1g04040/F21M11_2 OS=Arabidopsis thaliana GN=F21M11.2 PE=2 SV=1 - [Q9ZWC4_ARATH]	6.92432	7.75	2	3
Q9FLT0	100 kDa coactivator-like protein OS=Arabidopsis thaliana GN=Tudor2 PE=2 SV=1 - [Q9FLT0_ARATH]	6.91879	3.35	3	3
Q8VZG7	AT5g07350/T2I1_60 OS=Arabidopsis thaliana GN=Tudor1 PE=2 SV=1 - [Q8VZG7_ARATH]	6.91879	3.33	3	3
F4HS98	Tetratricopeptide repeat-containing protein OS=Arabidopsis thaliana GN=AT1G01320 PE=2 SV=1 - [F4HS98_ARATH]	6.91296	1.96	3	3
O82659	Probable calcium-binding protein CML20 OS=Arabidopsis thaliana GN=CML20 PE=1 SV=1 - [CML20_ARATH]	6.85943	14.79	2	2
Q39048	Protein ECERIFERUM 1 OS=Arabidopsis thaliana GN=CER2 PE=2 SV=1 - [CER2_ARATH]	6.82168	6.18	2	2
Q9LE59	Polygalacturonate 4-alpha-galacturonosyltransferase OS=Arabidopsis thaliana GN=GAUT1 PE=1 SV=1 - [GAUT1_ARATH]	6.82165	3.71	2	2
P48641	Glutathione reductase, cytosolic OS=Arabidopsis thaliana GN=At3g24170 PE=2 SV=1 - [GSHRC_ARATH]	6.81848	9.42	2	2
Q9LP53	Alba DNA/RNA-binding protein OS=Arabidopsis thaliana GN=F28N24.7 PE=2 SV=1 - [Q9LP53_ARATH]	6.79799	28.46	2	2
A8MSF9	Expansin B3 OS=Arabidopsis thaliana GN=EXPB3 PE=3 SV=1 - [A8MSF9_ARATH]	6.78646	8.14	2	3
Q94AH6	Cullin-1 OS=Arabidopsis thaliana GN=CUL1 PE=1 SV=1 - [CUL1_ARATH]	6.78491	1.76	1	2
Q8H1G6	PTI1-like tyrosine-protein kinase 1 OS=Arabidopsis thaliana GN=PTI11 PE=1 SV=1 - [PTI11_ARATH]	6.77471	10.25	2	2
Q8LPK2	ABC transporter B family member 2 OS=Arabidopsis thaliana GN=ABCB2 PE=1 SV=3 - [AB2B_ARATH]	6.7209	4.16	3	3
P46283	Sedoheptulose-1,7-bisphosphatase, chloroplastic OS=Arabidopsis thaliana GN=At3g55800 PE=1 SV=1 - [S17P_ARATH]	6.68099	8.91	3	3
Q93WF1	Probable pectate lyase 20 OS=Arabidopsis thaliana GN=At5g48900 PE=2 SV=1 - [PLY20_ARATH]	6.67716	8.39	2	2
O65686	AT4g34620/T4L20_200 OS=Arabidopsis thaliana GN=T4L20.200 PE=3 SV=1 - [O65686_ARATH]	6.67173	13.27	1	2
Q9FJD4	Armadillo/beta-catenin-like repeat-containing protein OS=Arabidopsis thaliana GN=AT5G53480 PE=4 SV=1 - [Q9FJD4_ARATH]	6.65404	2.76	2	2
Q9FWR5	Gamma carbonic anhydrase 1, mitochondrial OS=Arabidopsis thaliana GN=GAMMACA1 PE=1 SV=1 - [GCA1_ARATH]	6.65312	7.64	2	2
O82662	Succinyl-CoA ligase [ADP-forming] subunit beta, mitochondrial OS=Arabidopsis thaliana GN=At2g20420 PE=1 SV=1 - [SUCB_ARATH]	6.64844	5.46	2	2
Q8GWY0	At1g79200 OS=Arabidopsis thaliana GN=At1g79200/YUP8H12R_37 PE=2 SV=1 - [Q8GWY0_ARATH]	6.64165	13.84	2	2
Q8LPJ4	ABC transporter E family member 2 OS=Arabidopsis thaliana GN=ABCE2 PE=2 SV=1 - [AB2E_ARATH]	6.64102	4.3	2	2
Q8L5U0	COP9 signalosome complex subunit 4 OS=Arabidopsis thaliana GN=CSN4 PE=1 SV=2 - [CSN4_ARATH]	6.63922	7.05	2	2
Q9S841	Oxygen-evolving enhancer protein 1-2, chloroplastic OS=Arabidopsis thaliana GN=PSBO2 PE=1 SV=1 - [PSBO2_ARATH]	6.62947	10.57	2	2
Q94CH8-2	Isoform 2 of GDSL esterase/lipase EXL1 OS=Arabidopsis thaliana GN=EXL1 - [EXL1_ARATH]	6.6276	11.23	3	3
F4JQ95	Diacylglycerol kinase 7 OS=Arabidopsis thaliana GN=DGK7 PE=1 SV=1 - [DGK7_ARATH]	6.62188	7.52	2	2
Q93XX2	At3g01670 OS=Arabidopsis thaliana GN=F4P13.21 PE=2 SV=1 - [Q93XX2_ARATH]	6.61909	2.92	1	2
Q9M7Q7	Proliferating cellular nuclear antigen 1 OS=Arabidopsis thaliana GN=PCNA PE=1 SV=2 - [PCNA1_ARATH]	6.60424	8.75	2	2
F4I1G1	Uncharacterized protein OS=Arabidopsis thaliana GN=AT1G29350 PE=4 SV=1 - [F4I1G1_ARATH]	6.59397	3.97	2	2
Q9LFA3	Probable monodehydroascorbate reductase, cytoplasmic isoform 3 OS=Arabidopsis thaliana GN=At3g52880 PE=1 SV=1 - [MDAR3_ARATH]	6.56575	4.15	1	2
F4K817	Glycine-rich protein 14 OS=Arabidopsis thaliana GN=GRP14 PE=2 SV=1 - [F4K817_ARATH]	6.53167	23.2	1	1
O22826	At2g43770 OS=Arabidopsis thaliana GN=AT2G43770 PE=2 SV=1 - [O22826_ARATH]	6.5289	14.29	4	4
Q8RWF0	26S proteasome non-ATPase regulatory subunit 13 homolog A OS=Arabidopsis thaliana GN=RPN9A PE=1 SV=1 - [PS13A_ARATH]	6.51903	6.48	2	2
Q9C5Y0-2	Isoform 2 of Phospholipase D delta OS=Arabidopsis thaliana GN=PLDDELTA - [PLDD1_ARATH]	6.51841	6.18	4	4
Q8LFM2	Gibberellin-regulated protein 10 OS=Arabidopsis thaliana GN=GASA10 PE=2 SV=1 - [GASAA_ARATH]	6.50946	22.47	1	2
P56805	30S ribosomal protein S15, chloroplastic OS=Arabidopsis thaliana GN=rps15 PE=3 SV=1 - [RR15_ARATH]	6.5059	39.77	4	4
Q9FMD5	Protein TIC 40, chloroplastic OS=Arabidopsis thaliana GN=TIC40 PE=1 SV=1 - [TIC40_ARATH]	6.50089	5.37	2	2
F4K6T0	Putative methyltransferase PMT9 OS=Arabidopsis thaliana GN=AT5G14430 PE=2 SV=1 - [F4K6T0_ARATH]	6.48725	2.94	1	2
P93031	GDP-mannose 4,6 dehydratase 2 OS=Arabidopsis thaliana GN=MUR1 PE=1 SV=3 - [GMD2_ARATH]	6.44244	7.24	2	2
P32746	Dihydroorotate dehydrogenase (quinone), mitochondrial OS=Arabidopsis thaliana GN=PYRD PE=1 SV=2 - [PYRD_ARATH]	6.4343	4.57	1	2
Q9M5K3	Dihydrolipoyl dehydrogenase 1, mitochondrial OS=Arabidopsis thaliana GN=LPD1 PE=1 SV=2 - [DLDH1_ARATH]	6.4337	5.13	3	3
F4HW04	DNA polymerase epsilon catalytic subunit A OS=Arabidopsis thaliana GN=POL2A PE=1 SV=1 - [DPOE1_ARATH]	6.42214	1.39	2	2
Q9ZT91	Elongation factor Tu, mitochondrial OS=Arabidopsis thaliana GN=TUFA PE=1 SV=1 - [EFTM_ARATH]	6.42193	5.73	2	2
Q2V4Q4	50S ribosomal protein L4 OS=Arabidopsis thaliana GN=RPL4 PE=2 SV=1 - [Q2V4Q4_ARATH]	6.41949	13.31	3	3
B3H4N7	60S acidic ribosomal protein P3-2 OS=Arabidopsis thaliana GN=AT5G57290 PE=3 SV=1 - [B3H4N7_ARATH]	6.38746	30.25	2	2
P49211	60S ribosomal protein L32-1 OS=Arabidopsis thaliana GN=RPL32A PE=2 SV=2 - [RL321_ARATH]	6.38533	27.82	3	4
Q9SKU1	Clathrin light chain 1 OS=Arabidopsis thaliana GN=At2g20760 PE=2 SV=1 - [CLC1_ARATH]	6.38338	9.47	1	2
Q93ZM7	Chaperonin CPN60-like 2, mitochondrial OS=Arabidopsis thaliana GN=At3g13860 PE=1 SV=2 - [CH60C_ARATH]	6.37643	4.72	2	2
Q94CH6	GDSL esterase/lipase EXL3 OS=Arabidopsis thaliana GN=EXL3 PE=2 SV=1 - [EXL3_ARATH]	6.35451	10.16	2	2
Q93YW8	GDSL esterase/lipase At4g18970 OS=Arabidopsis thaliana GN=At4g18970 PE=2 SV=1 - [GDL65_ARATH]	6.35419	8.03	2	2
Q9FGM0	ATP-dependent zinc metalloprotease FTSH 11, chloroplastic/mitochondrial OS=Arabidopsis thaliana GN=FTSH11 PE=1 SV=1 - [FTSHB_ARATH]	6.3425	3.72	2	2
O65628	Cytoplasmic tRNA 2-thiolation protein 2 OS=Arabidopsis thaliana GN=CTU2 PE=2 SV=3 - [CTU2_ARATH]	6.33732	15.28	5	5
Q9T090	26S proteasome regulatory particle chain RPT6-like protein OS=Arabidopsis thaliana GN=AT4g27680 PE=2 SV=1 - [Q9T090_ARATH]	6.33635	7.79	2	2
Q9FMV1	Gamma carbonic anhydrase-like 1, mitochondrial OS=Arabidopsis thaliana GN=GAMMACAL1 PE=1 SV=1 - [GCAL1_ARATH]	6.33228	14.68	2	2
Q38798	Calnexin homolog 2 OS=Arabidopsis thaliana GN=At5g07340 PE=2 SV=2 - [CALX2_ARATH]	6.33101	6.2	3	3
O04130	D-3-phosphoglycerate dehydrogenase, chloroplastic OS=Arabidopsis thaliana GN=At1g17745 PE=1 SV=2 - [SERA_ARATH]	6.32648	4.49	2	2
F4K948	Zinc finger CCCH domain-containing protein 64 OS=Arabidopsis thaliana GN=AT5G56900 PE=2 SV=1 - [F4K948_ARATH]	6.32124	3.47	1	2
Q9FMR9	RuvB-like protein 1 OS=Arabidopsis thaliana GN=RIN1 PE=1 SV=1 - [RIN1_ARATH]	6.31221	6.33	2	2
O23016	Probable voltage-gated potassium channel subunit beta OS=Arabidopsis thaliana GN=KAB1 PE=1 SV=1 - [KCAB_ARATH]	6.29648	20.12	4	4
Q9SD79	Putative uncharacterized protein F13G24.250 OS=Arabidopsis thaliana GN=F13G24.250 PE=4 SV=1 - [Q9SD79_ARATH]	6.29522	12.03	2	2
O81645	Villin-3 OS=Arabidopsis thaliana GN=VLN3 PE=1 SV=2 - [VILI3_ARATH]	6.28966	3.01	2	2
Q39255	SKP1-like protein 1A OS=Arabidopsis thaliana GN=SKP1A PE=1 SV=1 - [SKP1A_ARATH]	6.28627	9.38	1	2
Q9MAB2	At3g05070 OS=Arabidopsis thaliana GN=T12H1.3 PE=2 SV=1 - [Q9MAB2_ARATH]	6.28535	17.36	1	1
F4JRW3	Protein kinase family protein OS=Arabidopsis thaliana GN=AT4G31170 PE=2 SV=1 - [F4JRW3_ARATH]	6.27738	7.82	2	2
P29976	Phospho-2-dehydro-3-deoxyheptonate aldolase 1, chloroplastic OS=Arabidopsis thaliana GN=DHS1 PE=2 SV=2 - [AROF_ARATH]	6.26387	8.95	4	4
O64700	Urease accessory protein G OS=Arabidopsis thaliana GN=UREG PE=2 SV=1 - [UREG_ARATH]	6.24674	10.91	2	2
Q9C9W5	Glycerate dehydrogenase HPR, peroxisomal OS=Arabidopsis thaliana GN=HPR PE=1 SV=1 - [HPR1_ARATH]	6.21679	8.81	2	2
Q9SUS3	Beta-adaptin-like protein B OS=Arabidopsis thaliana GN=BETAB-AD PE=1 SV=1 - [APBLB_ARATH]	6.19196	2.46	2	2
Q93VR3	GDP-mannose 3,5-epimerase OS=Arabidopsis thaliana GN=At5g28840 PE=1 SV=1 - [GME_ARATH]	6.19038	7.43	2	2
O49460	Prohibitin-1, mitochondrial OS=Arabidopsis thaliana GN=PHB1 PE=1 SV=1 - [PHB1_ARATH]	6.18221	9.72	2	2
Q93ZC2	AT5g36230/T30G6_9 OS=Arabidopsis thaliana GN=AT5G36230 PE=2 SV=1 - [Q93ZC2_ARATH]	6.17894	7.3	3	3
Q9LJW6	60S ribosomal protein L34-3 OS=Arabidopsis thaliana GN=RPL34C PE=2 SV=1 - [RL343_ARATH]	6.17567	16.67	2	2
Q9SIH1	Peptidyl-prolyl cis-trans isomerase OS=Arabidopsis thaliana GN=CYP18-2 PE=2 SV=1 - [Q9SIH1_ARATH]	6.1584	18.9	2	2
Q9FJR0	Regulator of nonsense transcripts 1 homolog OS=Arabidopsis thaliana GN=UPF1 PE=1 SV=2 - [RENT1_ARATH]	6.15501	3.11	2	2
P41916	GTP-binding nuclear protein Ran-1 OS=Arabidopsis thaliana GN=RAN1 PE=1 SV=1 - [RAN1_ARATH]	6.13749	11.31	2	2
Q9FXD4	Signal recognition particle subunit SRP72 OS=Arabidopsis thaliana GN=AT1G67680 PE=2 SV=1 - [Q9FXD4_ARATH]	6.13297	3.16	1	1
P93033	Fumarate hydratase 1, mitochondrial OS=Arabidopsis thaliana GN=FUM1 PE=1 SV=2 - [FUM1_ARATH]	6.09755	4.88	2	2
F4I9Y9	Transcription elongation factor SPT6-like protein OS=Arabidopsis thaliana GN=GTB1 PE=2 SV=1 - [F4I9Y9_ARATH]	6.08868	1.03	1	2
Q8W493-2	Isoform 2 of Ferredoxin--NADP reductase, leaf isozyme 2, chloroplastic OS=Arabidopsis thaliana GN=LFNR2 - [FNRL2_ARATH]	6.08602	13.14	3	4
F4J8K6	Protein ribosomal RNA processing 5 OS=Arabidopsis thaliana GN=AT3G11964 PE=4 SV=1 - [F4J8K6_ARATH]	6.07867	1.74	2	2
F4JGD2	Aspartic proteinase A3 OS=Arabidopsis thaliana GN=AT4G04460 PE=2 SV=1 - [F4JGD2_ARATH]	6.0692	5.16	2	2
Q9SI20	Elongation factor 1-delta 2 OS=Arabidopsis thaliana GN=At2g18110 PE=2 SV=1 - [EF1D2_ARATH]	6.06198	9.52	2	2
Q9M3A8	Pentatricopeptide repeat-containing protein At3g49240 OS=Arabidopsis thaliana GN=EMB1796 PE=2 SV=1 - [PP273_ARATH]	6.06075	5.56	2	2
Q8GWE0	Pentatricopeptide repeat-containing protein At4g16390, chloroplastic OS=Arabidopsis thaliana GN=P67 PE=1 SV=3 - [PP314_ARATH]	6.06014	2.71	2	2
Q9FJF1	Putative GTP-binding protein ara-3 OS=Arabidopsis thaliana GN=AT5G59840 PE=2 SV=1 - [Q9FJF1_ARATH]	6.05666	12.96	3	3
Q9FWS4	50S ribosomal protein L31, chloroplastic OS=Arabidopsis thaliana GN=RPL31 PE=2 SV=1 - [RK31_ARATH]	6.03985	29.86	4	4
F4I5P3	MOS4-associated complex 3A OS=Arabidopsis thaliana GN=MAC3A PE=2 SV=1 - [F4I5P3_ARATH]	6.03609	7.84	4	4
Q9C884	Probable methyltransferase PMT18 OS=Arabidopsis thaliana GN=At1g33170 PE=2 SV=1 - [PMTI_ARATH]	6.0176	4.69	2	2
Q9M0N1	Putative uncharacterized protein AT4g10790 OS=Arabidopsis thaliana GN=AT4g10790 PE=4 SV=1 - [Q9M0N1_ARATH]	6.00653	5	2	2
Q8RXF8	Mitochondrial Rho GTPase OS=Arabidopsis thaliana GN=MIRO1 PE=2 SV=1 - [Q8RXF8_ARATH]	5.99664	4.17	2	2
B6EUB3	Uncharacterized binding protein OS=Arabidopsis thaliana GN=AT5G47690 PE=4 SV=1 - [B6EUB3_ARATH]	5.99074	2.93	3	3
F4K6W6	Translation initiation factor eIF-2 beta subunit OS=Arabidopsis thaliana GN=EIF2 BETA PE=2 SV=1 - [F4K6W6_ARATH]	5.99005	10.49	2	2
Q8L4Y5	Actin-related protein 7 OS=Arabidopsis thaliana GN=ARP7 PE=1 SV=1 - [ARP7_ARATH]	5.9724	12.95	2	2
Q9SB42	Mediator-associated protein 1 OS=Arabidopsis thaliana GN=At4g25210 PE=1 SV=1 - [MDA1_ARATH]	5.95756	10.05	2	3
P46312	Omega-6 fatty acid desaturase, chloroplastic OS=Arabidopsis thaliana GN=FAD6 PE=1 SV=2 - [FAD6C_ARATH]	5.95756	5.8	2	2
F4JME0	RNA-binding protein 37 OS=Arabidopsis thaliana GN=CID12 PE=2 SV=1 - [F4JME0_ARATH]	5.94899	7.06	2	2
Q8VZT0	Putative H/ACA ribonucleoprotein complex subunit 1-like protein 1 OS=Arabidopsis thaliana GN=At3g03920 PE=2 SV=1 - [NLAL1_ARATH]	5.94759	9.9	2	2
Q9M5J8	Polygalacturonase inhibitor 2 OS=Arabidopsis thaliana GN=PGIP2 PE=2 SV=2 - [PGIP2_ARATH]	5.94401	13.64	3	3
Q9LDB4	Non-specific lipid-transfer protein 6 OS=Arabidopsis thaliana GN=LTP6 PE=2 SV=1 - [NLTP6_ARATH]	5.94042	19.47	2	2
Q7Y1W1	Putative uncharacterized protein At5g01590 OS=Arabidopsis thaliana GN=AT5G01590 PE=2 SV=1 - [Q7Y1W1_ARATH]	5.93908	3.23	2	2
Q9FN05	Alpha 1,3-glucosidase OS=Arabidopsis thaliana GN=RSW3 PE=4 SV=1 - [Q9FN05_ARATH]	5.93835	3.47	2	2
Q9LV33	Beta-glucosidase 44 OS=Arabidopsis thaliana GN=BGLU44 PE=2 SV=1 - [BGL44_ARATH]	5.90598	9.18	3	3
Q9SYT0	Annexin D1 OS=Arabidopsis thaliana GN=ANN1 PE=1 SV=1 - [ANXD1_ARATH]	5.90264	8.83	2	2
Q9SS39	Probable 3-ketoacyl-CoA synthase 14 OS=Arabidopsis thaliana GN=KCS14 PE=2 SV=1 - [KCS14_ARATH]	5.90119	5.23	2	2
P56797	30S ribosomal protein S2, chloroplastic OS=Arabidopsis thaliana GN=rps2 PE=3 SV=1 - [RR2_ARATH]	5.89737	13.56	3	3
O80565	Outer envelope pore protein 37, chloroplastic OS=Arabidopsis thaliana GN=OEP37 PE=1 SV=2 - [OEP37_ARATH]	5.88839	7.58	2	2
Q56ZQ3	Vacuolar-sorting receptor 4 OS=Arabidopsis thaliana GN=VSR4 PE=2 SV=2 - [VSR4_ARATH]	5.85057	6.37	2	2
Q38929	Isopentenyl-diphosphate Delta-isomerase I, chloroplastic OS=Arabidopsis thaliana GN=IPP1 PE=2 SV=3 - [IDI1_ARATH]	5.84368	11	3	3
Q9CAD1	At1g63660 OS=Arabidopsis thaliana GN=F24D7.15 PE=2 SV=1 - [Q9CAD1_ARATH]	5.83903	7.3	2	2
Q03251	Glycine-rich RNA-binding protein 8 OS=Arabidopsis thaliana GN=RBG8 PE=1 SV=1 - [RBG8_ARATH]	5.83685	13.61	2	2
Q9SAU2	D-ribulose-5-phosphate-3-epimerase OS=Arabidopsis thaliana GN=RPE PE=2 SV=1 - [Q9SAU2_ARATH]	5.82594	6.76	1	1
Q9LJX0	ABC transporter B family member 19 OS=Arabidopsis thaliana GN=ABCB19 PE=1 SV=1 - [AB19B_ARATH]	5.81917	3.83	2	2
P56801	30S ribosomal protein S8, chloroplastic OS=Arabidopsis thaliana GN=rps8 PE=3 SV=1 - [RR8_ARATH]	5.81704	14.93	2	2
Q04613	ATP synthase protein MI25 OS=Arabidopsis thaliana GN=AtMg00640 PE=1 SV=2 - [MI25_ARATH]	5.80939	9.9	2	2
A2RVK1	At2g40290 OS=Arabidopsis thaliana GN=AT2G40290 PE=2 SV=1 - [A2RVK1_ARATH]	5.80722	9.96	2	2
Q42599	NADH dehydrogenase [ubiquinone] iron-sulfur protein 8-A, mitochondrial OS=Arabidopsis thaliana GN=At1g79010 PE=1 SV=1 - [NDS8A_ARATH]	5.80269	10.81	1	2
Q9ZVI9	Ethanolamine-phosphate cytidylyltransferase OS=Arabidopsis thaliana GN=PECT1 PE=1 SV=1 - [PECT1_ARATH]	5.79903	9.5	3	3
Q8L636	Putative uncharacterized protein At1g53210 OS=Arabidopsis thaliana GN=AT1G53210 PE=2 SV=1 - [Q8L636_ARATH]	5.78949	5.81	2	2
Q9FE65	60S ribosomal protein L34-2 OS=Arabidopsis thaliana GN=RPL34B PE=3 SV=1 - [RL342_ARATH]	5.78613	16.81	2	2
Q9SHB0	Putative uncharacterized protein At2g40800 OS=Arabidopsis thaliana GN=T7D17.2 PE=2 SV=1 - [Q9SHB0_ARATH]	5.76775	10.34	3	3
Q8VZM1	Putative N-terminal acetyltransferase OS=Arabidopsis thaliana GN=At1g80410/T21F11_26 PE=2 SV=1 - [Q8VZM1_ARATH]	5.76754	4.57	3	3
Q9M0V3	DNA damage-binding protein 1a OS=Arabidopsis thaliana GN=DDB1A PE=1 SV=1 - [DDB1A_ARATH]	5.73616	3.31	2	2
Q8VY05-2	Isoform 2 of SWI/SNF complex subunit SWI3D OS=Arabidopsis thaliana GN=SWI3D - [SWI3D_ARATH]	5.72472	5.09	2	2
Q9ZPW5	AAA-type ATPase-like protein OS=Arabidopsis thaliana GN=At2g18330/T30D6.16 PE=2 SV=2 - [Q9ZPW5_ARATH]	5.71835	4.25	2	2
Q39196	Probable aquaporin PIP1-4 OS=Arabidopsis thaliana GN=PIP1.4 PE=1 SV=1 - [PIP14_ARATH]	5.70159	15.33	2	2
Q08733	Aquaporin PIP1-3 OS=Arabidopsis thaliana GN=PIP1-3 PE=1 SV=1 - [PIP13_ARATH]	5.70159	15.38	2	2
P38420	DNA-directed RNA polymerase II subunit 2 OS=Arabidopsis thaliana GN=NRPB2 PE=1 SV=2 - [NRPB2_ARATH]	5.69896	2.36	2	2
Q9FK68	Ras-related protein RABA1c OS=Arabidopsis thaliana GN=RABA1C PE=1 SV=1 - [RAA1C_ARATH]	5.6895	9.72	2	2
Q9SJ81	Fasciclin-like arabinogalactan protein 7 OS=Arabidopsis thaliana GN=FLA7 PE=1 SV=1 - [FLA7_ARATH]	5.68437	7.09	1	1
Q9SB48	NADPH--cytochrome P450 reductase 1 OS=Arabidopsis thaliana GN=ATR1 PE=1 SV=1 - [NCPR1_ARATH]	5.65865	2.46	1	1
Q9LV66	Uncharacterized protein At5g48480 OS=Arabidopsis thaliana GN=At5g48480 PE=1 SV=1 - [Y5848_ARATH]	5.65752	13.25	2	2
Q9ZT82	Callose synthase 12 OS=Arabidopsis thaliana GN=CALS12 PE=1 SV=1 - [CALSC_ARATH]	5.65653	1.24	2	2
Q8VZK2	Putative uncharacterized protein At5g11900 OS=Arabidopsis thaliana GN=AT5G11900 PE=2 SV=1 - [Q8VZK2_ARATH]	5.62374	16.67	1	1
Q9C5M8	Probable pectate lyase 18 OS=Arabidopsis thaliana GN=At4g24780 PE=2 SV=2 - [PLY18_ARATH]	5.62065	11.27	4	4
Q9FLB7	At5g05370 OS=Arabidopsis thaliana GN=AT5G05370 PE=4 SV=1 - [Q9FLB7_ARATH]	5.61886	38.89	3	3
F4KBV0	Transcriptional coactivator/pterin dehydratase OS=Arabidopsis thaliana GN=AT5G51110 PE=2 SV=1 - [F4KBV0_ARATH]	5.59967	13.47	2	2
O80503	Expressed protein OS=Arabidopsis thaliana GN=AT2G44640 PE=4 SV=2 - [O80503_ARATH]	5.59784	3.99	1	2
O23702	C-terminal binding protein AN OS=Arabidopsis thaliana GN=AN PE=1 SV=1 - [CTBP_ARATH]	5.59053	4.25	2	2
Q9FM47	RNA-binding (RRM/RBD/RNP motifs) family protein OS=Arabidopsis thaliana GN=AT5G40490 PE=2 SV=1 - [Q9FM47_ARATH]	5.58868	6.38	1	2
Q9C7H2	At1g72090/F28P5_4 OS=Arabidopsis thaliana GN=F28P5.4 PE=2 SV=1 - [Q9C7H2_ARATH]	5.56253	12.65	4	4
O80448	Pyridoxal biosynthesis protein PDX1.1 OS=Arabidopsis thaliana GN=PDX11 PE=1 SV=1 - [PDX11_ARATH]	5.55512	7.44	2	2
P30181	DNA topoisomerase 1 OS=Arabidopsis thaliana GN=TOP1 PE=1 SV=1 - [TOP1_ARATH]	5.54471	2.07	1	2
Q9S7M0	AT5g54270/MDK4_9 OS=Arabidopsis thaliana GN=LHCB3*1 PE=2 SV=1 - [Q9S7M0_ARATH]	5.54051	10.19	2	2
Q93YR3	FAM10 family protein At4g22670 OS=Arabidopsis thaliana GN=At4g22670 PE=1 SV=1 - [F10AL_ARATH]	5.51415	12.47	3	3
Q0WM93	AAA-type ATPase family protein OS=Arabidopsis thaliana GN=AT4G02480 PE=2 SV=1 - [Q0WM93_ARATH]	5.48887	2.45	2	2
Q9SAI5	60S ribosomal protein L7-1 OS=Arabidopsis thaliana GN=RPL7A PE=2 SV=1 - [RL71_ARATH]	5.48377	5.26	1	2
Q04836-3	Isoform 3 of 31 kDa ribonucleoprotein, chloroplastic OS=Arabidopsis thaliana GN=RBP31 - [ROC3_ARATH]	5.4571	17.9	2	2
Q9SRU2	Auxin transport protein BIG OS=Arabidopsis thaliana GN=BIG PE=1 SV=2 - [BIG_ARATH]	5.44608	0.9	3	3
Q9LZV4	Serine/threonine-protein kinase STN8, chloroplastic OS=Arabidopsis thaliana GN=STN8 PE=2 SV=1 - [STN8_ARATH]	5.4412	4.04	2	2
Q27GI3	Nucleobase-ascorbate transporter 6 OS=Arabidopsis thaliana GN=NAT6 PE=2 SV=2 - [NAT6_ARATH]	5.44014	4.51	2	2
Q9C5W6	14-3-3-like protein GF14 iota OS=Arabidopsis thaliana GN=GRF12 PE=2 SV=1 - [14312_ARATH]	5.43224	3.73	1	2
F4IP53	14-3-3-like protein GF14 mu OS=Arabidopsis thaliana GN=GRF9 PE=2 SV=1 - [F4IP53_ARATH]	5.43224	3.82	1	2
Q9LE82	RAN GTPase-activating protein 1 OS=Arabidopsis thaliana GN=RANGAP1 PE=1 SV=1 - [RAGP1_ARATH]	5.43129	5.61	2	2
O24412	26S proteasome non-ATPase regulatory subunit 7 homolog A OS=Arabidopsis thaliana GN=RPN8A PE=1 SV=1 - [PSD7A_ARATH]	5.40411	8.44	2	2
Q93WI0	Rhodanese-like/PpiC domain-containing protein 12 OS=Arabidopsis thaliana GN=At5g19370 PE=2 SV=1 - [STR12_ARATH]	5.39991	7.69	2	2
Q9SVZ6	60S acidic ribosomal protein P3-1 OS=Arabidopsis thaliana GN=RPP3A PE=3 SV=1 - [RLA31_ARATH]	5.39478	30.25	2	2
Q96262	Plasma membrane-associated cation-binding protein 1 OS=Arabidopsis thaliana GN=PCAP1 PE=1 SV=1 - [PCAP1_ARATH]	5.38718	10.22	2	2
Q9SRH5	Mitochondrial outer membrane protein porin 1 OS=Arabidopsis thaliana GN=VDAC1 PE=1 SV=3 - [VDAC1_ARATH]	5.37939	32.25	7	8
Q8VYA5-3	Isoform 3 of Serine/arginine-rich splicing factor RS2Z33 OS=Arabidopsis thaliana GN=RS2Z33 - [RSZ33_ARATH]	5.37523	7.23	2	2
P18616	DNA-directed RNA polymerase II subunit 1 OS=Arabidopsis thaliana GN=NRPB1 PE=1 SV=3 - [NRPB1_ARATH]	5.37297	2.5	2	2
P54967	Biotin synthase OS=Arabidopsis thaliana GN=BIO2 PE=2 SV=1 - [BIOB_ARATH]	5.36828	8.99	2	2
Q8GYA6	26S proteasome non-ATPase regulatory subunit 13 homolog B OS=Arabidopsis thaliana GN=RPN9B PE=1 SV=1 - [PS13B_ARATH]	5.3555	9.59	3	3
F4IIQ3	Beta-galactosidase OS=Arabidopsis thaliana GN=BGAL8 PE=2 SV=1 - [F4IIQ3_ARATH]	5.33642	4.61	2	2
Q9ZTW3	Vesicle-associated membrane protein 721 OS=Arabidopsis thaliana GN=VAMP721 PE=1 SV=1 - [VA721_ARATH]	5.32769	15.53	4	4
Q9LHE5	Mitochondrial import receptor subunit TOM40-1 OS=Arabidopsis thaliana GN=TOM40-1 PE=1 SV=3 - [TO401_ARATH]	5.3198	10.68	2	2
Q9ZNT1	NADH--cytochrome b5 reductase 1 OS=Arabidopsis thaliana GN=CBR1 PE=1 SV=1 - [NB5R1_ARATH]	5.31584	11.74	3	3
B3H684	Nucleosome assembly protein 1-like 1 OS=Arabidopsis thaliana GN=NAP1;1 PE=3 SV=1 - [B3H684_ARATH]	5.27649	10.58	3	3
Q8LPS1	Long chain acyl-CoA synthetase 6, peroxisomal OS=Arabidopsis thaliana GN=LACS6 PE=1 SV=1 - [LACS6_ARATH]	5.27517	4.28	2	2
Q9CAP8	Long chain acyl-CoA synthetase 9, chloroplastic OS=Arabidopsis thaliana GN=LACS9 PE=2 SV=1 - [LACS9_ARATH]	5.25798	2.89	2	2
P0DI19	PHD finger-like domain-containing protein 5A OS=Arabidopsis thaliana GN=At2g30000 PE=3 SV=1 - [PHF5A_ARATH]	5.25323	11.82	1	1
Q9C658-2	Isoform 2 of Protein decapping 5 OS=Arabidopsis thaliana GN=DCP5 - [DCP5_ARATH]	5.24083	3.64	1	1
Q9FMY5	Splicing factor U2af small subunit B OS=Arabidopsis thaliana GN=U2AF35B PE=2 SV=1 - [U2AFB_ARATH]	5.23438	12.72	3	3
F4I035	3-phosphoshikimate 1-carboxyvinyltransferase OS=Arabidopsis thaliana GN=AT1G48860 PE=3 SV=1 - [F4I035_ARATH]	5.22201	4.29	2	2
Q8VZG1	Diacylglycerol kinase 3 OS=Arabidopsis thaliana GN=DGK3 PE=2 SV=1 - [DGK3_ARATH]	5.21586	4.51	2	2
F4I7I0	Alanine aminotransferase 1, mitochondrial OS=Arabidopsis thaliana GN=ALAAT1 PE=1 SV=1 - [ALAT1_ARATH]	5.2007	4.05	2	2
Q96328	Phosphoinositide phosphatase SAC8 OS=Arabidopsis thaliana GN=SAC8 PE=2 SV=1 - [SAC8_ARATH]	5.18968	6.63	2	2
Q94BZ7	DNA gyrase subunit B, mitochondrial OS=Arabidopsis thaliana GN=GYRBM PE=2 SV=1 - [GYRBM_ARATH]	5.18007	3.28	2	2
Q9ZP06	Malate dehydrogenase 1, mitochondrial OS=Arabidopsis thaliana GN=At1g53240 PE=1 SV=1 - [MDHM1_ARATH]	5.17812	7.92	2	2
Q94AF6	AT5g20160/F5O24_50 OS=Arabidopsis thaliana GN=AT5G20160 PE=2 SV=1 - [Q94AF6_ARATH]	5.17189	17.19	1	1
Q9M0B6	UDP-glucuronate 4-epimerase 1 OS=Arabidopsis thaliana GN=GAE1 PE=1 SV=1 - [GAE1_ARATH]	5.14616	6.99	2	2
Q38970	Acetyl-CoA carboxylase 1 OS=Arabidopsis thaliana GN=ACC1 PE=1 SV=1 - [ACC1_ARATH]	5.14155	3.64	5	5
Q9FR44	Phosphoethanolamine N-methyltransferase 1 OS=Arabidopsis thaliana GN=NMT1 PE=2 SV=1 - [PEAM1_ARATH]	5.12	3.67	1	2
F4IFZ9	Delta1-pyrroline-5-carboxylate synthase 1 OS=Arabidopsis thaliana GN=P5CS1 PE=2 SV=1 - [F4IFZ9_ARATH]	5.10991	5.04	3	3
Q8L770	ATP-dependent Clp protease proteolytic subunit-related protein 3, chloroplastic OS=Arabidopsis thaliana GN=CLPR3 PE=1 SV=1 - [CLPR3_ARATH]	5.09888	12.73	3	3
Q8W4M7	DNA repair helicase UVH6 OS=Arabidopsis thaliana GN=UVH6 PE=1 SV=1 - [ERCC2_ARATH]	5.09767	5.41	3	3
P56772	ATP-dependent Clp protease proteolytic subunit 1 OS=Arabidopsis thaliana GN=clpP1 PE=1 SV=2 - [CLPP1_ARATH]	5.09463	7.65	1	1
Q84WC1	Putative uncharacterized protein At1g68875 OS=Arabidopsis thaliana GN=AT1G68875 PE=2 SV=1 - [Q84WC1_ARATH]	5.09449	17.65	1	1
F4IHJ8	40S ribosomal protein S25-2 OS=Arabidopsis thaliana GN=AT2G21580 PE=2 SV=1 - [F4IHJ8_ARATH]	5.093	22.43	2	2
Q9LU04	Cytochrome P450, family 706, subfamily A, polypeptide 3 OS=Arabidopsis thaliana GN=CYP706A3 PE=3 SV=1 - [Q9LU04_ARATH]	5.06393	3.47	2	2
Q9LFE4	WEB family protein At5g16730, chloroplastic OS=Arabidopsis thaliana GN=At5g16730 PE=1 SV=1 - [Y5673_ARATH]	5.06351	1.41	1	2
Q9LH92	Genomic DNA, chromosome 3, BAC clone: T19N8 OS=Arabidopsis thaliana GN=AT3G28820 PE=4 SV=1 - [Q9LH92_ARATH]	5.05927	4.15	2	2
Q9SGW3	26S proteasome non-ATPase regulatory subunit 8 homolog A OS=Arabidopsis thaliana GN=RPN12A PE=1 SV=1 - [PSD8A_ARATH]	5.04139	7.87	2	2
Q9ZVD5	Protein argonaute 4 OS=Arabidopsis thaliana GN=AGO4 PE=1 SV=2 - [AGO4_ARATH]	5.04027	3.35	2	2
Q94C59	Patellin-4 OS=Arabidopsis thaliana GN=PATL4 PE=1 SV=2 - [PATL4_ARATH]	5.0381	3.7	1	1
Q9FMD7	Probable inactive receptor kinase At5g16590 OS=Arabidopsis thaliana GN=At5g16590 PE=1 SV=1 - [Y5659_ARATH]	5.03756	3.36	1	1
Q9S775	CHD3-type chromatin-remodeling factor PICKLE OS=Arabidopsis thaliana GN=PKL PE=1 SV=1 - [PKL_ARATH]	5.03618	1.59	1	1
Q39002	ADP,ATP carrier protein 1, chloroplastic OS=Arabidopsis thaliana GN=AATP1 PE=1 SV=2 - [TLC1_ARATH]	5.03435	3.37	2	2
Q9LW85	MAR-binding filament-like protein 1 OS=Arabidopsis thaliana GN=MFP1 PE=1 SV=2 - [MFP1_ARATH]	5.03161	7.71	4	4
Q8L940	Pyridoxal biosynthesis protein PDX1.3 OS=Arabidopsis thaliana GN=PDX13 PE=1 SV=2 - [PDX13_ARATH]	5.01227	6.47	2	2
Q9LXU5	Leucine-rich repeat-containing protein OS=Arabidopsis thaliana GN=T24H18_110 PE=2 SV=1 - [Q9LXU5_ARATH]	5.00273	4.85	2	2
F4IX01	Uncharacterized protein OS=Arabidopsis thaliana GN=AT3G61870 PE=2 SV=1 - [F4IX01_ARATH]	4.99507	11.81	1	1
P25864	50S ribosomal protein L9, chloroplastic OS=Arabidopsis thaliana GN=RPL9 PE=2 SV=1 - [RK9_ARATH]	4.99267	14.21	2	2
Q93ZR6	O-acyltransferase WSD1 OS=Arabidopsis thaliana GN=WSD1 PE=2 SV=1 - [WSD1_ARATH]	4.98168	3.12	1	1
Q9LW88	Genomic DNA, chromosome 3, P1 clone: MSL1 OS=Arabidopsis thaliana GN=AT3G15970 PE=4 SV=1 - [Q9LW88_ARATH]	4.94023	4.3	1	1
Q680A5	Ribose-phosphate pyrophosphokinase 4 OS=Arabidopsis thaliana GN=PRS4 PE=2 SV=2 - [KPRS4_ARATH]	4.92587	8.01	2	2
Q9LVI6	Probable inactive receptor kinase RLK902 OS=Arabidopsis thaliana GN=RLK902 PE=1 SV=1 - [RLK90_ARATH]	4.923	2.94	2	2
Q9LTB2	Methionine S-methyltransferase OS=Arabidopsis thaliana GN=MMT1 PE=2 SV=1 - [MMT1_ARATH]	4.92151	2.05	2	2
Q9LH95	Genomic DNA, chromosome 3, BAC clone: T19N8 OS=Arabidopsis thaliana GN=AT3G28790 PE=2 SV=1 - [Q9LH95_ARATH]	4.91967	4.28	2	2
Q9LS42	Protein CASP OS=Arabidopsis thaliana GN=CASP PE=1 SV=2 - [CASP_ARATH]	4.89727	4.35	2	2
F4KE21	Chloroplastic acetylcoenzyme A carboxylase 1 OS=Arabidopsis thaliana GN=CAC1 PE=2 SV=1 - [F4KE21_ARATH]	4.89686	3.54	1	2
Q9FLN4	50S ribosomal protein L27, chloroplastic OS=Arabidopsis thaliana GN=RPL27 PE=2 SV=1 - [RK27_ARATH]	4.86426	13.13	2	2
Q8L9Y0	Serine carboxypeptidase-like 25 OS=Arabidopsis thaliana GN=SCPL25 PE=2 SV=2 - [SCP25_ARATH]	4.84948	6.34	3	3
Q8L9M8	Putative uncharacterized protein At1g33810 OS=Arabidopsis thaliana GN=At1g33810/F14M2_5 PE=2 SV=1 - [Q8L9M8_ARATH]	4.79023	11.59	1	1
O82240	Adenine nucleotide alpha hydrolases-like protein OS=Arabidopsis thaliana GN=At2g47710/F17A22.10 PE=2 SV=1 - [O82240_ARATH]	4.78138	16.67	2	2
Q38833	Chlorophyll synthase, chloroplastic OS=Arabidopsis thaliana GN=CHLG PE=2 SV=1 - [CHLG_ARATH]	4.77786	9.82	2	2
O48671	Protein RER1B OS=Arabidopsis thaliana GN=RER1B PE=2 SV=2 - [RER1B_ARATH]	4.77584	9.23	2	2
Q94K56	GrpE protein homolog OS=Arabidopsis thaliana GN=EMB1241 PE=2 SV=1 - [Q94K56_ARATH]	4.76973	6.48	2	2
Q8GXG9	Putative uncharacterized protein At1g44835 OS=Arabidopsis thaliana GN=At1g44835/T12C22.11 PE=2 SV=1 - [Q8GXG9_ARATH]	4.75846	8.79	2	2
O49203	Nucleoside diphosphate kinase III, chloroplastic/mitochondrial OS=Arabidopsis thaliana GN=NDPK3 PE=1 SV=1 - [NDK3_ARATH]	4.74126	10.92	2	2
Q9S756	Ferritin-4, chloroplastic OS=Arabidopsis thaliana GN=FER4 PE=2 SV=1 - [FRI4_ARATH]	4.73633	6.18	1	1
O82122	Vegetative storage protein 2 OS=Arabidopsis thaliana GN=VSP2 PE=1 SV=1 - [VSP2_ARATH]	4.71695	13.21	2	2
Q9T041	Microtubule-associated protein TORTIFOLIA1 OS=Arabidopsis thaliana GN=TOR1 PE=1 SV=2 - [MAPT_ARATH]	4.71676	4.63	2	2
Q9SVW8	Plant intracellular Ras-group-related LRR protein 4 OS=Arabidopsis thaliana GN=PIRL4 PE=2 SV=1 - [PIRL4_ARATH]	4.71649	3.46	1	1
Q9LHS0	Putative clathrin assembly protein At5g35200 OS=Arabidopsis thaliana GN=At5g35200 PE=1 SV=1 - [CAP10_ARATH]	4.70462	8.27	3	3
P55229	Glucose-1-phosphate adenylyltransferase large subunit 1, chloroplastic OS=Arabidopsis thaliana GN=ADG2 PE=1 SV=3 - [GLGL1_ARATH]	4.70232	6.13	2	2
Q94BV4	DEAD-box ATP-dependent RNA helicase 6 OS=Arabidopsis thaliana GN=RH6 PE=2 SV=2 - [RH6_ARATH]	4.69212	5.11	2	2
Q93ZT6-2	Isoform 2 of Eukaryotic translation initiation factor isoform 4G-1 OS=Arabidopsis thaliana GN=EIF(ISO)4G1 - [IF4G1_ARATH]	4.68076	2.19	1	1
Q9ZW34	Cytosolic enolase 3 OS=Arabidopsis thaliana GN=ENO3 PE=2 SV=1 - [ENO3_ARATH]	4.68055	3.58	1	1
O81153	Proteasome subunit beta type-3-B OS=Arabidopsis thaliana GN=PBC2 PE=1 SV=1 - [PSB3B_ARATH]	4.67976	6.86	1	1
Q8VZ31	Carboxylate clamp-tetratricopeptide repeat protein OS=Arabidopsis thaliana GN=AT1G04530 PE=2 SV=1 - [Q8VZ31_ARATH]	4.67503	5.48	1	1
Q8W4A0	Eukaryotic translation initiation factor 3 subunit M OS=Arabidopsis thaliana GN=F14P3.15 PE=2 SV=1 - [Q8W4A0_ARATH]	4.67227	6.71	2	2
Q8RXN3	Phosphoenolpyruvate/phosphate translocator 1, chloroplastic OS=Arabidopsis thaliana GN=PPT1 PE=1 SV=1 - [PPT1_ARATH]	4.6684	3.43	1	1
Q9LXJ2	Putative ubiquinol-cytochrome c reductase subunit 9 OS=Arabidopsis thaliana GN=F3C22_130 PE=4 SV=1 - [Q9LXJ2_ARATH]	4.64295	19.44	1	1
Q9XI93	At1g13930/F16A14.27 OS=Arabidopsis thaliana GN=F7A19.2 PE=2 SV=1 - [Q9XI93_ARATH]	4.62564	9.03	1	1
O65351	Subtilisin-like protease OS=Arabidopsis thaliana GN=ARA12 PE=1 SV=1 - [SUBL_ARATH]	4.61996	3.04	1	1
Q8VYJ4	AT3g25150/MJL12_9 OS=Arabidopsis thaliana GN=AT3G25150 PE=2 SV=1 - [Q8VYJ4_ARATH]	4.61706	6.56	1	1
Q9SFX3	Dolichyl-diphosphooligosaccharide--protein glycosyltransferase subunit 1A OS=Arabidopsis thaliana GN=OST1A PE=2 SV=1 - [OST1A_ARATH]	4.6136	2.93	1	1
F4J0F0	Uncharacterized protein OS=Arabidopsis thaliana GN=AT3G28830 PE=2 SV=1 - [F4J0F0_ARATH]	4.60678	4.82	3	3
Q8VYZ8	Pentatricopeptide repeat-containing protein OS=Arabidopsis thaliana GN=AT1G64430 PE=2 SV=1 - [Q8VYZ8_ARATH]	4.59924	2.68	1	1
F4HWJ6	Arabinogalactan protein 31 OS=Arabidopsis thaliana GN=AGP31 PE=2 SV=1 - [F4HWJ6_ARATH]	4.59775	13.02	3	3
Q9FEB5	Phosphoglucan phosphatase DSP4, chloroplastic OS=Arabidopsis thaliana GN=DSP4 PE=1 SV=1 - [DSP4_ARATH]	4.59652	3.43	1	1
Q9CAQ8	Replication factor C subunit 5 OS=Arabidopsis thaliana GN=RFC5 PE=1 SV=1 - [RFC5_ARATH]	4.57098	7.05	2	2
Q9LT75	Protein phosphatase and tensin homolog deleted on chromosome ten 2A OS=Arabidopsis thaliana GN=PEN2 PE=2 SV=1 - [Q9LT75_ARATH]	4.55535	3.76	1	1
Q9LHI0	NADH dehydrogenase [ubiquinone] 1 alpha subcomplex subunit 6 OS=Arabidopsis thaliana GN=At3g12260 PE=2 SV=1 - [NDUA6_ARATH]	4.5497	26.32	3	3
Q8LER3	Probable xyloglucan endotransglucosylase/hydrolase protein 7 OS=Arabidopsis thaliana GN=XTH7 PE=2 SV=2 - [XTH7_ARATH]	4.54293	8.53	2	2
F4J5A7	RNA recognition motif (RRM)-containing protein OS=Arabidopsis thaliana GN=AT3G23900 PE=4 SV=1 - [F4J5A7_ARATH]	4.53899	2.43	1	1
Q9SK66	NADH dehydrogenase [ubiquinone] 1 alpha subcomplex subunit 9, mitochondrial OS=Arabidopsis thaliana GN=At2g20360 PE=2 SV=2 - [NDUA9_ARATH]	4.53869	15.92	4	4
Q38896	Cold shock domain-containing protein 4 OS=Arabidopsis thaliana GN=CSP4 PE=1 SV=1 - [CSP4_ARATH]	4.52411	13.43	1	1
F4JTH0	Aspartate aminotransferase OS=Arabidopsis thaliana GN=ASP5 PE=2 SV=1 - [F4JTH0_ARATH]	4.52271	3.79	2	2
Q9LZK5	AT3g62600/F26K9_30 OS=Arabidopsis thaliana GN=F26K9_30 PE=2 SV=1 - [Q9LZK5_ARATH]	4.49104	8.38	2	2
O80932	Expansin-A3 OS=Arabidopsis thaliana GN=EXPA3 PE=2 SV=1 - [EXPA3_ARATH]	4.47913	8.02	1	1
P29388	NADH-ubiquinone oxidoreductase chain 5 OS=Arabidopsis thaliana GN=ND5 PE=2 SV=3 - [NU5M_ARATH]	4.47008	2.39	1	1
Q1G3G5	Ribosomal protein L31 OS=Arabidopsis thaliana GN=AT5G55125 PE=4 SV=1 - [Q1G3G5_ARATH]	4.46089	26.32	1	1
P31265	Translationally-controlled tumor protein homolog OS=Arabidopsis thaliana GN=TCTP PE=2 SV=2 - [TCTP_ARATH]	4.43468	11.9	2	2
Q8VXX0	Putative transport protein OS=Arabidopsis thaliana GN=AT4G14160 PE=2 SV=1 - [Q8VXX0_ARATH]	4.43431	2.46	1	1
O81439	Probable plastid-lipid-associated protein 1, chloroplastic OS=Arabidopsis thaliana GN=PAP1 PE=1 SV=1 - [PAP1_ARATH]	4.42587	4.72	1	1
Q96266-2	Isoform 2 of Glutathione S-transferase F8, chloroplastic OS=Arabidopsis thaliana GN=GSTF8 - [GSTF8_ARATH]	4.41428	14.88	3	3
Q8RWG5	At2g16630 OS=Arabidopsis thaliana GN=AT2G16630 PE=2 SV=1 - [Q8RWG5_ARATH]	4.40279	3.62	1	1
F4INH0	ARID/BRIGHT DNA-binding domain-containing protein OS=Arabidopsis thaliana GN=AT2G17410 PE=2 SV=1 - [F4INH0_ARATH]	4.40131	4.36	1	1
P56779	Cytochrome b559 subunit alpha OS=Arabidopsis thaliana GN=psbE PE=1 SV=4 - [PSBE_ARATH]	4.39883	25.3	2	2
Q9SEE9-2	Isoform 2 of Arginine/serine-rich protein 45 OS=Arabidopsis thaliana GN=SR45 - [SR45_ARATH]	4.39564	3.19	1	1
Q42338	AT3G48140 protein OS=Arabidopsis thaliana GN=T24C20_20 PE=4 SV=1 - [Q42338_ARATH]	4.38024	36.36	3	4
Q9ZPY7	Exportin-2 OS=Arabidopsis thaliana GN=CAS PE=2 SV=1 - [XPO2_ARATH]	4.37106	2.06	2	2
Q94A65	Rhodanese-like domain-containing protein 14, chloroplastic OS=Arabidopsis thaliana GN=At4g27700 PE=2 SV=1 - [STR14_ARATH]	4.36944	17.86	2	2
A0JQ00	At5g02740 OS=Arabidopsis thaliana GN=AT5G02740 PE=2 SV=1 - [A0JQ00_ARATH]	4.36589	6.14	1	1
Q9FM65	Fasciclin-like arabinogalactan protein 1 OS=Arabidopsis thaliana GN=FLA1 PE=1 SV=1 - [FLA1_ARATH]	4.36391	3.77	1	1
Q9LER7	50S ribosomal protein 5, chloroplastic OS=Arabidopsis thaliana GN=PSRP5 PE=2 SV=1 - [PSRP5_ARATH]	4.36361	22.97	2	2
F4HY64	Syntaxin-61 OS=Arabidopsis thaliana GN=SYP61 PE=2 SV=1 - [F4HY64_ARATH]	4.36125	9.22	1	1
Q9FF91	Uncharacterized protein OS=Arabidopsis thaliana GN=AT5G23890 PE=4 SV=1 - [Q9FF91_ARATH]	4.35884	3.81	2	2
Q8LBK6	Monothiol glutaredoxin-S15, mitochondrial OS=Arabidopsis thaliana GN=GRXS15 PE=1 SV=2 - [GRS15_ARATH]	4.35376	7.1	1	2
Q9ZQQ1	Expressed protein OS=Arabidopsis thaliana GN=AT2G35790 PE=2 SV=1 - [Q9ZQQ1_ARATH]	4.34336	7.14	1	1
Q9FEC1	At1g34000/F12G12_210 OS=Arabidopsis thaliana GN=T15K4.5 PE=2 SV=1 - [Q9FEC1_ARATH]	4.33907	13.37	1	1
P0DI02	F-box/kelch-repeat protein At1g24800 OS=Arabidopsis thaliana GN=At1g24800 PE=2 SV=1 - [FBK10_ARATH]	4.33725	3.93	1	1
Q0WT31	Probable methyltransferase PMT25 OS=Arabidopsis thaliana GN=At2g34300 PE=1 SV=2 - [PMTP_ARATH]	4.32836	2.6	1	1
O22860	60S ribosomal protein L38 OS=Arabidopsis thaliana GN=RPL38A PE=3 SV=1 - [RL38_ARATH]	4.3186	17.39	1	1
Q8S9J1-2	Isoform 2 of Protoporphyrinogen oxidase 2, chloroplastic/mitochondrial OS=Arabidopsis thaliana GN=PPOX2 - [PPOCM_ARATH]	4.31836	3.35	1	1
P56758	ATP synthase subunit a, chloroplastic OS=Arabidopsis thaliana GN=atpI PE=3 SV=1 - [ATPI_ARATH]	4.30189	13.65	2	2
Q8RXP6	Bem46-family protein WAV2 OS=Arabidopsis thaliana GN=WAV2 PE=2 SV=1 - [Q8RXP6_ARATH]	4.29679	5.19	1	1
Q9FK25	Flavone 3'-O-methyltransferase 1 OS=Arabidopsis thaliana GN=OMT1 PE=1 SV=1 - [OMT1_ARATH]	4.2906	5.23	1	1
A8MSG1	Probable small nuclear ribonucleoprotein G OS=Arabidopsis thaliana GN=SNRNP-G PE=4 SV=1 - [A8MSG1_ARATH]	4.27938	22.39	1	1
A8MS54	RNA recognition motif-containing protein OS=Arabidopsis thaliana GN=AT4G09040 PE=4 SV=1 - [A8MS54_ARATH]	4.27236	6.56	1	1
Q42384	Protein pleiotropic regulatory locus 1 OS=Arabidopsis thaliana GN=PRL1 PE=1 SV=1 - [PRL1_ARATH]	4.26024	6.17	2	2
F4HQE1	J domain protein DjC21 OS=Arabidopsis thaliana GN=ATERDJ2A PE=2 SV=1 - [F4HQE1_ARATH]	4.24414	2.53	1	1
Q9FY50	50S ribosomal protein L10, chloroplastic OS=Arabidopsis thaliana GN=RPL10 PE=2 SV=1 - [RK10_ARATH]	4.23069	7.27	2	2
Q9SZV4	AT4g30010/F6G3_40 OS=Arabidopsis thaliana GN=F6G3.40 PE=4 SV=1 - [Q9SZV4_ARATH]	4.21311	20	2	3
Q9SA18	Bifunctional aspartokinase/homoserine dehydrogenase 1, chloroplastic OS=Arabidopsis thaliana GN=AKHSDH1 PE=1 SV=1 - [AKH1_ARATH]	4.20301	2.09	1	1
O81852	Bifunctional aspartokinase/homoserine dehydrogenase 2, chloroplastic OS=Arabidopsis thaliana GN=AKHSDH2 PE=1 SV=1 - [AKH2_ARATH]	4.20301	2.07	1	1
F4I6B4	SIT4 phosphatase-associated family protein OS=Arabidopsis thaliana GN=AT1G30470 PE=4 SV=1 - [F4I6B4_ARATH]	4.20246	3.53	1	1
Q9M898	AT3g02420/F16B3_5 OS=Arabidopsis thaliana GN=F16B3.5 PE=2 SV=1 - [Q9M898_ARATH]	4.18826	4.02	1	1
Q9M2R0	Anthranilate phosphoribosyltransferase-like protein OS=Arabidopsis thaliana GN=T10K17.90 PE=4 SV=1 - [Q9M2R0_ARATH]	4.18688	1.81	1	1
Q8GYN5	RPM1-interacting protein 4 OS=Arabidopsis thaliana GN=RIN4 PE=1 SV=1 - [RIN4_ARATH]	4.17168	9.95	1	1
Q38820	Mitochondrial import inner membrane translocase subunit TIM23-2 OS=Arabidopsis thaliana GN=TIM23-2 PE=1 SV=1 - [TI232_ARATH]	4.16602	7.45	1	1
Q9M2E0	DEAD-box ATP-dependent RNA helicase 12 OS=Arabidopsis thaliana GN=RH12 PE=2 SV=1 - [RH12_ARATH]	4.16329	7.43	2	2
Q9SRG3	Protein disulfide isomerase-like 1-2 OS=Arabidopsis thaliana GN=PDIL1-2 PE=2 SV=1 - [PDI12_ARATH]	4.15469	7.68	3	3
Q8LDS7	At1g48440 OS=Arabidopsis thaliana GN=AT1G48440 PE=2 SV=1 - [Q8LDS7_ARATH]	4.14713	10.08	1	1
O81147	Proteasome subunit alpha type-6-B OS=Arabidopsis thaliana GN=PAA2 PE=1 SV=1 - [PSA6B_ARATH]	4.13094	6.91	2	2
Q9LTV6	Peroxisomal 2,4-dienoyl-CoA reductase OS=Arabidopsis thaliana GN=At3g12800 PE=2 SV=1 - [DECR2_ARATH]	4.12453	4.03	1	1
Q9SIL6	Prohibitin-6, mitochondrial OS=Arabidopsis thaliana GN=PHB6 PE=1 SV=1 - [PHB6_ARATH]	4.11485	10.49	2	2
Q9LG23	Pentatricopeptide repeat-containing protein At1g55890, mitochondrial OS=Arabidopsis thaliana GN=At1g55890 PE=1 SV=1 - [PPR82_ARATH]	4.10526	3.02	1	1
Q9SMT6	Putative uncharacterized protein T2J13.180 OS=Arabidopsis thaliana GN=T2J13.180 PE=4 SV=1 - [Q9SMT6_ARATH]	4.09008	3.9	1	1
Q9SF53	60S ribosomal protein L35-1 OS=Arabidopsis thaliana GN=RPL35A PE=1 SV=1 - [RL351_ARATH]	4.08064	9.76	1	1
A8MQF0	Aldehyde dehydrogenase OS=Arabidopsis thaliana GN=ALDH3H1 PE=3 SV=1 - [A8MQF0_ARATH]	4.07621	2.85	1	1
Q9FIJ2	NADH dehydrogenase [ubiquinone] 1 alpha subcomplex subunit 2 OS=Arabidopsis thaliana GN=At5g47890 PE=3 SV=1 - [NDUA2_ARATH]	4.0662	14.43	1	1
F4KH13	Maltose excess protein 1-like protein OS=Arabidopsis thaliana GN=AT5G17523 PE=4 SV=1 - [F4KH13_ARATH]	4.06284	9.58	1	1
Q9T076	Early nodulin-like protein 2 OS=Arabidopsis thaliana GN=At4g27520 PE=1 SV=1 - [ENL2_ARATH]	4.04611	5.44	1	1
Q94BY3	AT5g14030/MUA22_2 OS=Arabidopsis thaliana GN=AT5G14030 PE=2 SV=1 - [Q94BY3_ARATH]	4.04126	32.31	3	3
Q9LFA4	At3g52870/F8J2_40 OS=Arabidopsis thaliana GN=F8J2_40 PE=2 SV=1 - [Q9LFA4_ARATH]	4.03455	3.95	1	1
F4I894	Protein ILITYHIA OS=Arabidopsis thaliana GN=ILA PE=2 SV=1 - [F4I894_ARATH]	4.02983	0.88	2	2
O65655	Putative uncharacterized protein AT4g39680 OS=Arabidopsis thaliana GN=AT4g39680 PE=4 SV=1 - [O65655_ARATH]	4.01905	2.21	1	1
Q9M5A9	Glucose-6-phosphate/phosphate translocator 1, chloroplastic OS=Arabidopsis thaliana GN=GPT1 PE=2 SV=1 - [GPT1_ARATH]	3.99184	4.12	1	1
Q9ZT71	Pre-mRNA-processing factor 6-like protein OS=Arabidopsis thaliana GN=F9H3.5 PE=1 SV=1 - [Q9ZT71_ARATH]	3.98175	3.21	2	2
Q9FLP0	65-kDa microtubule-associated protein 1 OS=Arabidopsis thaliana GN=MAP65-1 PE=1 SV=1 - [MA651_ARATH]	3.9795	2.39	1	1
P42732	30S ribosomal protein S13, chloroplastic OS=Arabidopsis thaliana GN=RPS13 PE=2 SV=1 - [RR13_ARATH]	3.96721	26.04	4	4
Q9LHP2	Genomic DNA, chromosome 3, TAC clone: K20M4 OS=Arabidopsis thaliana GN=SCL30A PE=2 SV=1 - [Q9LHP2_ARATH]	3.96481	8.02	2	2
Q9LT10	Probable carboxylesterase 18 OS=Arabidopsis thaliana GN=CXE18 PE=2 SV=1 - [CXE18_ARATH]	3.95576	6.57	1	1
O64806	Putative calcium-transporting ATPase 7, plasma membrane-type OS=Arabidopsis thaliana GN=ACA7 PE=3 SV=2 - [ACA7_ARATH]	3.9443	1.77	1	1
Q9CAC1	Endoglucanase 8 OS=Arabidopsis thaliana GN=CEL1 PE=2 SV=1 - [GUN8_ARATH]	3.92981	3.05	2	2
O04486	Ras-related protein RABA2a OS=Arabidopsis thaliana GN=RABA2A PE=2 SV=1 - [RAA2A_ARATH]	3.92563	10.14	2	2
Q9FKI4	Peptide alpha-N-acetyltransferase OS=Arabidopsis thaliana GN=MXE10.5 PE=2 SV=1 - [Q9FKI4_ARATH]	3.90718	6.25	1	1
Q9LHE7	Phytochrome-associated serine/threonine-protein phosphatase 3 OS=Arabidopsis thaliana GN=FYPP3 PE=1 SV=1 - [FYPP3_ARATH]	3.90445	3.96	1	1
Q9SIB2	3-ketoacyl-CoA synthase 12 OS=Arabidopsis thaliana GN=KCS12 PE=2 SV=1 - [KCS12_ARATH]	3.89016	3.15	1	1
F4JXK1	Putative nuclear matrix constituent protein 1-like protein OS=Arabidopsis thaliana GN=LINC4 PE=4 SV=1 - [F4JXK1_ARATH]	3.88843	3.66	3	3
Q9SIU2	Nuclear cap-binding protein subunit 1 OS=Arabidopsis thaliana GN=ABH1 PE=1 SV=2 - [NCBP1_ARATH]	3.87941	1.89	1	1
Q9LRP2	Probable sugar phosphate/phosphate translocator At3g17430 OS=Arabidopsis thaliana GN=At3g17430 PE=2 SV=1 - [PT317_ARATH]	3.87781	4.27	1	1
Q9FMU9	Farnesylated protein 3 OS=Arabidopsis thaliana GN=FP3 PE=4 SV=1 - [Q9FMU9_ARATH]	3.87601	3.82	1	1
Q8GW48	At4g15810 OS=Arabidopsis thaliana GN=HSBP PE=4 SV=1 - [Q8GW48_ARATH]	3.86916	13.95	1	1
B3H700	HECT ubiquitin protein ligase family protein OS=Arabidopsis thaliana GN=KAK PE=4 SV=1 - [B3H700_ARATH]	3.86651	0.89	1	1
F4K2D8	LETM1-like protein OS=Arabidopsis thaliana GN=AT5G06220 PE=4 SV=1 - [F4K2D8_ARATH]	3.85461	2.04	1	1
P56802	30S ribosomal protein S11, chloroplastic OS=Arabidopsis thaliana GN=rps11 PE=3 SV=1 - [RR11_ARATH]	3.84846	11.59	2	2
F4IYF8	Histidyl-tRNA synthetase OS=Arabidopsis thaliana GN=AT3G02760 PE=2 SV=1 - [F4IYF8_ARATH]	3.8478	2.72	2	2
Q8VYY8	Putative uncharacterized protein At2g43630 OS=Arabidopsis thaliana GN=AT2G43630 PE=2 SV=1 - [Q8VYY8_ARATH]	3.83818	5.11	1	1
F4ISI7	Nucleosome assembly protein 12 OS=Arabidopsis thaliana GN=NAP1;2 PE=2 SV=1 - [F4ISI7_ARATH]	3.83779	9.95	3	3
Q8RXF1	Probable splicing factor 3A subunit 1 OS=Arabidopsis thaliana GN=At1g14650 PE=1 SV=2 - [SF3A1_ARATH]	3.83016	4.46	2	2
O48845	Cytochrome b5 isoform B OS=Arabidopsis thaliana GN=CYTB5-B PE=1 SV=1 - [CYB5B_ARATH]	3.82785	25.37	1	1
A8MRY3	S-acyltransferase OS=Arabidopsis thaliana GN=AT5G41060 PE=3 SV=1 - [A8MRY3_ARATH]	3.81444	5.82	1	1
Q8RWC3	Putative uncharacterized protein At3g19340 OS=Arabidopsis thaliana GN=AT3G19340 PE=2 SV=1 - [Q8RWC3_ARATH]	3.80869	3.7	1	1
Q8L7W8	Alpha-L-fucosidase 2 OS=Arabidopsis thaliana GN=At4g34260 PE=2 SV=1 - [FUCO2_ARATH]	3.80325	1.66	1	1
P51412	50S ribosomal protein L21, chloroplastic OS=Arabidopsis thaliana GN=RPL21 PE=2 SV=1 - [RK21_ARATH]	3.79703	10	2	2
F4IHY7	Plastid transcriptionally active 12 OS=Arabidopsis thaliana GN=PTAC12 PE=2 SV=1 - [F4IHY7_ARATH]	3.79192	3.23	1	1
Q9LZS6	Cucumisin-like protein OS=Arabidopsis thaliana GN=F17C15_40 PE=4 SV=1 - [Q9LZS6_ARATH]	3.78388	5.35	2	2
F4I7M5	Spermidine synthase 1 OS=Arabidopsis thaliana GN=SPDS1 PE=2 SV=1 - [F4I7M5_ARATH]	3.77726	3.98	1	1
F4K0X7	Exocyst complex component sec10 OS=Arabidopsis thaliana GN=SEC10 PE=2 SV=1 - [F4K0X7_ARATH]	3.767	1.34	1	1
Q9FJI5	Glucose-6-phosphate 1-dehydrogenase, cytoplasmic isoform 2 OS=Arabidopsis thaliana GN=ACG12 PE=1 SV=1 - [G6PD6_ARATH]	3.76542	2.72	1	1
F4I7P1	ARM repeat superfamily protein OS=Arabidopsis thaliana GN=AT1G23940 PE=2 SV=1 - [F4I7P1_ARATH]	3.7644	4.65	2	2
Q9LSP5	AT3g17020/K14A17_14 OS=Arabidopsis thaliana GN=AT3G17020 PE=2 SV=1 - [Q9LSP5_ARATH]	3.76435	11.04	1	1
F4I9A2	TGN-localized SYP41 interacting protein OS=Arabidopsis thaliana GN=AT1G24460 PE=2 SV=1 - [F4I9A2_ARATH]	3.74875	0.87	1	1
Q9M8D3	Probable phosphoribosylformylglycinamidine synthase, chloroplastic/mitochondrial OS=Arabidopsis thaliana GN=At1g74260 PE=2 SV=3 - [PUR4_ARATH]	3.74109	1	1	1
Q9XGZ0	NADP-dependent malic enzyme 3 OS=Arabidopsis thaliana GN=NADP-ME3 PE=1 SV=1 - [MAOP3_ARATH]	3.73959	3.06	1	1
O82191	NADP-dependent malic enzyme 1 OS=Arabidopsis thaliana GN=NADP-ME1 PE=1 SV=1 - [MAOP1_ARATH]	3.73959	3.1	1	1
P46011	Bifunctional nitrilase/nitrile hydratase NIT4 OS=Arabidopsis thaliana GN=NIT4 PE=1 SV=1 - [NRL4_ARATH]	3.71661	2.82	1	1
Q9SJZ7	Molecular chaperone DnaJ OS=Arabidopsis thaliana GN=AT2G22360 PE=3 SV=2 - [Q9SJZ7_ARATH]	3.70872	3.39	1	1
Q9SA08	F28K20.8 protein OS=Arabidopsis thaliana GN=F28K20.8 PE=4 SV=1 - [Q9SA08_ARATH]	3.70829	0.89	1	2
Q94K73	Phenylalanine--tRNA ligase, chloroplastic/mitochondrial OS=Arabidopsis thaliana GN=At3g58140 PE=1 SV=1 - [SYFM_ARATH]	3.6955	3.03	1	1
Q8H0V8	At4g21660 OS=Arabidopsis thaliana GN=AT4G21660 PE=2 SV=1 - [Q8H0V8_ARATH]	3.69265	3.42	1	1
F4J3M2	Plastid transcriptionally active 3 OS=Arabidopsis thaliana GN=PTAC3 PE=2 SV=1 - [F4J3M2_ARATH]	3.6844	2.64	1	1
F4INW2	Histone H1.2 OS=Arabidopsis thaliana GN=AT2G30620 PE=2 SV=1 - [F4INW2_ARATH]	3.68305	10.4	2	2
Q9SPK5	Formate--tetrahydrofolate ligase OS=Arabidopsis thaliana GN=THFS PE=1 SV=1 - [FTHS_ARATH]	3.67589	1.74	1	1
Q9XH48	Mitochondrial import inner membrane translocase subunit TIM13 OS=Arabidopsis thaliana GN=TIM13 PE=1 SV=2 - [TIM13_ARATH]	3.67316	21.84	1	1
P28185	Ras-related protein RABA1a OS=Arabidopsis thaliana GN=RABA1A PE=1 SV=1 - [RAA1A_ARATH]	3.67296	14.81	2	2
P50546	DNA-directed RNA polymerase subunit beta OS=Arabidopsis thaliana GN=rpoB PE=3 SV=4 - [RPOB_ARATH]	3.67073	2.43	2	2
Q9XGZ3	Early nodulin-related protein OS=Arabidopsis thaliana GN=T1N24.3 PE=4 SV=1 - [Q9XGZ3_ARATH]	3.66695	15.65	1	1
O80798	AT1G65270 protein OS=Arabidopsis thaliana GN=T8F5.4 PE=2 SV=1 - [O80798_ARATH]	3.66598	7.53	1	1
P33207	3-oxoacyl-[acyl-carrier-protein] reductase, chloroplastic OS=Arabidopsis thaliana GN=At1g24360 PE=2 SV=2 - [FABG_ARATH]	3.66192	7.21	1	1
Q96500	A.thaliana mRNA (orf19) from chromosome III OS=Arabidopsis thaliana GN=CCL PE=2 SV=1 - [Q96500_ARATH]	3.65237	18.44	1	2
Q9SU93	Putative uncharacterized protein AT4g29520 OS=Arabidopsis thaliana GN=T16L4.30 PE=4 SV=1 - [Q9SU93_ARATH]	3.65032	7.84	1	1
P51420	60S ribosomal protein L31-3 OS=Arabidopsis thaliana GN=RPL31C PE=2 SV=2 - [RL313_ARATH]	3.64667	25.21	1	1
Q9XFS9	1-deoxy-D-xylulose 5-phosphate reductoisomerase, chloroplastic OS=Arabidopsis thaliana GN=DXR PE=2 SV=2 - [DXR_ARATH]	3.64002	3.14	1	1
Q940B9	Leucine-rich repeat protein kinase-like protein OS=Arabidopsis thaliana GN=At1g10860 PE=2 SV=1 - [Q940B9_ARATH]	3.63975	3.62	1	1
Q8VZ68	Is a member of the PF|00364 Biotin-requiring enzymes family OS=Arabidopsis thaliana GN=AT1G52670 PE=2 SV=1 - [Q8VZ68_ARATH]	3.63561	6.57	1	1
Q9C5G2	Protein-protein interaction regulator family protein OS=Arabidopsis thaliana GN=AT1G15200 PE=2 SV=1 - [Q9C5G2_ARATH]	3.6311	4.73	1	1
O64740	At2g30050/F23F1.3 OS=Arabidopsis thaliana GN=AT2G30050 PE=2 SV=1 - [O64740_ARATH]	3.63038	6.29	1	1
Q9M376	Vesicle-associated membrane protein 727 OS=Arabidopsis thaliana GN=VAMP727 PE=2 SV=1 - [VA727_ARATH]	3.62361	11.25	2	2
F4IYM3	Defective in exine formation protein DEX1 OS=Arabidopsis thaliana GN=DEX1 PE=2 SV=1 - [F4IYM3_ARATH]	3.61294	1.46	1	1
Q9CAM7	Replication factor C subunit 2 OS=Arabidopsis thaliana GN=RFC2 PE=2 SV=1 - [RFC2_ARATH]	3.56613	3.9	1	1
Q9SCM6	Catalytic/ metal ion binding / metalloendopeptidase/ zinc ion binding protein OS=Arabidopsis thaliana GN=T8H10.60 PE=4 SV=1 - [Q9SCM6_ARATH]	3.56518	5.06	1	1
Q9SKT0	Protein THYLAKOID FORMATION 1, chloroplastic OS=Arabidopsis thaliana GN=THF1 PE=1 SV=1 - [THF1_ARATH]	3.5603	3.67	1	1
Q9FK75	GDSL esterase/lipase At5g45670 OS=Arabidopsis thaliana GN=At5g45670 PE=2 SV=1 - [GDL82_ARATH]	3.5571	3.31	1	1
Q9ZTZ7	K(+) efflux antiporter 1, chloroplastic OS=Arabidopsis thaliana GN=KEA1 PE=1 SV=2 - [KEA1_ARATH]	3.55696	0.84	1	1
O65272	K(+) efflux antiporter 2, chloroplastic OS=Arabidopsis thaliana GN=KEA2 PE=1 SV=2 - [KEA2_ARATH]	3.55696	0.85	1	1
Q8LA16	PHD finger protein ALFIN-LIKE 7 OS=Arabidopsis thaliana GN=AL7 PE=1 SV=1 - [ALFL7_ARATH]	3.55204	3.97	1	1
Q8VYV0	At1g43690/F2J6_4 OS=Arabidopsis thaliana GN=AT1G43690 PE=2 SV=1 - [Q8VYV0_ARATH]	3.54104	3.84	1	1
Q9MA55	Acyl-CoA-binding domain-containing protein 4 OS=Arabidopsis thaliana GN=ACBP4 PE=1 SV=1 - [ACBP4_ARATH]	3.54091	1.95	1	1
Q9SK74	Zinc finger CCCH domain-containing protein 21 OS=Arabidopsis thaliana GN=At2g20280 PE=4 SV=1 - [C3H21_ARATH]	3.53776	4.04	1	1
Q07098	Serine/threonine-protein phosphatase PP2A-2 catalytic subunit OS=Arabidopsis thaliana GN=PP2A2 PE=1 SV=1 - [PP2A2_ARATH]	3.52713	4.25	1	1
Q84M92	Actin-related protein 4 OS=Arabidopsis thaliana GN=ARP4 PE=1 SV=1 - [ARP4_ARATH]	3.525	5.9	1	1
Q9M028	LIMR family protein At5g01460 OS=Arabidopsis thaliana GN=At5g01460 PE=2 SV=1 - [LMBD2_ARATH]	3.51855	5.3	1	1
Q9M2D8	Uncharacterized protein At3g61260 OS=Arabidopsis thaliana GN=At3g61260 PE=1 SV=1 - [Y3126_ARATH]	3.51708	17.92	2	2
Q8LEK2	Golgi apparatus membrane protein-like protein ECHIDNA OS=Arabidopsis thaliana GN=ECH PE=2 SV=1 - [TVP23_ARATH]	3.51615	5.91	1	1
Q9M7X9	Thioredoxin-like protein CITRX, chloroplastic OS=Arabidopsis thaliana GN=At3g06730 PE=1 SV=1 - [CITRX_ARATH]	3.51472	6.01	1	1
F4J8L7	Aha1 domain-containing protein OS=Arabidopsis thaliana GN=AT3G12050 PE=2 SV=1 - [F4J8L7_ARATH]	3.51272	4.05	1	1
Q9SQY7	At3g10570 OS=Arabidopsis thaliana GN=F13M14.15 PE=2 SV=1 - [Q9SQY7_ARATH]	3.51155	2.92	1	1
Q9ASZ1	AT4g00270/A_IG005I10_11 OS=Arabidopsis thaliana GN=AT4G00270 PE=2 SV=1 - [Q9ASZ1_ARATH]	3.51027	3.97	1	1
Q39101	Ferritin-1, chloroplastic OS=Arabidopsis thaliana GN=FER1 PE=2 SV=1 - [FRI1_ARATH]	3.50083	6.27	1	1
Q9ZQ34	Uncharacterized protein At2g24330 OS=Arabidopsis thaliana GN=At2g24330 PE=2 SV=1 - [Y2433_ARATH]	3.48734	3.68	1	1
F4ITY5	Guanylate-binding family protein OS=Arabidopsis thaliana GN=AT2G38840 PE=2 SV=1 - [F4ITY5_ARATH]	3.48689	1.99	1	1
Q9LV03	Glutamate synthase 1 [NADH], chloroplastic OS=Arabidopsis thaliana GN=GLT1 PE=1 SV=2 - [GLUT1_ARATH]	3.48195	0.86	1	1
O04209	Clathrin light chain 2 OS=Arabidopsis thaliana GN=CLC2 PE=1 SV=1 - [CLC2_ARATH]	3.48079	5.81	1	1
Q9SUM2	Probable small nuclear ribonucleoprotein F OS=Arabidopsis thaliana GN=At4g30220 PE=2 SV=1 - [RUXF_ARATH]	3.47092	25	2	2
Q9LU01	Putative uncharacterized protein At5g44650 OS=Arabidopsis thaliana GN=CEST PE=2 SV=1 - [Q9LU01_ARATH]	3.46775	9.29	1	1
Q9SUI6	Photosystem I reaction center subunit VI-2, chloroplastic OS=Arabidopsis thaliana GN=PSAH2 PE=2 SV=1 - [PSAH2_ARATH]	3.45276	7.59	1	1
Q8VZC3	Delta-1-pyrroline-5-carboxylate dehydrogenase 12A1, mitochondrial OS=Arabidopsis thaliana GN=ALDH12A1 PE=2 SV=1 - [AL121_ARATH]	3.44958	2.34	1	1
Q9SJQ0	Pyruvate kinase OS=Arabidopsis thaliana GN=AT2G36580 PE=2 SV=2 - [Q9SJQ0_ARATH]	3.44523	4.74	1	1
Q94KE3	Pyruvate kinase OS=Arabidopsis thaliana GN=AT3G52990 PE=2 SV=1 - [Q94KE3_ARATH]	3.44523	4.74	1	1
Q93ZE8	Stromal cell-derived factor 2-like protein OS=Arabidopsis thaliana GN=At2g25110 PE=1 SV=1 - [SDF2_ARATH]	3.43968	5.5	1	1
Q9SY09	At4g02840 OS=Arabidopsis thaliana GN=T5J8.16 PE=4 SV=1 - [Q9SY09_ARATH]	3.43448	9.48	1	1
Q9SSF1	AT3g07590/MLP3_4 OS=Arabidopsis thaliana GN=MLP3.4 PE=4 SV=1 - [Q9SSF1_ARATH]	3.43448	9.65	1	1
Q944G5	Probable peptide/nitrate transporter At3g47960 OS=Arabidopsis thaliana GN=At3g47960 PE=1 SV=3 - [PTR44_ARATH]	3.42923	3.93	1	1
Q94A08-3	Isoform 3 of Probable galactinol--sucrose galactosyltransferase 2 OS=Arabidopsis thaliana GN=RFS2 - [RFS2_ARATH]	3.42435	2.48	1	1
Q9LIN3	AT3g26420/F20C19_14 OS=Arabidopsis thaliana GN=At3g26430/F20C19.15 PE=2 SV=1 - [Q9LIN3_ARATH]	3.41817	4.08	1	1
Q9FK35	Adenylate kinase 3 OS=Arabidopsis thaliana GN=ADK2 PE=2 SV=1 - [KAD3_ARATH]	3.41057	5.65	1	1
Q9FKQ4	At5g65340 OS=Arabidopsis thaliana GN=AT5G65340 PE=2 SV=1 - [Q9FKQ4_ARATH]	3.40642	6.72	1	1
Q9LU64	Superoxide dismutase [Fe] 2, chloroplastic OS=Arabidopsis thaliana GN=FSD2 PE=1 SV=1 - [SODF2_ARATH]	3.40386	3.28	1	1
O81644	Villin-2 OS=Arabidopsis thaliana GN=VLN2 PE=1 SV=2 - [VILI2_ARATH]	3.3909	1.84	1	1
F4IS32	Acyl-[acyl-carrier-protein] desaturase OS=Arabidopsis thaliana GN=SSI2 PE=2 SV=1 - [F4IS32_ARATH]	3.38753	3.49	1	1
Q9SJT1-2	Isoform 2 of SUMO-activating enzyme subunit 2 OS=Arabidopsis thaliana GN=SAE2 - [SAE2_ARATH]	3.384	3.04	1	1
Q42574	Oleosin OS=Arabidopsis thaliana GN=T2I1_260 PE=3 SV=1 - [Q42574_ARATH]	3.37897	16.98	1	1
P49689	40S ribosomal protein S30 OS=Arabidopsis thaliana GN=RPS30A PE=3 SV=3 - [RS30_ARATH]	3.36809	16.13	1	1
Q9FLT9	AT5g24650/K18P6_19 OS=Arabidopsis thaliana GN=AT5G24650 PE=2 SV=1 - [Q9FLT9_ARATH]	3.35128	5.02	1	1
Q8L953	40S ribosomal protein S27-3 OS=Arabidopsis thaliana GN=RPS27D PE=1 SV=2 - [RS273_ARATH]	3.34808	15.48	1	1
O64650	40S ribosomal protein S27-1 OS=Arabidopsis thaliana GN=RPS27A PE=3 SV=1 - [RS271_ARATH]	3.34808	15.48	1	1
O64816	Casein kinase II subunit alpha, chloroplastic OS=Arabidopsis thaliana GN=At2g23070 PE=2 SV=1 - [CSK2P_ARATH]	3.34699	3.01	1	1
Q8GWC7	Putative uncharacterized protein At1g72165/T9N14_2 OS=Arabidopsis thaliana GN=At1g72165/T9N14_2 PE=4 SV=1 - [Q8GWC7_ARATH]	3.34494	15.69	1	1
Q8LAA6	Probable aquaporin PIP1-5 OS=Arabidopsis thaliana GN=PIP1-5 PE=2 SV=2 - [PIP15_ARATH]	3.33107	12.2	1	1
Q43349-2	Isoform 2 of 29 kDa ribonucleoprotein, chloroplastic OS=Arabidopsis thaliana GN=RBP29 - [ROC2_ARATH]	3.3252	3.89	1	1
F4KG14	Guanylate-binding protein OS=Arabidopsis thaliana GN=AT5G46070 PE=2 SV=1 - [F4KG14_ARATH]	3.31964	1.29	1	1
Q8LG58	Probable xyloglucan endotransglucosylase/hydrolase protein 16 OS=Arabidopsis thaliana GN=XTH16 PE=2 SV=2 - [XTH16_ARATH]	3.31911	4.81	1	1
Q38911	Probable xyloglucan endotransglucosylase/hydrolase protein 15 OS=Arabidopsis thaliana GN=XTH15 PE=1 SV=1 - [XTH15_ARATH]	3.31911	4.84	1	1
Q94JX9	Nascent polypeptide-associated complex subunit alpha-like protein 2 OS=Arabidopsis thaliana GN=At3g49470 PE=2 SV=2 - [NACA2_ARATH]	3.3085	5.99	1	1
Q8RXG3	Mitogen-activated protein kinase kinase 5 OS=Arabidopsis thaliana GN=MKK5 PE=1 SV=2 - [M2K5_ARATH]	3.30722	4.02	1	1
O23676	Protein mago nashi homolog OS=Arabidopsis thaliana GN=At1g02140 PE=2 SV=1 - [MGN_ARATH]	3.30304	13.33	1	1
Q9SKZ1-2	Isoform 2 of Transcription factor Pur-alpha 1 OS=Arabidopsis thaliana GN=PURA1 - [PUR_ARATH]	3.29477	6.44	1	1
Q43867	Pectinesterase 1 OS=Arabidopsis thaliana GN=PME1 PE=2 SV=1 - [PME1_ARATH]	3.29192	2.05	1	1
F4KHD8	Protein embryo defective 3012 OS=Arabidopsis thaliana GN=EMB3012 PE=2 SV=1 - [F4KHD8_ARATH]	3.27795	0.78	1	1
Q8VZF3-2	Isoform 2 of Probable glutamyl endopeptidase, chloroplastic OS=Arabidopsis thaliana GN=GEP - [CGEP_ARATH]	3.27676	1.56	1	1
Q8LF20	Putative clathrin assembly protein At2g25430 OS=Arabidopsis thaliana GN=At2g25430 PE=1 SV=2 - [CAP2_ARATH]	3.27258	1.53	1	1
Q9LIL4	Transmembrane emp24 domain-containing protein p24beta3 OS=Arabidopsis thaliana GN=At3g22845 PE=2 SV=1 - [P24B3_ARATH]	3.27113	5.14	1	1
Q8VYI9-2	Isoform 2 of Non-specific lipid-transfer protein-like protein At5g64080 OS=Arabidopsis thaliana GN=At5g64080 - [NLTL5_ARATH]	3.25574	6.18	1	1
Q9FMG4	AT5g64200/MSJ1_4 OS=Arabidopsis thaliana GN=SC35 PE=2 SV=1 - [Q9FMG4_ARATH]	3.25397	6.6	2	2
Q67XD9-2	Isoform 2 of Alkaline/neutral invertase CINV2 OS=Arabidopsis thaliana GN=CINV2 - [CINV2_ARATH]	3.25046	7.38	3	3
O80501	Ras-related protein RABH1b OS=Arabidopsis thaliana GN=RABH1B PE=1 SV=1 - [RAH1B_ARATH]	3.2442	5.29	1	1
P0CB26	Uncharacterized protein At1g10890 OS=Arabidopsis thaliana GN=At1g10890 PE=1 SV=1 - [Y1089_ARATH]	3.24411	7.5	1	1
Q9M084	AT4G31180 protein OS=Arabidopsis thaliana GN=AT4g31180 PE=2 SV=1 - [Q9M084_ARATH]	3.2434	3.23	1	1
Q9CAK8-2	Isoform 2 of 2-C-methyl-D-erythritol 2,4-cyclodiphosphate synthase, chloroplastic OS=Arabidopsis thaliana GN=ISPF - [ISPF_ARATH]	3.23375	9.87	1	1
A8MQM3	Ribose-phosphate pyrophosphokinase 5 OS=Arabidopsis thaliana GN=AT2G44530 PE=3 SV=1 - [A8MQM3_ARATH]	3.22713	3.31	1	1
P20115-2	Isoform 2 of Citrate synthase 4, mitochondrial OS=Arabidopsis thaliana GN=CSY4 - [CISY4_ARATH]	3.22561	2.75	1	1
Q94CE5	Gamma-aminobutyrate transaminase POP2, mitochondrial OS=Arabidopsis thaliana GN=POP2 PE=1 SV=1 - [GATP_ARATH]	3.21349	2.58	1	1
O49499	Caffeoyl-CoA O-methyltransferase 1 OS=Arabidopsis thaliana GN=CCOAOMT1 PE=1 SV=1 - [CAMT4_ARATH]	3.21325	7.72	1	1
Q9FKK1	Protein transport protein SEC61 subunit beta OS=Arabidopsis thaliana GN=At5g60460/muf9_110 PE=4 SV=1 - [Q9FKK1_ARATH]	3.2077	22.02	1	1
Q949X7	Diaminopimelate decarboxylase 1, chloroplastic OS=Arabidopsis thaliana GN=LYSA1 PE=2 SV=1 - [DCDA1_ARATH]	3.20711	2.07	1	1
Q8VY57	ADP-RIBOSYLATION FACTOR-like protein OS=Arabidopsis thaliana GN=ARLA1C PE=2 SV=1 - [Q8VY57_ARATH]	3.20081	4.89	1	1
Q9SIU0	NAD-dependent malic enzyme 1, mitochondrial OS=Arabidopsis thaliana GN=NAD-ME1 PE=1 SV=1 - [MAO1_ARATH]	3.19766	1.93	1	1
O80925	ADP-ribosylation factor GTPase-activating protein AGD7 OS=Arabidopsis thaliana GN=AGD7 PE=1 SV=1 - [AGD7_ARATH]	3.18824	2.85	1	1
Q9C9Z5	NADH dehydrogenase [ubiquinone] 1 alpha subcomplex subunit 1 OS=Arabidopsis thaliana GN=At3g08610 PE=3 SV=1 - [NDUA1_ARATH]	3.18762	20	1	1
Q94BT9-2	Isoform 2 of Copper transport protein ATX1 OS=Arabidopsis thaliana GN=ATX1 - [ATOX1_ARATH]	3.18564	19.7	1	1
O04193	At2g39900/T28M21.6 OS=Arabidopsis thaliana GN=AT2G39900 PE=2 SV=1 - [O04193_ARATH]	3.18385	9.5	1	1
F4J389	Uncharacterized protein OS=Arabidopsis thaliana GN=AT3G51100 PE=2 SV=1 - [F4J389_ARATH]	3.18075	9.3	1	1
Q9FY49	Leukotriene A-4 hydrolase homolog OS=Arabidopsis thaliana GN=LKHA4 PE=2 SV=1 - [LKHA4_ARATH]	3.1801	2.92	1	1
Q9FNF2	Starch synthase 1, chloroplastic/amyloplastic OS=Arabidopsis thaliana GN=SS1 PE=2 SV=1 - [SSY1_ARATH]	3.17948	2.3	1	1
Q9LXR8	At3g58840 OS=Arabidopsis thaliana GN=T20N10_190 PE=2 SV=1 - [Q9LXR8_ARATH]	3.1751	4.4	1	1
Q8H0W4	AT3G11560 protein OS=Arabidopsis thaliana GN=At3g11570 PE=2 SV=1 - [Q8H0W4_ARATH]	3.17508	2.52	2	2
F4J381	FG-GAP repeat-containing protein OS=Arabidopsis thaliana GN=AT3G51050 PE=2 SV=1 - [F4J381_ARATH]	3.16122	2.15	1	1
Q9SLN5	Methionine aminopeptidase 1A OS=Arabidopsis thaliana GN=MAP1A PE=2 SV=1 - [MAP1A_ARATH]	3.1569	5.78	1	1
P25701	Acyl carrier protein 2, chloroplastic OS=Arabidopsis thaliana GN=ACP2 PE=1 SV=2 - [ACP2_ARATH]	3.1542	15.44	1	1
F4IL52	Protein disulfide-isomerase like 2-1 OS=Arabidopsis thaliana GN=UNE5 PE=2 SV=1 - [F4IL52_ARATH]	3.15327	7.43	2	2
P56794	50S ribosomal protein L20, chloroplastic OS=Arabidopsis thaliana GN=rpl20 PE=3 SV=1 - [RK20_ARATH]	3.13298	16.24	2	2
F4I3B3	Polyadenylate-binding protein RBP47A OS=Arabidopsis thaliana GN=RBP47A PE=2 SV=1 - [RB47A_ARATH]	3.13171	5.17	1	1
B3H6E6	Uncharacterized protein OS=Arabidopsis thaliana GN=AT5G20090 PE=4 SV=1 - [B3H6E6_ARATH]	3.12821	12.37	1	1
F4JT76	Vacuolar protein sorting-associated protein 54, chloroplastic OS=Arabidopsis thaliana GN=VPS54 PE=1 SV=1 - [VPS54_ARATH]	3.12796	2.03	1	1
Q39211	DNA-directed RNA polymerases II, IV and V subunit 3 OS=Arabidopsis thaliana GN=NRPB3 PE=1 SV=1 - [NRPB3_ARATH]	3.12472	3.45	1	1
F4HR72	Suppressor of auxin resistance1 protein OS=Arabidopsis thaliana GN=SAR1 PE=2 SV=1 - [F4HR72_ARATH]	3.12428	1	1	1
Q9LSQ5	1,4-benzoquinone reductase-like protein OS=Arabidopsis thaliana GN=FQR1 PE=2 SV=1 - [Q9LSQ5_ARATH]	3.1149	7.84	1	1
O81716	Probable protein phosphatase 2C 21 OS=Arabidopsis thaliana GN=PPC4-2 PE=2 SV=1 - [P2C21_ARATH]	3.11029	7.04	1	1
Q944Q0	Serine/threonine-protein kinase WNK8 OS=Arabidopsis thaliana GN=WNK8 PE=1 SV=1 - [WNK8_ARATH]	3.1072	2.49	1	1
F4I8H5	Organellar dna-binding protein OS=Arabidopsis thaliana GN=AT1G71310 PE=2 SV=1 - [F4I8H5_ARATH]	3.09984	9.7	1	1
Q940V1	AT4g39960/T5J17_130 OS=Arabidopsis thaliana GN=AT4G39960 PE=2 SV=1 - [Q940V1_ARATH]	3.09439	3.8	1	1
Q9FKS3	At5g40830 OS=Arabidopsis thaliana GN=AT5G40830 PE=2 SV=1 - [Q9FKS3_ARATH]	3.09278	3.62	1	1
Q9SGE0	UDP-D-apiose/UDP-D-xylose synthase 2 OS=Arabidopsis thaliana GN=AXS2 PE=2 SV=1 - [AXS2_ARATH]	3.09053	3.08	1	1
Q5XEP9	3-ketoacyl-CoA synthase 17 OS=Arabidopsis thaliana GN=KCS17 PE=2 SV=2 - [KCS17_ARATH]	3.0819	4.92	2	2
Q9LJL3	Presequence protease 1, chloroplastic/mitochondrial OS=Arabidopsis thaliana GN=PREP1 PE=1 SV=2 - [PREP1_ARATH]	3.08003	1.2	1	1
F4K1Y4	Nuclear transport factor 2 and RNA recognition motif domain-containing protein OS=Arabidopsis thaliana GN=AT5G60980 PE=2 SV=1 - [F4K1Y4_ARATH]	3.0752	4.14	1	1
Q8VYI4	Aspartate semialdehyde dehydrogenase OS=Arabidopsis thaliana GN=AT1G14810 PE=2 SV=1 - [Q8VYI4_ARATH]	3.0717	5.33	1	1
Q38821-2	Isoform 2 of Serine/threonine protein phosphatase 2A 55 kDa regulatory subunit B alpha isoform OS=Arabidopsis thaliana GN=PP2AB1 - [2ABA_ARATH]	3.07063	1.56	1	1
Q9FPT1-2	Isoform 2 of Ubiquitin carboxyl-terminal hydrolase 12 OS=Arabidopsis thaliana GN=UBP12 - [UBP12_ARATH]	3.0666	2.96	2	2
F4J7I2	Ubiquitin carboxyl-terminal hydrolase OS=Arabidopsis thaliana GN=UBP13 PE=2 SV=1 - [F4J7I2_ARATH]	3.0666	2.96	2	2
Q9SIN2	Expressed protein OS=Arabidopsis thaliana GN=TBL39 PE=2 SV=1 - [Q9SIN2_ARATH]	3.06357	2.72	1	1
Q93VS8	Protein EMBRYO DEFECTIVE 2734 OS=Arabidopsis thaliana GN=emb2734 PE=2 SV=1 - [Q93VS8_ARATH]	3.05271	0.99	1	1
A8MR61	MLP-like protein 28 OS=Arabidopsis thaliana GN=MLP28 PE=4 SV=1 - [A8MR61_ARATH]	3.05035	9.72	2	2
Q9LIN9	Genomic DNA, chromosome 3, BAC clone:F20C19 OS=Arabidopsis thaliana GN=AT3G26370 PE=2 SV=1 - [Q9LIN9_ARATH]	3.03735	2.15	1	1
Q9S834	ATP-dependent Clp protease proteolytic subunit 5, chloroplastic OS=Arabidopsis thaliana GN=CLPP5 PE=1 SV=1 - [CLPP5_ARATH]	3.03701	8.72	2	3
Q38906	Translocase of chloroplast 34, chloroplastic OS=Arabidopsis thaliana GN=TOC34 PE=1 SV=2 - [TOC34_ARATH]	3.03686	6.07	1	1
Q56ZI2	Patellin-2 OS=Arabidopsis thaliana GN=PATL2 PE=1 SV=2 - [PATL2_ARATH]	3.03684	1.46	1	1
Q9ZNT0	F10A12.27/F10A12.27 OS=Arabidopsis thaliana GN=SKD1 PE=1 SV=1 - [Q9ZNT0_ARATH]	3.02108	4.83	1	1
Q9LQF2	Alkaline/neutral invertase CINV1 OS=Arabidopsis thaliana GN=CINV1 PE=1 SV=1 - [CINV1_ARATH]	3.01397	6.53	3	3
P93736	Valine--tRNA ligase OS=Arabidopsis thaliana GN=VALRS PE=2 SV=2 - [SYV_ARATH]	3.00849	0.9	1	1
F4K884	Pyrroline-5-carboxylate reductase OS=Arabidopsis thaliana GN=P5CR PE=2 SV=1 - [F4K884_ARATH]	3.0024	5.38	1	1
Q9SJY5	Mitochondrial uncoupling protein 5 OS=Arabidopsis thaliana GN=PUMP5 PE=2 SV=1 - [PUMP5_ARATH]	2.99569	5.11	1	1
Q0WWX8	C3HC4-type RING finger protein OS=Arabidopsis thaliana GN=AT1G22510 PE=2 SV=1 - [Q0WWX8_ARATH]	2.98778	6.49	1	1
F4KIH8	WD40 domain-containing protein OS=Arabidopsis thaliana GN=AT5G24710 PE=2 SV=1 - [F4KIH8_ARATH]	2.98377	1.82	1	1
Q9FVR9	FAD/NAD(P)-binding oxidoreductase domain-containing protein OS=Arabidopsis thaliana GN=F12K22.18 PE=2 SV=1 - [Q9FVR9_ARATH]	2.97912	2.79	1	1
Q9STW1	At4g24330 OS=Arabidopsis thaliana GN=T22A6.160 PE=2 SV=1 - [Q9STW1_ARATH]	2.97122	2.72	1	1
P0C896	Pentatricopeptide repeat-containing protein At3g02650, mitochondrial OS=Arabidopsis thaliana GN=At3g02650 PE=2 SV=1 - [PP209_ARATH]	2.96895	2.6	1	1
Q9LK61	30S ribosomal protein S10, chloroplastic OS=Arabidopsis thaliana GN=RPS10 PE=2 SV=1 - [RR10_ARATH]	2.96327	6.28	1	1
F4JC86	DNA damage-inducible protein 1 OS=Arabidopsis thaliana GN=AT3G13235 PE=2 SV=1 - [F4JC86_ARATH]	2.96208	3.15	1	1
Q9SV79	Gamma interferon responsive lysosomal thiol (GILT) reductase family protein OS=Arabidopsis thaliana GN=AT4g12900 PE=4 SV=1 - [Q9SV79_ARATH]	2.95901	4.33	1	1
Q8GZQ3	Polyribonucleotide nucleotidyltransferase 1, chloroplastic OS=Arabidopsis thaliana GN=PNP1 PE=1 SV=1 - [PNP1_ARATH]	2.95775	1.08	1	1
P43287	Aquaporin PIP2-2 OS=Arabidopsis thaliana GN=PIP2-2 PE=1 SV=2 - [PIP22_ARATH]	2.95694	3.51	1	1
O80439	30S ribosomal protein S31, chloroplastic OS=Arabidopsis thaliana GN=RPS31 PE=1 SV=1 - [RR31_ARATH]	2.95594	10.17	1	1
Q941L0	Cellulose synthase A catalytic subunit 3 [UDP-forming] OS=Arabidopsis thaliana GN=CESA3 PE=1 SV=2 - [CESA3_ARATH]	2.95454	1.22	1	1
Q94K75-2	Isoform 2 of Rho-N domain-containing protein 1, chloroplastic OS=Arabidopsis thaliana GN=RHON1 - [RHON1_ARATH]	2.94735	5.88	1	1
F4HTY0	SNARE-like protein OS=Arabidopsis thaliana GN=AT1G80500 PE=2 SV=1 - [F4HTY0_ARATH]	2.94524	11.11	1	1
A8MQH0	Uncharacterized protein OS=Arabidopsis thaliana GN=AT5G15320 PE=4 SV=1 - [A8MQH0_ARATH]	2.94162	28	1	1
Q9FG01	Putative splicing factor 3a OS=Arabidopsis thaliana GN=ATO PE=2 SV=1 - [Q9FG01_ARATH]	2.94018	2.38	1	1
Q9SS87	At3g01680 OS=Arabidopsis thaliana GN=F4P13.22 PE=2 SV=1 - [Q9SS87_ARATH]	2.94018	3.24	2	2
Q96529	Adenylosuccinate synthetase, chloroplastic OS=Arabidopsis thaliana GN=PURA PE=1 SV=1 - [PURA_ARATH]	2.93769	4.49	1	1
O64380	Polyadenylate-binding protein 3 OS=Arabidopsis thaliana GN=PAB3 PE=2 SV=1 - [PABP3_ARATH]	2.929	2.42	2	2
Q43291	60S ribosomal protein L21-1 OS=Arabidopsis thaliana GN=RPL21A PE=2 SV=2 - [RL211_ARATH]	2.92632	9.76	2	2
Q9C7C3	Zinc finger CCCH domain-containing protein 36 OS=Arabidopsis thaliana GN=At3g12130 PE=2 SV=1 - [C3H36_ARATH]	2.92299	7.26	1	1
Q8GXU8	1-acyl-sn-glycerol-3-phosphate acyltransferase 1, chloroplastic OS=Arabidopsis thaliana GN=LPAT1 PE=1 SV=1 - [LPAT1_ARATH]	2.91196	5.34	1	1
O81793	Putative uncharacterized protein AT4g35610 OS=Arabidopsis thaliana GN=F8D20.120 PE=4 SV=1 - [O81793_ARATH]	2.90367	6.64	1	1
Q9SJH6	At2g42800 OS=Arabidopsis thaliana GN=RLP29 PE=2 SV=1 - [Q9SJH6_ARATH]	2.90145	4.11	1	1
Q9FZ33	Protein AUXIN RESPONSE 4 OS=Arabidopsis thaliana GN=AXR4 PE=1 SV=1 - [AXR4_ARATH]	2.90096	2.54	1	1
Q8W4R3-2	Isoform 2 of DEAD-box ATP-dependent RNA helicase 30 OS=Arabidopsis thaliana GN=RH30 - [RH30_ARATH]	2.90078	2.27	1	1
Q8H136-2	Isoform 2 of DEAD-box ATP-dependent RNA helicase 14 OS=Arabidopsis thaliana GN=RH14 - [RH14_ARATH]	2.90078	1.78	1	1
P40940-2	Isoform 2 of ADP-ribosylation factor 3 OS=Arabidopsis thaliana GN=ARF3 - [ARF3_ARATH]	2.90035	8.15	1	1
Q06327	Linoleate 9S-lipoxygenase 1 OS=Arabidopsis thaliana GN=LOX1 PE=1 SV=1 - [LOX1_ARATH]	2.89511	1.51	1	2
F4KG20	Triose phosphate/phosphate translocator TPT OS=Arabidopsis thaliana GN=APE2 PE=2 SV=1 - [F4KG20_ARATH]	2.89451	3.01	1	1
Q9LU39	Genomic DNA, chromosome 3, P1 clone: MXL8 OS=Arabidopsis thaliana GN=PGR7 PE=2 SV=1 - [Q9LU39_ARATH]	2.89363	11.36	2	3
Q9FM96	Glucosidase II beta subunit protein PSL4 OS=Arabidopsis thaliana GN=PSL4 PE=4 SV=1 - [Q9FM96_ARATH]	2.8934	4.95	1	1
Q9SWX9	IAA-amino acid hydrolase ILR1-like 5 OS=Arabidopsis thaliana GN=ILL5 PE=3 SV=1 - [ILL5_ARATH]	2.89164	3.68	1	1
Q9SK23	Putative uncharacterized protein At2g09970 OS=Arabidopsis thaliana GN=AT2G09970 PE=4 SV=1 - [Q9SK23_ARATH]	2.88976	9.04	1	1
Q93W03	AT3g56130/F18O21_90 OS=Arabidopsis thaliana GN=AT3G56130 PE=2 SV=1 - [Q93W03_ARATH]	2.88856	3.2	1	1
Q9T0A0	Long chain acyl-CoA synthetase 4 OS=Arabidopsis thaliana GN=LACS4 PE=2 SV=1 - [LACS4_ARATH]	2.88429	1.5	1	1
Q9SAR5	Ankyrin repeat domain-containing protein 2 OS=Arabidopsis thaliana GN=AKR2 PE=1 SV=2 - [AKR2_ARATH]	2.88092	2.92	1	1
O22769	NADH dehydrogenase [ubiquinone] flavoprotein 2, mitochondrial OS=Arabidopsis thaliana GN=At4g02580 PE=1 SV=3 - [NDUV2_ARATH]	2.87141	9.8	2	2
Q9LXT5	Putative uncharacterized protein At3g58660 OS=Arabidopsis thaliana GN=T20N10_10 PE=2 SV=1 - [Q9LXT5_ARATH]	2.85942	5.83	1	1
O64760	At2g34970 OS=Arabidopsis thaliana GN=AT2G34970 PE=2 SV=1 - [O64760_ARATH]	2.85414	1.37	1	1
F4IW73	Glucan synthase-like 4 OS=Arabidopsis thaliana GN=GSL04 PE=2 SV=1 - [F4IW73_ARATH]	2.8528	0.92	1	1
F4K5T4	DNA-binding storekeeper protein-related transcriptional regulator OS=Arabidopsis thaliana GN=AT5G28040 PE=2 SV=1 - [F4K5T4_ARATH]	2.85197	2.81	1	1
F4IWK4	Sucrase/ferredoxin-like protein OS=Arabidopsis thaliana GN=AT3G27570 PE=2 SV=1 - [F4IWK4_ARATH]	2.84774	2.37	1	1
Q9FMX0	Superoxide dismutase [Fe] 3, chloroplastic OS=Arabidopsis thaliana GN=FSD3 PE=1 SV=1 - [SODF3_ARATH]	2.84569	4.18	1	1
Q9LNE6	UDP-glycosyltransferase 89C1 OS=Arabidopsis thaliana GN=UGT89C1 PE=2 SV=1 - [U89C1_ARATH]	2.83241	3.45	1	1
Q9LQQ3	At1g07750/F24B9_13 OS=Arabidopsis thaliana GN=F24B9.13 PE=2 SV=1 - [Q9LQQ3_ARATH]	2.82858	5.9	1	1
F4JET1	Non-structural maintenance of chromosomes element 4 homolog B OS=Arabidopsis thaliana GN=NSE4B PE=2 SV=1 - [NSE4B_ARATH]	2.82822	2.61	1	1
Q9SL48	SEC1 family transport protein SLY1 OS=Arabidopsis thaliana GN=SLY1 PE=1 SV=1 - [SLY1_ARATH]	2.82694	2.87	1	1
Q9S7N7	Photosystem I reaction center subunit V, chloroplastic OS=Arabidopsis thaliana GN=PSAG PE=1 SV=1 - [PSAG_ARATH]	2.82394	10.63	2	2
F4IGA4	Nucleoporin, Nup133/Nup155-like protein OS=Arabidopsis thaliana GN=AT2G05120 PE=2 SV=1 - [F4IGA4_ARATH]	2.81965	1.23	1	1
Q9FLG1	Beta-D-xylosidase 4 OS=Arabidopsis thaliana GN=BXL4 PE=1 SV=1 - [BXL4_ARATH]	2.81926	1.79	1	1
Q39230	Serine--tRNA ligase OS=Arabidopsis thaliana GN=At5g27470 PE=2 SV=1 - [SYS_ARATH]	2.81807	3.33	1	1
Q6NKS4	At5g47110 OS=Arabidopsis thaliana GN=AT5G47110 PE=2 SV=1 - [Q6NKS4_ARATH]	2.8147	4.65	1	1
O64835	At2g23670/F26B6.32 OS=Arabidopsis thaliana GN=YCF37 PE=2 SV=1 - [O64835_ARATH]	2.81136	11.38	1	1
O04308	Probable mitochondrial-processing peptidase subunit alpha-2 OS=Arabidopsis thaliana GN=MPPA2 PE=1 SV=1 - [MPPA2_ARATH]	2.808	4.81	2	2
F4IBV4	Glycosyltransferase domain-containing protein OS=Arabidopsis thaliana GN=AT1G78800 PE=2 SV=1 - [F4IBV4_ARATH]	2.79982	3.72	1	1
P43296	Cysteine proteinase RD19a OS=Arabidopsis thaliana GN=RD19A PE=2 SV=1 - [RD19A_ARATH]	2.79933	4.08	1	1
B5X0N4	At4g33180 OS=Arabidopsis thaliana GN=AT4G33180 PE=2 SV=1 - [B5X0N4_ARATH]	2.79922	3.58	1	1
Q9FFV8	At5g38640 OS=Arabidopsis thaliana GN=At5g38640/MBB18.19 PE=2 SV=1 - [Q9FFV8_ARATH]	2.79697	3.58	1	1
F4J2E9	CIPK1 interacting protein OS=Arabidopsis thaliana GN=ECT1 PE=2 SV=1 - [F4J2E9_ARATH]	2.79465	8.71	2	2
Q84JB7	DEK domain-containing chromatin associated protein OS=Arabidopsis thaliana GN=AT5G63550 PE=2 SV=1 - [Q84JB7_ARATH]	2.78902	1.7	1	1
Q9LS45	Protein PLANT CADMIUM RESISTANCE 5 OS=Arabidopsis thaliana GN=PCR5 PE=2 SV=1 - [PCR5_ARATH]	2.78731	16.3	1	1
P29384	Developmental protein SEPALLATA 2 OS=Arabidopsis thaliana GN=SEP2 PE=1 SV=1 - [SEP2_ARATH]	2.78689	5.2	1	1
Q38842	AT0ZI1 protein OS=Arabidopsis thaliana GN=ATOZI1 PE=4 SV=1 - [Q38842_ARATH]	2.78495	16.25	1	1
Q93VT6	Putative uncharacterized protein At5g08540 OS=Arabidopsis thaliana GN=AT5G08540 PE=2 SV=1 - [Q93VT6_ARATH]	2.78491	3.47	1	1
Q43727	Glucose-6-phosphate 1-dehydrogenase 1, chloroplastic OS=Arabidopsis thaliana GN=APG1 PE=2 SV=2 - [G6PD1_ARATH]	2.78389	1.74	1	1
Q9M8T0	Probable inactive receptor kinase At3g02880 OS=Arabidopsis thaliana GN=At3g02880 PE=1 SV=1 - [Y3288_ARATH]	2.78239	2.55	1	1
Q9ZUX4	Uncharacterized protein At2g27730, mitochondrial OS=Arabidopsis thaliana GN=At2g27730 PE=1 SV=1 - [UMP2_ARATH]	2.77912	7.08	1	1
Q9LIH9	DEAD-box ATP-dependent RNA helicase 51 OS=Arabidopsis thaliana GN=RH51 PE=2 SV=1 - [RH51_ARATH]	2.77275	2.46	1	1
Q9XIB5	B3 domain-containing protein REM19 OS=Arabidopsis thaliana GN=REM19 PE=1 SV=1 - [REM19_ARATH]	2.77239	9.29	1	1
O64688	Pyruvate dehydrogenase E1 component subunit beta-3, chloroplastic OS=Arabidopsis thaliana GN=E1-BETA-2 PE=2 SV=1 - [ODPB3_ARATH]	2.77182	6.65	2	2
Q93ZV8	Putative uncharacterized protein At1g10510 OS=Arabidopsis thaliana GN=emb2004 PE=2 SV=1 - [Q93ZV8_ARATH]	2.7714	2.31	1	1
Q9SVA7	AT4g39510/F23K16_140 OS=Arabidopsis thaliana GN=AT4g39510 PE=2 SV=1 - [Q9SVA7_ARATH]	2.77002	1.77	1	1
O49313	NADH dehydrogenase [ubiquinone] 1 alpha subcomplex subunit 13-B OS=Arabidopsis thaliana GN=At2g33220 PE=2 SV=1 - [NDADB_ARATH]	2.76892	20.28	2	2
Q945M1	NADH dehydrogenase [ubiquinone] 1 beta subcomplex subunit 9 OS=Arabidopsis thaliana GN=CIB22 PE=2 SV=1 - [NDUB9_ARATH]	2.76493	14.53	2	2
B3H6K6	Rossmann-fold NAD(P)-binding domain-containing protein OS=Arabidopsis thaliana GN=FLDH PE=4 SV=1 - [B3H6K6_ARATH]	2.76469	3.61	1	1
Q940D1	At1g64110/F22C12_22 OS=Arabidopsis thaliana GN=AT1G64110 PE=2 SV=1 - [Q940D1_ARATH]	2.76125	1.46	1	1
F4JKF8	P-loop containing nucleoside triphosphate hydrolases superfamily protein OS=Arabidopsis thaliana GN=AT4G28000 PE=2 SV=1 - [F4JKF8_ARATH]	2.76125	1.45	1	1
F4I4Y5	P-loop containing nucleoside triphosphate hydrolases superfamily protein OS=Arabidopsis thaliana GN=AT1G50140 PE=2 SV=1 - [F4I4Y5_ARATH]	2.76125	1.22	1	1
Q39199	DNA repair protein recA homolog 1, chloroplastic OS=Arabidopsis thaliana GN=RECA PE=2 SV=1 - [RECAC_ARATH]	2.75974	6.15	1	1
B9DFX1	AT2G44100 protein OS=Arabidopsis thaliana GN=GDI1 PE=2 SV=1 - [B9DFX1_ARATH]	2.75293	2.78	1	1
F4J0X9	Homocysteine S-methyltransferase 2 OS=Arabidopsis thaliana GN=HMT2 PE=2 SV=1 - [F4J0X9_ARATH]	2.75251	4.1	1	1
Q93ZB2	Ent-kaurene oxidase, chloroplastic OS=Arabidopsis thaliana GN=KO PE=1 SV=2 - [KO1_ARATH]	2.75076	3.54	1	1
F4I9U5	Ubiquitin carboxyl-terminal hydrolase-related protein OS=Arabidopsis thaliana GN=AT1G65110 PE=4 SV=1 - [F4I9U5_ARATH]	2.74875	3.02	1	1
Q2HIQ2	At1g01170 OS=Arabidopsis thaliana GN=AT1G01170 PE=4 SV=1 - [Q2HIQ2_ARATH]	2.74686	15.66	1	1
P45432	COP9 signalosome complex subunit 1 OS=Arabidopsis thaliana GN=CSN1 PE=1 SV=2 - [CSN1_ARATH]	2.74387	1.81	1	1
Q8GY84	DEAD-box ATP-dependent RNA helicase 10 OS=Arabidopsis thaliana GN=RH10 PE=2 SV=2 - [RH10_ARATH]	2.74231	2.41	1	1
O22467	Histone-binding protein MSI1 OS=Arabidopsis thaliana GN=MSI1 PE=1 SV=1 - [MSI1_ARATH]	2.74159	7.78	2	2
A8MQL0	30S ribosomal protein 3-1 OS=Arabidopsis thaliana GN=AT1G68590 PE=4 SV=1 - [A8MQL0_ARATH]	2.73917	7.36	1	1
P32826	Serine carboxypeptidase-like 49 OS=Arabidopsis thaliana GN=SCPL49 PE=2 SV=2 - [SCP49_ARATH]	2.73419	4.07	1	1
O64725	NADH dehydrogenase [ubiquinone] 1 beta subcomplex subunit 3-A OS=Arabidopsis thaliana GN=At2g02510 PE=3 SV=1 - [NDB3A_ARATH]	2.73266	13.89	1	1
Q93V56	At1g01050/T25K16_5 OS=Arabidopsis thaliana GN=T25K16.5 PE=2 SV=1 - [Q93V56_ARATH]	2.72753	3.77	1	1
P21216	Soluble inorganic pyrophosphatase 2 OS=Arabidopsis thaliana GN=PPA2 PE=2 SV=2 - [IPYR2_ARATH]	2.72753	3.67	1	1
O82793	At2g46860 OS=Arabidopsis thaliana GN=PPa3 PE=2 SV=1 - [O82793_ARATH]	2.72753	3.7	1	1
Q9SZV0	At4g37510 OS=Arabidopsis thaliana GN=F6G17.160 PE=2 SV=1 - [Q9SZV0_ARATH]	2.72208	3.17	1	1
O65902	Cyclase-associated protein 1 OS=Arabidopsis thaliana GN=CAP1 PE=2 SV=1 - [ACAP1_ARATH]	2.71341	5.88	1	1
F4INP2	Uncharacterized protein OS=Arabidopsis thaliana GN=AT2G24020 PE=2 SV=1 - [F4INP2_ARATH]	2.71206	5.56	1	1
Q9SP35	Mitochondrial import inner membrane translocase subunit TIM17-2 OS=Arabidopsis thaliana GN=TIM17-2 PE=1 SV=2 - [TI172_ARATH]	2.69954	5.76	1	1
Q93ZF0	AT3g01980/F28J7_36 OS=Arabidopsis thaliana GN=AT3G01980 PE=2 SV=1 - [Q93ZF0_ARATH]	2.69726	5.21	1	1
F4IFC5	Putative threonyl-tRNA synthetase / threonine--tRNA ligase OS=Arabidopsis thaliana GN=EMB2761 PE=3 SV=1 - [F4IFC5_ARATH]	2.69432	2.62	1	1
F4K4Y6	RNA recognition motif-containing protein OS=Arabidopsis thaliana GN=AT5G55670 PE=2 SV=1 - [F4K4Y6_ARATH]	2.69006	6.15	2	2
O48852	At2g32650 OS=Arabidopsis thaliana GN=AT2G32650 PE=2 SV=1 - [O48852_ARATH]	2.68986	7.91	1	1
Q9SFU6	Callose synthase 9 OS=Arabidopsis thaliana GN=CALS9 PE=2 SV=2 - [CALS9_ARATH]	2.68083	1.01	1	1
Q94JM0	AT5g66420/K1F13_7 OS=Arabidopsis thaliana GN=AT5G66420 PE=2 SV=1 - [Q94JM0_ARATH]	2.67542	3.97	1	1
Q9T0P4	Ferredoxin-dependent glutamate synthase 2, chloroplastic OS=Arabidopsis thaliana GN=GLU2 PE=2 SV=2 - [GLTB2_ARATH]	2.6663	0.92	1	1
Q9C5J8	Outer envelope protein 80, chloroplastic OS=Arabidopsis thaliana GN=OEP80 PE=1 SV=1 - [OEP80_ARATH]	2.66472	1.23	1	1
O82762	F17H15.1/F17H15.1 OS=Arabidopsis thaliana GN=AT2G25970 PE=2 SV=1 - [O82762_ARATH]	2.65364	1.9	1	1
Q9LEY9	H/ACA ribonucleoprotein complex subunit 2-like protein OS=Arabidopsis thaliana GN=At5g08180 PE=1 SV=1 - [NHP2_ARATH]	2.65214	8.33	1	1
F4I0N7	GA-responsive GAST1 protein-like protein OS=Arabidopsis thaliana GN=GASA1 PE=2 SV=1 - [F4I0N7_ARATH]	2.65007	13.4	1	1
Q9LFR3	Gibberellin-regulated protein 14 OS=Arabidopsis thaliana GN=GASA14 PE=1 SV=1 - [GASAE_ARATH]	2.64979	3.64	1	1
A4FVN8	At1g10580 OS=Arabidopsis thaliana GN=AT1G10580 PE=2 SV=1 - [A4FVN8_ARATH]	2.64212	3.14	1	1
Q94K78	Putative uncharacterized protein At2g40765 OS=Arabidopsis thaliana GN=AT2G40765 PE=4 SV=1 - [Q94K78_ARATH]	2.6391	19.3	1	1
Q9SFW0	AT3G07300 protein OS=Arabidopsis thaliana GN=T1B9.3 PE=2 SV=1 - [Q9SFW0_ARATH]	2.63781	2.21	1	1
Q42510	ARF guanine-nucleotide exchange factor GNOM OS=Arabidopsis thaliana GN=GN PE=1 SV=1 - [GNOM_ARATH]	2.63664	1.03	1	1
Q9LVJ1	At3g14067 OS=Arabidopsis thaliana GN=AT3G14067 PE=2 SV=1 - [Q9LVJ1_ARATH]	2.63519	2.06	1	1
Q9FFH1	Gb|AAF16763.1 OS=Arabidopsis thaliana GN=AT5G44180 PE=3 SV=1 - [Q9FFH1_ARATH]	2.63129	0.77	1	1
F4JNE4	Pleckstrin homology (PH) domain-containing protein OS=Arabidopsis thaliana GN=AT4G17140 PE=2 SV=1 - [F4JNE4_ARATH]	2.62905	0.33	1	1
F4J9G2	Rhodanese/cell cycle control phosphatase superfamily protein OS=Arabidopsis thaliana GN=AT3G59780 PE=4 SV=1 - [F4J9G2_ARATH]	2.62559	3.06	1	1
F4I9J7	Exon junction complex protein OS=Arabidopsis thaliana GN=Y14 PE=2 SV=1 - [F4I9J7_ARATH]	2.62456	7.43	1	1
P54888	Delta-1-pyrroline-5-carboxylate synthase B OS=Arabidopsis thaliana GN=P5CSB PE=2 SV=1 - [P5CS2_ARATH]	2.62194	1.79	1	1
Q9LR75	Coproporphyrinogen-III oxidase 1, chloroplastic OS=Arabidopsis thaliana GN=CPX1 PE=2 SV=1 - [HEM61_ARATH]	2.61923	4.4	1	1
O80653-2	Isoform 2 of SNW/SKI-interacting protein OS=Arabidopsis thaliana GN=SKIP - [SKIP_ARATH]	2.60888	2.15	1	1
Q9FF86	BAHD acyltransferase DCR OS=Arabidopsis thaliana GN=DCR PE=2 SV=1 - [DCR_ARATH]	2.60815	5.79	2	2
Q9C586	At5g22020 OS=Arabidopsis thaliana GN=AT5G22020 PE=2 SV=1 - [Q9C586_ARATH]	2.60779	8.35	2	2
Q8S9M1-5	Isoform 5 of Probable plastid-lipid-associated protein 13, chloroplastic OS=Arabidopsis thaliana GN=PAP13 - [PAP13_ARATH]	2.60018	11.32	1	1
Q9SIQ8	AT2G31490 protein OS=Arabidopsis thaliana GN=AT2G31490 PE=4 SV=1 - [Q9SIQ8_ARATH]	2.59734	21.13	1	1
F4IX23	Uncharacterized protein OS=Arabidopsis thaliana GN=AT3G62010 PE=2 SV=1 - [F4IX23_ARATH]	2.59332	0.88	1	1
Q9SF34	Alpha/beta-Hydrolases superfamily protein OS=Arabidopsis thaliana GN=F11F8_28 PE=2 SV=1 - [Q9SF34_ARATH]	2.58991	2.66	1	1
F4J4L4	Uncharacterized protein OS=Arabidopsis thaliana GN=AT3G57940 PE=2 SV=1 - [F4J4L4_ARATH]	2.58971	1.86	1	1
Q9M9P3	Probable UTP--glucose-1-phosphate uridylyltransferase 2 OS=Arabidopsis thaliana GN=At3g03250 PE=1 SV=1 - [UGPA2_ARATH]	2.58867	2.99	1	1
Q9LK52	Genomic DNA, chromosome 3, P1 clone:MJG19 OS=Arabidopsis thaliana GN=EMB2769 PE=4 SV=1 - [Q9LK52_ARATH]	2.58328	4.35	1	1
Q9FWA3	6-phosphogluconate dehydrogenase, decarboxylating 3 OS=Arabidopsis thaliana GN=At3g02360 PE=2 SV=1 - [6GPD3_ARATH]	2.57551	2.26	1	1
Q944A2	Alba DNA/RNA-binding protein OS=Arabidopsis thaliana GN=AT1G20220 PE=2 SV=1 - [Q944A2_ARATH]	2.57281	10.79	1	1
F4J4J3	Putative nuclear DNA-binding protein G2p OS=Arabidopsis thaliana GN=ATG2 PE=2 SV=1 - [F4J4J3_ARATH]	2.57277	4.42	1	1
Q9SD62	Putative receptor-like protein kinase At3g47110 OS=Arabidopsis thaliana GN=At3g47110 PE=3 SV=1 - [Y3471_ARATH]	2.56643	0.59	1	1
F4K410	Putative TypA-like translation elongation factor SVR3 OS=Arabidopsis thaliana GN=AT5G13650 PE=2 SV=1 - [F4K410_ARATH]	2.56619	2.67	1	1
Q8VZV6	Esterase/lipase/thioesterase family protein OS=Arabidopsis thaliana GN=AT5G19290 PE=2 SV=1 - [Q8VZV6_ARATH]	2.56415	4.24	1	1
O22775	Putative glycosyltransferase 2 OS=Arabidopsis thaliana GN=GT2 PE=2 SV=1 - [GT2_ARATH]	2.56093	4.77	1	2
Q9FGC7	Zeaxanthin epoxidase, chloroplastic OS=Arabidopsis thaliana GN=ZEP PE=1 SV=1 - [ZEP_ARATH]	2.55252	1.5	1	1
Q501D2	At1g18840 OS=Arabidopsis thaliana GN=IQD30 PE=2 SV=1 - [Q501D2_ARATH]	2.55032	2.62	1	1
O64741	Mitogen-activated protein kinase kinase kinase 14 OS=Arabidopsis thaliana GN=MAPKKK14 PE=2 SV=2 - [O64741_ARATH]	2.54733	7.78	1	1
O65422	Putative uncharacterized protein AT4g21570 OS=Arabidopsis thaliana GN=F18E5.190 PE=2 SV=1 - [O65422_ARATH]	2.54677	4.42	1	1
Q56ZN6	Pyrophosphate-energized membrane proton pump 2 OS=Arabidopsis thaliana GN=AVPL1 PE=1 SV=2 - [AVP2_ARATH]	2.5454	1.75	1	1
Q8VY07	Clathrin interactor EPSIN 1 OS=Arabidopsis thaliana GN=EPSIN1 PE=1 SV=1 - [EPN1_ARATH]	2.54485	4.46	1	1
A8MR14	General substrate transporter-like protein OS=Arabidopsis thaliana GN=AT1G64650 PE=4 SV=1 - [A8MR14_ARATH]	2.53705	2.14	1	1
Q9M643	Cycloeucalenol cycloisomerase OS=Arabidopsis thaliana GN=CPI1 PE=2 SV=1 - [CCI1_ARATH]	2.53305	3.21	1	1
Q9ASU1	Diacylglycerol O-acyltransferase 2 OS=Arabidopsis thaliana GN=DGAT2 PE=2 SV=1 - [DGAT2_ARATH]	2.53223	3.5	1	1
Q9FK88	AT5g22510/MQJ16_5 OS=Arabidopsis thaliana GN=INV-E PE=2 SV=1 - [Q9FK88_ARATH]	2.53112	1.78	1	1
P43255	COP9 signalosome complex subunit 8 OS=Arabidopsis thaliana GN=CSN8 PE=1 SV=1 - [CSN8_ARATH]	2.52789	7.11	1	1
O23365	Cytochrome P450 97B3, chloroplastic OS=Arabidopsis thaliana GN=CYP97B3 PE=1 SV=2 - [C97B3_ARATH]	2.52536	2.59	1	1
P56804	30S ribosomal protein S14, chloroplastic OS=Arabidopsis thaliana GN=rps14 PE=2 SV=2 - [RR14_ARATH]	2.52143	13	1	1
O65572	Carotenoid 9,10(9',10')-cleavage dioxygenase 1 OS=Arabidopsis thaliana GN=CCD1 PE=1 SV=2 - [CCD1_ARATH]	2.51799	1.67	1	1
Q93ZI7	AT5g35440/MOK9_2 OS=Arabidopsis thaliana GN=At5g35440 PE=2 SV=1 - [Q93ZI7_ARATH]	2.51464	2.29	1	1
Q9LZ23	ACT domain-containing protein OS=Arabidopsis thaliana GN=T1E3_100 PE=2 SV=1 - [Q9LZ23_ARATH]	2.4961	2.99	1	1
F4HU55	Tetratricopeptide repeat domain-containing protein kinase OS=Arabidopsis thaliana GN=AT1G01740 PE=4 SV=1 - [F4HU55_ARATH]	2.49338	2.07	1	1
Q9SS48	Glycerol-3-phosphate dehydrogenase SDP6, mitochondrial OS=Arabidopsis thaliana GN=SDP6 PE=1 SV=1 - [SDP6_ARATH]	2.49121	1.91	1	1
Q42586	Uridine 5'-monophosphate synthase OS=Arabidopsis thaliana GN=PYRE-F PE=2 SV=2 - [UMPS_ARATH]	2.48935	3.99	1	1
P48422	Cytochrome P450 86A1 OS=Arabidopsis thaliana GN=CYP86A1 PE=1 SV=2 - [C86A1_ARATH]	2.48799	1.75	1	1
P46313	Omega-6 fatty acid desaturase, endoplasmic reticulum OS=Arabidopsis thaliana GN=FAD2 PE=2 SV=1 - [FAD6E_ARATH]	2.48666	3.92	1	1
Q9SJ31	Expressed protein OS=Arabidopsis thaliana GN=AT2G05310 PE=4 SV=1 - [Q9SJ31_ARATH]	2.48559	14.4	1	1
Q9FG89	NAD(P)H dehydrogenase 18 OS=Arabidopsis thaliana GN=NDH18 PE=2 SV=1 - [Q9FG89_ARATH]	2.476	8.02	1	1
Q8VYR4	Cellulose synthase-like protein G2 OS=Arabidopsis thaliana GN=CSLG2 PE=2 SV=1 - [CSLG2_ARATH]	2.46597	1.25	1	1
Q8LFJ5	TRM112-like protein At1g22270 OS=Arabidopsis thaliana GN=At1g22270 PE=2 SV=1 - [T112A_ARATH]	2.4596	14.52	1	1
Q94AI7	Protein TOPLESS OS=Arabidopsis thaliana GN=TPL PE=1 SV=1 - [TPL_ARATH]	2.44861	1.06	1	1
Q8S9L5	Trigger factor-like protein TIG OS=Arabidopsis thaliana GN=TIG PE=2 SV=1 - [TIG_ARATH]	2.44809	2.38	1	1
B3H6W9	RS-containing zinc finger protein 21 OS=Arabidopsis thaliana GN=RSZP21 PE=4 SV=1 - [B3H6W9_ARATH]	2.44692	5.49	1	1
Q9LS97	AT3G18790 protein OS=Arabidopsis thaliana GN=At3g18790/MVE11_17 PE=2 SV=1 - [Q9LS97_ARATH]	2.43927	10.33	2	2
Q9FXA1	AT1G49750 protein OS=Arabidopsis thaliana GN=F14J22.4 PE=2 SV=1 - [Q9FXA1_ARATH]	2.4337	2.63	1	1
O23166	Thioredoxin-like protein HCF164, chloroplastic OS=Arabidopsis thaliana GN=HCF164 PE=2 SV=2 - [TR164_ARATH]	2.4306	4.6	1	1
A4GNA8	Phosphatidylserine decarboxylase OS=Arabidopsis thaliana GN=PSD3 PE=2 SV=1 - [A4GNA8_ARATH]	2.4298	1.26	1	1
O80977	Vacuolar-sorting receptor 3 OS=Arabidopsis thaliana GN=VSR3 PE=2 SV=1 - [VSR3_ARATH]	2.4264	3.82	1	1
F4JD88	Alba DNA/RNA-binding protein OS=Arabidopsis thaliana GN=AT3G07030 PE=4 SV=1 - [F4JD88_ARATH]	2.42236	5.19	1	1
Q9LXU4	Putative uncharacterized protein At5g12950/T24H18_120 OS=Arabidopsis thaliana GN=T24H18_120 PE=2 SV=1 - [Q9LXU4_ARATH]	2.42141	1.16	1	1
P56808	30S ribosomal protein S19, chloroplastic OS=Arabidopsis thaliana GN=rps19 PE=3 SV=1 - [RR19_ARATH]	2.42114	11.96	1	1
Q42605	Bifunctional UDP-glucose 4-epimerase and UDP-xylose 4-epimerase 1 OS=Arabidopsis thaliana GN=UGE1 PE=1 SV=2 - [UGE1_ARATH]	2.41732	5.13	1	1
Q9SD80	Mitochondrial import receptor subunit TOM5 homolog OS=Arabidopsis thaliana GN=TOM5 PE=1 SV=3 - [TOM5_ARATH]	2.4141	22.22	1	1
Q9FKW5	Armadillo repeat only 2 protein OS=Arabidopsis thaliana GN=ARO2 PE=2 SV=1 - [Q9FKW5_ARATH]	2.4109	2.92	1	1
Q8LAH8	Nucleoside diphosphate kinase IV, chloroplastic/mitochondrial OS=Arabidopsis thaliana GN=NDK4 PE=1 SV=2 - [NDK4_ARATH]	2.40769	7.17	1	1
Q9FHN3	Putative uncharacterized protein At5g51510 OS=Arabidopsis thaliana GN=At5g51510/K17N15_6 PE=2 SV=1 - [Q9FHN3_ARATH]	2.40534	10.59	1	1
Q9ZVJ6	Annexin D4 OS=Arabidopsis thaliana GN=ANN4 PE=2 SV=1 - [ANXD4_ARATH]	2.4045	6.58	1	1
Q9ZQ26	AT2G24420 protein OS=Arabidopsis thaliana GN=AT2G24420 PE=2 SV=2 - [Q9ZQ26_ARATH]	2.40322	2.95	1	1
Q94A41	Alpha-amylase 3, chloroplastic OS=Arabidopsis thaliana GN=AMY3 PE=2 SV=1 - [AMY3_ARATH]	2.39355	1.13	1	1
Q8S528	Aldehyde dehydrogenase family 2 member B7, mitochondrial OS=Arabidopsis thaliana GN=ALDH2B7 PE=2 SV=2 - [AL2B7_ARATH]	2.38957	1.5	1	1
Q9FYK5	Ethylene-responsive transcription factor ESR2 OS=Arabidopsis thaliana GN=ESR2 PE=1 SV=1 - [ESR2_ARATH]	2.38341	9.8	1	1
Q9SEE5	Galactokinase OS=Arabidopsis thaliana GN=GAL1 PE=1 SV=2 - [GALK1_ARATH]	2.38221	8.06	2	2
F4JZX8	Putative crooked neck protein / cell cycle protein OS=Arabidopsis thaliana GN=AT5G41770 PE=2 SV=1 - [F4JZX8_ARATH]	2.37262	0.99	1	1
F4IZR4	Putative NADH dehydrogenase [ubiquinone] 1 alpha subcomplex subunit 12 OS=Arabidopsis thaliana GN=AT3G03100 PE=2 SV=1 - [F4IZR4_ARATH]	2.36931	5.03	1	1
F4JDA1	GPI transamidase component Gpi16 subunit family protein OS=Arabidopsis thaliana GN=AT3G07140 PE=2 SV=1 - [F4JDA1_ARATH]	2.36584	1.09	1	1
F4I8B9	Putative WEB family protein At1g65010, chloroplastic OS=Arabidopsis thaliana GN=At1g65010 PE=1 SV=1 - [Y1501_ARATH]	2.36547	0.97	1	1
Q9M076	6-phosphofructokinase 6 OS=Arabidopsis thaliana GN=PFK6 PE=1 SV=1 - [K6PF6_ARATH]	2.36426	4.33	1	1
Q9M065	Pentatricopeptide repeat-containing protein At4g36680, mitochondrial OS=Arabidopsis thaliana GN=At4g36680 PE=1 SV=1 - [PP352_ARATH]	2.35683	3.88	1	1
Q9S7Z3	Glutathione gamma-glutamylcysteinyltransferase 1 OS=Arabidopsis thaliana GN=PCS1 PE=1 SV=1 - [PCS1_ARATH]	2.35355	3.51	1	1
Q9SMQ6	Ras-related protein RABA4b OS=Arabidopsis thaliana GN=RABA4B PE=2 SV=1 - [RAA4B_ARATH]	2.35278	4.91	1	1
Q9FJN8	Ras-related protein RABA4a OS=Arabidopsis thaliana GN=RABA4A PE=2 SV=1 - [RAA4A_ARATH]	2.35278	4.87	1	1
Q9M0M2	ABC transporter B family member 9 OS=Arabidopsis thaliana GN=ABCB9 PE=3 SV=2 - [AB9B_ARATH]	2.35045	1.21	1	1
F4J8D3	Protein TPLATE OS=Arabidopsis thaliana GN=TPLATE PE=1 SV=1 - [TPLAT_ARATH]	2.34997	0.94	1	1
Q93XZ7	At5g42570 OS=Arabidopsis thaliana GN=K16E1.4 PE=2 SV=1 - [Q93XZ7_ARATH]	2.34406	4.59	1	1
F4JE18	Dentin sialophosphoprotein-related protein OS=Arabidopsis thaliana GN=AT3G54760 PE=4 SV=1 - [F4JE18_ARATH]	2.34396	5.12	2	2
B5X0I6	Protein early flowering 8 OS=Arabidopsis thaliana GN=VIP6 PE=2 SV=1 - [B5X0I6_ARATH]	2.33854	1.19	1	1
Q6NLH0	DNA-directed RNA polymerases II, IV and V subunit 9A OS=Arabidopsis thaliana GN=NRPB9A PE=1 SV=1 - [RPB9A_ARATH]	2.33836	13.16	1	1
B3H6J5	Uncharacterized protein OS=Arabidopsis thaliana GN=AT3G49601 PE=4 SV=1 - [B3H6J5_ARATH]	2.33201	2.03	1	1
Q8W4D6	High chlorophyll fluorescence phenotype 173 protein OS=Arabidopsis thaliana GN=F17F16.7 PE=2 SV=1 - [Q8W4D6_ARATH]	2.32589	2.68	1	1
Q4PSE8	Probable protein phosphatase 2C 71 OS=Arabidopsis thaliana GN=At5g24940 PE=2 SV=1 - [P2C71_ARATH]	2.32394	2.24	1	1
Q8RWB7	At1g29790 OS=Arabidopsis thaliana GN=AT1G29790 PE=2 SV=1 - [Q8RWB7_ARATH]	2.32387	3.44	1	1
Q8RWW9	Putative uncharacterized protein At5g25590 OS=Arabidopsis thaliana GN=AT5G25590 PE=2 SV=1 - [Q8RWW9_ARATH]	2.32306	2.06	1	1
B5X503	At5g11240 OS=Arabidopsis thaliana GN=AT5G11240 PE=2 SV=1 - [B5X503_ARATH]	2.31113	2.76	1	1
Q8LAS8	S-formylglutathione hydrolase OS=Arabidopsis thaliana GN=SFGH PE=1 SV=2 - [SFGH_ARATH]	2.30961	3.52	1	1
P56795	50S ribosomal protein L22, chloroplastic OS=Arabidopsis thaliana GN=rpl22 PE=3 SV=1 - [RK22_ARATH]	2.305	15	2	2
Q9SH59	Reticulon-like protein B3 OS=Arabidopsis thaliana GN=RTNLB3 PE=1 SV=1 - [RTNLC_ARATH]	2.30464	8.24	2	2
Q9C928	Putative uncharacterized protein At1g52930 OS=Arabidopsis thaliana GN=F14G24.20 PE=2 SV=1 - [Q9C928_ARATH]	2.30396	2.81	1	1
P56763	DNA-directed RNA polymerase subunit beta' OS=Arabidopsis thaliana GN=rpoC1 PE=3 SV=1 - [RPOC1_ARATH]	2.30127	3.09	2	2
O23290	60S ribosomal protein L36a OS=Arabidopsis thaliana GN=RPL36AA PE=2 SV=3 - [RL36A_ARATH]	2.30018	10.48	2	2
Q9LZQ9	ATP-dependent RNA helicase-like protein OS=Arabidopsis thaliana GN=T12C14_10 PE=2 SV=1 - [Q9LZQ9_ARATH]	2.30002	1.79	1	1
Q9SN96	AT3g46430/F18L15_150 OS=Arabidopsis thaliana GN=F18L15.150 PE=4 SV=1 - [Q9SN96_ARATH]	2.2932	18.18	1	1
Q9S7B5	Threonine synthase 1, chloroplastic OS=Arabidopsis thaliana GN=TS1 PE=1 SV=1 - [THRC1_ARATH]	2.29196	1.33	1	1
Q39222	Ras-related protein RABA1b OS=Arabidopsis thaliana GN=RABA1B PE=2 SV=1 - [RAA1B_ARATH]	2.29148	5.09	1	1
Q8L601	Putative uncharacterized protein At2g22400 OS=Arabidopsis thaliana GN=AT2G22400 PE=2 SV=1 - [Q8L601_ARATH]	2.28739	2.72	2	2
Q9LI88	Genomic DNA, chromosome 3, P1 clone:MYF5 OS=Arabidopsis thaliana GN=GHS1 PE=3 SV=1 - [Q9LI88_ARATH]	2.28541	17.49	2	2
Q9SAE3	Cytochrome P450 71B28 OS=Arabidopsis thaliana GN=CYP71B28 PE=2 SV=1 - [C71BS_ARATH]	2.28408	3.27	1	1
Q949P2	Probable cytosolic oligopeptidase A OS=Arabidopsis thaliana GN=CYOP PE=1 SV=1 - [COPDA_ARATH]	2.27799	2.28	1	1
F4K2G0	Peptidyl-prolyl cis-trans isomerase OS=Arabidopsis thaliana GN=CYP20-2 PE=2 SV=1 - [F4K2G0_ARATH]	2.27767	5.49	1	1
Q9LIH6	At3g18630 OS=Arabidopsis thaliana GN=UNG PE=2 SV=1 - [Q9LIH6_ARATH]	2.27609	5.15	1	1
Q94II3	Probable methyltransferase PMT21 OS=Arabidopsis thaliana GN=ERD3 PE=2 SV=1 - [PMTL_ARATH]	2.27593	3	1	1
Q9ZVW9	At2g16940 OS=Arabidopsis thaliana GN=AT2G16940 PE=2 SV=2 - [Q9ZVW9_ARATH]	2.27457	3.39	1	1
Q9LSS5	Interactor of constitutive active ROPs 3 OS=Arabidopsis thaliana GN=ICR3 PE=2 SV=1 - [ICR3_ARATH]	2.26482	3.55	1	1
Q8VZT9	Putative uncharacterized protein At4g00585 OS=Arabidopsis thaliana GN=AT4G00585 PE=4 SV=1 - [Q8VZT9_ARATH]	2.26394	13.64	1	1
Q84WU1	Nucleotidyltransferase family protein OS=Arabidopsis thaliana GN=AT5G53770 PE=2 SV=1 - [Q84WU1_ARATH]	2.25609	3.77	1	1
O64644	Histone deacetylase complex subunit SAP18 OS=Arabidopsis thaliana GN=At2g45640 PE=1 SV=1 - [SAP18_ARATH]	2.2507	19.08	3	3
O65483	Cysteine-rich receptor-like protein kinase 24 OS=Arabidopsis thaliana GN=CRK24 PE=3 SV=2 - [CRK24_ARATH]	2.24374	3.3	1	1
F4JWN4	Uncharacterized protein OS=Arabidopsis thaliana GN=AT5G18420 PE=2 SV=1 - [F4JWN4_ARATH]	2.24098	3.87	1	1
P47999	Cysteine synthase, chloroplastic/chromoplastic OS=Arabidopsis thaliana GN=OASB PE=1 SV=2 - [CYSKP_ARATH]	2.23661	8.42	2	2
Q9SMY7	Probable pectinesterase/pectinesterase inhibitor 44 OS=Arabidopsis thaliana GN=PME44 PE=2 SV=2 - [PME44_ARATH]	2.2284	3.24	1	1
Q94IB8	Long chain base biosynthesis protein 1 OS=Arabidopsis thaliana GN=LCB1 PE=1 SV=1 - [LCB1_ARATH]	2.22693	2.49	1	1
Q9FPG2	Outer envelope pore protein 21B, chloroplastic OS=Arabidopsis thaliana GN=OEP21B PE=1 SV=1 - [OP21B_ARATH]	2.2213	11.38	1	1
Q9LSI8	Genomic DNA, chromosome 3, P1 clone: MFJ20 OS=Arabidopsis thaliana GN=AT3G28460 PE=2 SV=1 - [Q9LSI8_ARATH]	2.22068	2.23	1	1
F4JP43	G2484-1 protein OS=Arabidopsis thaliana GN=G2484-1 PE=2 SV=1 - [F4JP43_ARATH]	2.21849	0.83	1	1
O05000	NADH-ubiquinone oxidoreductase chain 2 OS=Arabidopsis thaliana GN=ND2 PE=2 SV=2 - [NU2M_ARATH]	2.21837	2.2	1	1
Q0WLC6	Pentatricopeptide repeat-containing protein MRL1, chloroplastic OS=Arabidopsis thaliana GN=MRL1 PE=2 SV=2 - [PP349_ARATH]	2.21386	0.92	1	1
Q9ZUU3	Pentatricopeptide repeat-containing protein At2g37230 OS=Arabidopsis thaliana GN=At2g37230 PE=2 SV=1 - [PP190_ARATH]	2.20719	1.59	1	1
Q9FNE4	PWWP domain-containing protein OS=Arabidopsis thaliana GN=AT5G40340 PE=4 SV=1 - [Q9FNE4_ARATH]	2.20306	1.49	1	1
Q9SD07	At3g51420 OS=Arabidopsis thaliana GN=F26O13.60 PE=2 SV=1 - [Q9SD07_ARATH]	2.20155	2.43	1	1
Q9S7E6	At1g76300/F15M4_20 OS=Arabidopsis thaliana GN=F15M4.20 PE=2 SV=1 - [Q9S7E6_ARATH]	2.19972	7.81	1	1
Q9LM92	At1g20580/F2D10_6 OS=Arabidopsis thaliana GN=AT1G20580 PE=2 SV=1 - [Q9LM92_ARATH]	2.19972	7.63	1	1
Q8GY58-2	Isoform 2 of Endoglucanase 23 OS=Arabidopsis thaliana GN=At4g39000 - [GUN23_ARATH]	2.18942	10	2	2
Q29Q26	Ankyrin repeat-containing 2B OS=Arabidopsis thaliana GN=AKR2B PE=2 SV=1 - [Q29Q26_ARATH]	2.18756	4.94	1	1
O48946	Cellulose synthase A catalytic subunit 1 [UDP-forming] OS=Arabidopsis thaliana GN=CESA1 PE=1 SV=1 - [CESA1_ARATH]	2.18534	1.02	1	1
P56780	Photosystem II reaction center protein H OS=Arabidopsis thaliana GN=psbH PE=1 SV=2 - [PSBH_ARATH]	2.1853	15.07	1	1
Q8H0U4	Transportin-1 OS=Arabidopsis thaliana GN=TRN1 PE=1 SV=1 - [TNPO1_ARATH]	2.18501	1.12	1	1
Q9C9P4	3-oxoacyl-[acyl-carrier-protein] synthase II, chloroplastic OS=Arabidopsis thaliana GN=KAS2 PE=1 SV=1 - [KASC2_ARATH]	2.18044	3.7	1	1
P56820	Eukaryotic translation initiation factor 3 subunit D OS=Arabidopsis thaliana GN=TIF3D1 PE=1 SV=1 - [EIF3D_ARATH]	2.17887	1.18	1	1
Q94A28	Aconitate hydratase 3, mitochondrial OS=Arabidopsis thaliana GN=ACO3 PE=1 SV=3 - [ACO3M_ARATH]	2.17832	0.8	1	1
Q9LSV0	Glyoxylate/succinic semialdehyde reductase 1 OS=Arabidopsis thaliana GN=GLYR1 PE=1 SV=1 - [GLYR1_ARATH]	2.17797	12.11	2	2
Q8VYG3	Endoglucanase 16 OS=Arabidopsis thaliana GN=At3g43860 PE=2 SV=1 - [GUN16_ARATH]	2.17582	2.67	1	1
Q9ZQQ0	Serine carboxypeptidase-like 26 OS=Arabidopsis thaliana GN=SCPL26 PE=2 SV=1 - [SCP26_ARATH]	2.17422	3.1	1	1
P92974	Ubiquitin-activating enzyme E1 2 OS=Arabidopsis thaliana GN=UBA2 PE=2 SV=1 - [UBE12_ARATH]	2.17361	0.84	1	1
Q9LZI3	Plant invertase/pectin methylesterase inhibitor superfamily protein OS=Arabidopsis thaliana GN=F26K9_250 PE=2 SV=1 - [Q9LZI3_ARATH]	2.17307	13.92	2	2
Q9SU27	At4g12590 OS=Arabidopsis thaliana GN=AT4g12590 PE=2 SV=1 - [Q9SU27_ARATH]	2.16593	4.47	1	1
Q8GXJ1	Histone deacetylase 15 OS=Arabidopsis thaliana GN=HDA15 PE=2 SV=2 - [HDA15_ARATH]	2.15394	1.45	1	1
F4I6M4	Microtubule-associated protein SPIRAL2-like OS=Arabidopsis thaliana GN=SP2L PE=2 SV=1 - [SP2L_ARATH]	2.14795	1.95	1	1
F4HTQ4	Uncharacterized protein OS=Arabidopsis thaliana GN=AT1G67700 PE=2 SV=1 - [F4HTQ4_ARATH]	2.14571	8.3	1	1
O22216	Glycerol-3-phosphate dehydrogenase [NAD(+)] GPDHC1, cytosolic OS=Arabidopsis thaliana GN=GPDHC1 PE=2 SV=1 - [GPDHC_ARATH]	2.14481	3.68	1	1
O49299	Probable phosphoglucomutase, cytoplasmic 1 OS=Arabidopsis thaliana GN=At1g23190 PE=2 SV=2 - [PGMC1_ARATH]	2.14433	1.54	1	1
Q56YU8	DNA glycosylase superfamily protein OS=Arabidopsis thaliana GN=AT1G19480 PE=2 SV=1 - [Q56YU8_ARATH]	2.14277	4.77	2	2
Q93VC9	At1g02300/T6A9_10 OS=Arabidopsis thaliana GN=AT1G02305 PE=2 SV=1 - [Q93VC9_ARATH]	2.14234	5.25	1	1
O65660	AT4g39730/T19P19_120 OS=Arabidopsis thaliana GN=AT4g39730 PE=2 SV=1 - [O65660_ARATH]	2.13182	6.63	1	1
Q8H0Y1	Outer envelope pore protein 24B, chloroplastic OS=Arabidopsis thaliana GN=OEP24B PE=1 SV=1 - [OP24B_ARATH]	2.12906	7.04	1	1
Q9LDN6	MAP kinase OS=Arabidopsis thaliana GN=map4kalpha2 PE=2 SV=1 - [Q9LDN6_ARATH]	2.12685	2.46	1	1
Q8LG77	Isocitrate dehydrogenase [NAD] catalytic subunit 6, mitochondrial OS=Arabidopsis thaliana GN=IDH6 PE=1 SV=2 - [IDH6_ARATH]	2.12565	4.81	1	1
P61845	50S ribosomal protein L23, chloroplastic OS=Arabidopsis thaliana GN=rpl23-A PE=3 SV=1 - [RK23_ARATH]	2.12292	7.53	1	1
Q9CA93	Mitochondrial arginine transporter BAC2 OS=Arabidopsis thaliana GN=BAC2 PE=1 SV=1 - [BAC2_ARATH]	2.11687	8.45	1	1
Q9SZQ8	At4g29870 OS=Arabidopsis thaliana GN=F27B13.110 PE=2 SV=1 - [Q9SZQ8_ARATH]	2.1151	14.53	1	1
P46309	Glutamate--cysteine ligase, chloroplastic OS=Arabidopsis thaliana GN=GSH1 PE=1 SV=2 - [GSH1_ARATH]	2.11416	2.11	1	1
Q9LV28	Guanine nucleotide-binding protein subunit beta-like protein C OS=Arabidopsis thaliana GN=RACK1C PE=2 SV=1 - [GPLPC_ARATH]	2.11057	7.67	2	2
Q9FLH2	2-oxoglutarate dehydrogenase, E1 component OS=Arabidopsis thaliana GN=AT5G65750 PE=2 SV=1 - [Q9FLH2_ARATH]	2.10633	3.22	3	3
Q9ZPI5	Peroxisomal fatty acid beta-oxidation multifunctional protein MFP2 OS=Arabidopsis thaliana GN=MFP2 PE=1 SV=1 - [MFP2_ARATH]	2.10544	1.24	1	1
O65202	Peroxisomal acyl-coenzyme A oxidase 1 OS=Arabidopsis thaliana GN=ACX1 PE=1 SV=1 - [ACOX1_ARATH]	2.1052	1.51	1	1
Q9SXJ6	ATP-dependent Clp protease proteolytic subunit 3, chloroplastic OS=Arabidopsis thaliana GN=CLPP3 PE=1 SV=1 - [CLPP3_ARATH]	2.10338	8.09	1	1
P52901	Pyruvate dehydrogenase E1 component subunit alpha-1, mitochondrial OS=Arabidopsis thaliana GN=E1 ALPHA PE=1 SV=2 - [ODPA1_ARATH]	2.10157	3.6	1	1
Q9LZ66	Sulfite reductase [ferredoxin], chloroplastic OS=Arabidopsis thaliana GN=SIR PE=1 SV=1 - [SIR_ARATH]	2.09828	1.4	1	1
C0LGG7-2	Isoform 2 of Probable LRR receptor-like serine/threonine-protein kinase At1g53420 OS=Arabidopsis thaliana GN=At1g53420 - [Y1534_ARATH]	2.09667	1.15	1	1
Q9FWY7	Importin subunit alpha OS=Arabidopsis thaliana GN=T14P4.3 PE=2 SV=1 - [Q9FWY7_ARATH]	2.08937	1.86	1	1
Q96321	Importin subunit alpha-1 OS=Arabidopsis thaliana GN=KAP1 PE=1 SV=2 - [IMA1_ARATH]	2.08937	1.88	1	1
Q9ZSB5	Ubiquitin carboxyl-terminal hydrolase 10 OS=Arabidopsis thaliana GN=UBP10 PE=2 SV=2 - [UBP10_ARATH]	2.08588	1.52	1	1
Q9LIK9	ATP sulfurylase 1, chloroplastic OS=Arabidopsis thaliana GN=APS1 PE=1 SV=1 - [APS1_ARATH]	2.08338	1.94	1	1
Q9ZUG4-2	Isoform 2 of Methylthioribose-1-phosphate isomerase OS=Arabidopsis thaliana GN=At2g05830 - [MTNA_ARATH]	2.08046	4.29	1	1
O80983	ATP-dependent zinc metalloprotease FTSH 4, mitochondrial OS=Arabidopsis thaliana GN=FTSH4 PE=1 SV=2 - [FTSH4_ARATH]	2.06672	1.39	1	1
Q9M1R2	Class II aaRS and biotin synthetases superfamily protein OS=Arabidopsis thaliana GN=T17J13.80 PE=2 SV=1 - [Q9M1R2_ARATH]	2.06482	2.64	1	1
F4INF9	Minichromosome maintenance protein 5 OS=Arabidopsis thaliana GN=MCM5 PE=2 SV=1 - [F4INF9_ARATH]	2.06371	2.07	1	1
F4JLP5	Dihydrolipoyl dehydrogenase 2, chloroplastic OS=Arabidopsis thaliana GN=LPD2 PE=2 SV=2 - [PLPD2_ARATH]	2.06216	6.53	2	2
O65570	Villin-4 OS=Arabidopsis thaliana GN=VLN4 PE=1 SV=1 - [VILI4_ARATH]	2.06109	1.13	1	1
F4JSK5	Peptidyl-prolyl cis-trans isomerase OS=Arabidopsis thaliana GN=FKBP53 PE=2 SV=1 - [F4JSK5_ARATH]	2.05701	3.6	1	1
Q9FJW4	NADH dehydrogenase [ubiquinone] iron-sulfur protein 4, mitochondrial OS=Arabidopsis thaliana GN=FRO1 PE=2 SV=1 - [NDUS4_ARATH]	2.05333	6.49	1	1
Q9SAG7	At1g80930/F23A5_23 OS=Arabidopsis thaliana GN=F23A5.29 PE=2 SV=1 - [Q9SAG7_ARATH]	2.04894	2.67	2	2
O80626	60S ribosomal protein L35-2 OS=Arabidopsis thaliana GN=RPL35B PE=2 SV=1 - [RL352_ARATH]	2.04842	7.32	1	1
Q8GYD0	Lung seven transmembrane receptor domain-containing protein OS=Arabidopsis thaliana GN=At1g61670/T13M11_2 PE=2 SV=1 - [Q8GYD0_ARATH]	2.04155	2.53	1	1
Q42589	Non-specific lipid-transfer protein 1 OS=Arabidopsis thaliana GN=LTP1 PE=2 SV=1 - [NLTP1_ARATH]	2.03878	7.63	1	1
Q94K97	Putative 30S ribosomal protein OS=Arabidopsis thaliana GN=AT5G24490 PE=2 SV=1 - [Q94K97_ARATH]	2.0345	8.12	2	3
Q9LEU8	Argininosuccinate lyase, chloroplastic OS=Arabidopsis thaliana GN=At5g10920 PE=2 SV=1 - [ARLY_ARATH]	2.0342	2.71	1	1
Q9C8J8	ABC transporter G family member 13 OS=Arabidopsis thaliana GN=ABCG13 PE=2 SV=1 - [AB13G_ARATH]	2.03294	1.18	1	1
P46645	Aspartate aminotransferase, cytoplasmic isozyme 1 OS=Arabidopsis thaliana GN=ASP2 PE=2 SV=2 - [AAT2_ARATH]	2.03286	2.22	1	1
P46644	Aspartate aminotransferase 3, chloroplastic OS=Arabidopsis thaliana GN=ASP3 PE=1 SV=1 - [AAT3_ARATH]	2.03286	2	1	1
Q9SK50	Protein TIC 55, chloroplastic OS=Arabidopsis thaliana GN=TIC55 PE=2 SV=1 - [TIC55_ARATH]	2.0314	1.86	1	1
Q9ZPI1	Lysine--tRNA ligase OS=Arabidopsis thaliana GN=At3g11710 PE=2 SV=1 - [SYK_ARATH]	2.02766	1.6	1	1
Q84UU9	Terpenoid synthase 6 OS=Arabidopsis thaliana GN=TPS06 PE=2 SV=2 - [TPS06_ARATH]	2.02394	0.98	1	1
F4HWR0	Uncharacterized protein OS=Arabidopsis thaliana GN=AT1G47980 PE=2 SV=1 - [F4HWR0_ARATH]	2.02311	2.54	1	1
F4JLQ2	Uncharacterized protein OS=Arabidopsis thaliana GN=AT4G16180 PE=2 SV=1 - [F4JLQ2_ARATH]	1.98822	1.1	1	1
Q8L716	Splicing factor U2af large subunit B OS=Arabidopsis thaliana GN=U2AF65B PE=2 SV=2 - [U2A2B_ARATH]	1.97471	1.7	1	1
Q9M0D5	AT4g29480/F17A13_300 OS=Arabidopsis thaliana GN=AT4g29480 PE=2 SV=1 - [Q9M0D5_ARATH]	1.96006	9.02	1	1
Q9FT97	Alpha-galactosidase 1 OS=Arabidopsis thaliana GN=F8L15_110 PE=4 SV=1 - [Q9FT97_ARATH]	1.95423	2.2	1	1
Q8L9P8	Protein RALF-like 33 OS=Arabidopsis thaliana GN=RALFL33 PE=2 SV=1 - [RLF33_ARATH]	1.93407	6.9	1	1
P26568	Histone H1.1 OS=Arabidopsis thaliana GN=At1g06760 PE=2 SV=1 - [H11_ARATH]	1.92785	4.74	1	1
Q9LUW5	DEAD-box ATP-dependent RNA helicase 53 OS=Arabidopsis thaliana GN=RH53 PE=2 SV=1 - [RH53_ARATH]	1.89973	1.79	1	1
Q9SHG8	At1g17100 OS=Arabidopsis thaliana GN=F20D23.21 PE=2 SV=1 - [Q9SHG8_ARATH]	1.89699	12.07	2	2
Q9LK30	At3g27230 OS=Arabidopsis thaliana GN=AT3G27230 PE=2 SV=1 - [Q9LK30_ARATH]	1.88283	1.71	1	1
Q9SHL7	At2g17510/MJB20.7 OS=Arabidopsis thaliana GN=EMB2763 PE=2 SV=2 - [Q9SHL7_ARATH]	1.86405	1.07	1	1
Q9ZQ80	Nodulin-related protein 1 OS=Arabidopsis thaliana GN=NRP1 PE=2 SV=1 - [Q9ZQ80_ARATH]	1.85825	5.88	1	1
F4K005	ORMDL domain-containing protein OS=Arabidopsis thaliana GN=AT5G42000 PE=2 SV=1 - [F4K005_ARATH]	1.85517	11.93	1	1
Q9LH93	Genomic DNA, chromosome 3, BAC clone: T19N8 OS=Arabidopsis thaliana GN=AT3G28810 PE=4 SV=1 - [Q9LH93_ARATH]	1.85113	1.61	1	1
Q9FZB6	Putative leucine-rich repeat protein kinase OS=Arabidopsis thaliana GN=T14L22.4 PE=4 SV=1 - [Q9FZB6_ARATH]	1.84692	1.15	1	1
F4KAB8	Minichromosome maintenance protein 6 OS=Arabidopsis thaliana GN=MCM6 PE=3 SV=1 - [F4KAB8_ARATH]	1.83296	1.2	1	1
O80852-2	Isoform 2 of Glutathione S-transferase F9 OS=Arabidopsis thaliana GN=GSTF9 - [GSTF9_ARATH]	1.82503	7.83	1	1
Q9XFS7	Non-specific lipid-transfer protein 5 OS=Arabidopsis thaliana GN=LTP5 PE=1 SV=1 - [NLTP5_ARATH]	1.82474	6.78	1	1
Q9LY18	Probable pectinesterase 49 OS=Arabidopsis thaliana GN=PME49 PE=2 SV=1 - [PME49_ARATH]	1.80465	1.94	1	1
Q42545	Cell division protein FtsZ homolog 1, chloroplastic OS=Arabidopsis thaliana GN=FTSZ1 PE=1 SV=2 - [FTSZ1_ARATH]	1.78072	2.31	1	1
F4IK85	Adenine nucleotide alpha hydrolases-domain containing protein kinase OS=Arabidopsis thaliana GN=AT2G07020 PE=4 SV=1 - [F4IK85_ARATH]	1.78049	1.43	1	1
Q93VM8	Copper transporter 5 OS=Arabidopsis thaliana GN=COPT5 PE=2 SV=1 - [COPT5_ARATH]	1.77314	8.22	1	1
Q9LSS2	C3H4 type zinc finger protein OS=Arabidopsis thaliana GN=AT5G60250 PE=4 SV=1 - [Q9LSS2_ARATH]	1.74869	2.6	1	1
Q9FXA4	U-box domain-containing protein 26 OS=Arabidopsis thaliana GN=PUB26 PE=2 SV=1 - [PUB26_ARATH]	1.7188	1.66	1	1
Q8RW90	At1g12050/F12F1_8 OS=Arabidopsis thaliana GN=AT1G12050 PE=2 SV=1 - [Q8RW90_ARATH]	1.6807	2.38	1	1
Q9M9S4	Probable LRR receptor-like serine/threonine-protein kinase At1g14390 OS=Arabidopsis thaliana GN=At1g14390 PE=2 SV=1 - [Y1143_ARATH]	1.63108	2.2	1	1
Q96283	Ras-related protein RABA2c OS=Arabidopsis thaliana GN=RABA2C PE=2 SV=4 - [RAA2C_ARATH]	1.62689	5.07	1	1
Q0WSE9	Eukaryotic translation initiation factor 3 subunit M OS=Arabidopsis thaliana GN=AT5G15610 PE=2 SV=1 - [Q0WSE9_ARATH]	1.61405	1.69	1	1
F4JN08	AP-1 complex subunit sigma-2 OS=Arabidopsis thaliana GN=AT4G35410 PE=2 SV=1 - [F4JN08_ARATH]	1.6006	7.26	1	1
Q9ZSK1	Tocopherol O-methyltransferase, chloroplastic OS=Arabidopsis thaliana GN=VTE4 PE=2 SV=2 - [GTOMC_ARATH]	0	3.45	1	1
Q9SYG2	6B-interacting protein 1-like 1 OS=Arabidopsis thaliana GN=F15I1.14 PE=2 SV=1 - [Q9SYG2_ARATH]	0	6.01	1	1
Q9SW09	40S ribosomal protein S10-1 OS=Arabidopsis thaliana GN=RPS10A PE=2 SV=1 - [RS101_ARATH]	0	18.08	2	2
Q9SR13	AT3g04610/F7O18_9 OS=Arabidopsis thaliana GN=F7O18.9 PE=2 SV=1 - [Q9SR13_ARATH]	0	2.43	1	1
Q9SR03	Ankyrin-like protein OS=Arabidopsis thaliana GN=F7O18.18 PE=2 SV=1 - [Q9SR03_ARATH]	0	4.82	1	1
Q9SLJ2	At1g54410 OS=Arabidopsis thaliana GN=F20D21.23 PE=4 SV=1 - [Q9SLJ2_ARATH]	0	12.24	1	1
Q9SKP6	Triosephosphate isomerase, chloroplastic OS=Arabidopsis thaliana GN=TIM PE=1 SV=1 - [TPIC_ARATH]	0	4.13	1	1
Q9SKC9	NADH dehydrogenase [ubiquinone] 1 beta subcomplex subunit 7 OS=Arabidopsis thaliana GN=At2g02050 PE=3 SV=1 - [NDUB7_ARATH]	0	8.74	1	1
Q9SGW5	F1N19.7 OS=Arabidopsis thaliana GN=AT1G64500 PE=2 SV=1 - [Q9SGW5_ARATH]	0	5.43	1	1
Q9SF32	Protein IQ-DOMAIN 1 OS=Arabidopsis thaliana GN=IQD1 PE=1 SV=1 - [IQD1_ARATH]	0	3.96	1	1
Q9SCK3	At3g49560 OS=Arabidopsis thaliana GN=T9C5.150 PE=2 SV=1 - [Q9SCK3_ARATH]	0	3.45	1	1
Q9SAB3-2	Isoform 2 of Polyadenylate-binding protein RBP45B OS=Arabidopsis thaliana GN=RBP45B - [RB45B_ARATH]	0	4.25	1	1
Q9M7Z1	Lipoamide acyltransferase component of branched-chain alpha-keto acid dehydrogenase complex, mitochondrial OS=Arabidopsis thaliana GN=BCE2 PE=1 SV=1 - [ODB2_ARATH]	0	2.69	1	1
Q9M385	50S ribosomal protein L17, chloroplastic OS=Arabidopsis thaliana GN=RPL17 PE=2 SV=1 - [RK17_ARATH]	0	3.79	1	1
Q9M2B4	PHD finger protein ALFIN-LIKE 3 OS=Arabidopsis thaliana GN=AL3 PE=2 SV=1 - [ALFL3_ARATH]	0	3.2	1	1
Q9LW57	Probable plastid-lipid-associated protein 6, chloroplastic OS=Arabidopsis thaliana GN=PAP6 PE=1 SV=1 - [PAP6_ARATH]	0	4.23	1	1
Q9LT76	Putative F-box/kelch-repeat protein At3g19410 OS=Arabidopsis thaliana GN=At3g19410 PE=4 SV=1 - [FBK63_ARATH]	0	7.77	1	1
Q9LQL0	Glycine cleavage system H protein 3, mitochondrial OS=Arabidopsis thaliana GN=GDH3 PE=1 SV=1 - [GCSH3_ARATH]	0	5.42	1	1
Q9LMI4	Delta-9 desaturase-like 4 protein OS=Arabidopsis thaliana GN=At1g06350 PE=2 SV=2 - [ADSL4_ARATH]	0	5.33	1	1
Q9LK57	Pentatricopeptide repeat-containing protein At3g13160, mitochondrial OS=Arabidopsis thaliana GN=At3g13160 PE=1 SV=1 - [PP226_ARATH]	0	1.78	1	1
Q9LJV8	Genomic DNA, chromosome 3, P1 clone:MRI12 OS=Arabidopsis thaliana GN=AT3G29075 PE=4 SV=1 - [Q9LJV8_ARATH]	0	7.82	1	1
Q9LIB3	BAG family molecular chaperone regulator 8, chloroplastic OS=Arabidopsis thaliana GN=BAG1 PE=1 SV=1 - [BAG8_ARATH]	0	3.63	1	1
Q9LF46	2-hydroxyacyl-CoA lyase OS=Arabidopsis thaliana GN=HACL PE=2 SV=1 - [HACL_ARATH]	0	1.92	1	1
Q9FXT6	Peroxisomal membrane protein PEX14 OS=Arabidopsis thaliana GN=PEX14 PE=1 SV=2 - [PEX14_ARATH]	0	2.96	1	1
Q9FQ04	5'-3' exoribonuclease 4 OS=Arabidopsis thaliana GN=XRN4 PE=2 SV=1 - [XRN4_ARATH]	0	0.84	1	1
Q9FK07	ATP-dependent Clp protease regulatory subunit CLPX OS=Arabidopsis thaliana GN=CLPX PE=2 SV=1 - [Q9FK07_ARATH]	0	3.8	1	1
Q9FJB9	At5g53650 OS=Arabidopsis thaliana GN=At5g53650/MNC6_19 PE=4 SV=1 - [Q9FJB9_ARATH]	0	23.61	2	2
Q9FFJ0	Gb|AAF26109.1 OS=Arabidopsis thaliana GN=AT5G17190 PE=2 SV=1 - [Q9FFJ0_ARATH]	0	14.62	1	1
Q9C8N0	Putative uncharacterized protein At1g53760 OS=Arabidopsis thaliana GN=F22G10.1 PE=2 SV=1 - [Q9C8N0_ARATH]	0	11.03	2	2
Q96253	ATP synthase subunit epsilon, mitochondrial OS=Arabidopsis thaliana GN=At1g51650 PE=1 SV=3 - [ATP5E_ARATH]	0	37.14	2	2
Q94C69	Cold shock domain-containing protein 3 OS=Arabidopsis thaliana GN=CSP3 PE=2 SV=1 - [CSP3_ARATH]	0	4.32	1	1
Q940M2	Alanine--glyoxylate aminotransferase 2 homolog 1, mitochondrial OS=Arabidopsis thaliana GN=AGT2 PE=1 SV=1 - [AGT21_ARATH]	0	3.15	1	1
Q93YS4-2	Isoform 2 of ABC transporter G family member 22 OS=Arabidopsis thaliana GN=ABCG22 - [AB22G_ARATH]	0	2.75	1	1
Q93W95	Probable methyltransferase PMT13 OS=Arabidopsis thaliana GN=At4g00740 PE=1 SV=1 - [PMTD_ARATH]	0	3.17	1	1
Q93VP3	Eukaryotic translation initiation factor 5A-2 OS=Arabidopsis thaliana GN=At1g26630 PE=1 SV=1 - [IF5A2_ARATH]	0	11.95	1	1
Q93V66	AT3g57280/F28O9_130 OS=Arabidopsis thaliana GN=AT3G57280 PE=2 SV=1 - [Q93V66_ARATH]	0	6.64	1	1
Q8VZP2	C2H2-like zinc finger protein OS=Arabidopsis thaliana GN=AT5G63280 PE=2 SV=1 - [Q8VZP2_ARATH]	0	5.54	1	1
Q8VZ95-3	Isoform 3 of Vesicle-associated protein 1-1 OS=Arabidopsis thaliana GN=PVA11 - [VAP11_ARATH]	0	7.37	1	1
Q8VZ74	GTP-binding protein Era OS=Arabidopsis thaliana GN=K1F13.13 PE=2 SV=1 - [Q8VZ74_ARATH]	0	1.64	1	1
Q8RXX5	50S ribosomal protein L19-2, chloroplastic OS=Arabidopsis thaliana GN=At5g47190 PE=2 SV=1 - [RK192_ARATH]	0	6.55	1	1
Q8RXK6	DEAD-box ATP-dependent RNA helicase 8 OS=Arabidopsis thaliana GN=RH8 PE=2 SV=1 - [RH8_ARATH]	0	2.18	1	1
Q8RWX4	AT4g32250/F10M6_110 OS=Arabidopsis thaliana GN=AT4G32250 PE=2 SV=1 - [Q8RWX4_ARATH]	0	1.47	1	1
Q8RWT4	Putative uncharacterized protein At2g42710 OS=Arabidopsis thaliana GN=AT2G42710 PE=2 SV=1 - [Q8RWT4_ARATH]	0	3.86	1	1
Q8RWP0	NAD(P)-binding Rossmann-fold superfamily protein OS=Arabidopsis thaliana GN=AT3G20790 PE=2 SV=1 - [Q8RWP0_ARATH]	0	5.35	1	1
Q8LC95	Early nodulin-like protein 3 OS=Arabidopsis thaliana GN=At5g25090 PE=1 SV=2 - [ENL3_ARATH]	0	4.3	1	1
Q8L836	65-kDa microtubule-associated protein 7 OS=Arabidopsis thaliana GN=MAP65-7 PE=2 SV=1 - [MA657_ARATH]	0	1.66	1	1
Q8L7R2	3-hydroxy-3-methylglutaryl-coenzyme A reductase 2 OS=Arabidopsis thaliana GN=HSK PE=2 SV=1 - [Q8L7R2_ARATH]	0	4.59	1	1
Q8H7F6	Monothiol glutaredoxin-S16, chloroplastic OS=Arabidopsis thaliana GN=GRXS16 PE=1 SV=2 - [GRS16_ARATH]	0	9.22	1	1
Q8H124	Uncharacterized protein At2g34460, chloroplastic OS=Arabidopsis thaliana GN=At2g34460 PE=1 SV=1 - [Y2446_ARATH]	0	4.64	1	1
Q8H0W1	Chloroplast processing peptidase OS=Arabidopsis thaliana GN=PLSP1 PE=2 SV=2 - [PLSP1_ARATH]	0	8.93	1	1
Q8H0S9	Puromycin-sensitive aminopeptidase OS=Arabidopsis thaliana GN=MPA1 PE=1 SV=1 - [PSA_ARATH]	0	3.4	2	2
Q84VQ3	CBL-interacting serine/threonine-protein kinase 26 OS=Arabidopsis thaliana GN=CIPK26 PE=1 SV=2 - [CIPKQ_ARATH]	0	3.64	1	1
Q84L30	Ubiquitin receptor RAD23d OS=Arabidopsis thaliana GN=RAD23D PE=1 SV=2 - [RD23D_ARATH]	0	2.91	1	1
Q84JW1	Peroxisomal membrane protein 11E OS=Arabidopsis thaliana GN=PEX11E PE=1 SV=1 - [PX11E_ARATH]	0	9.09	1	1
Q5W7F2	ADP-ribosylation factor GTPase-activating protein AGD3 OS=Arabidopsis thaliana GN=AGD3 PE=1 SV=1 - [AGD3_ARATH]	0	1.21	1	1
Q56WH4	Histone deacetylase HDT2 OS=Arabidopsis thaliana GN=HDT2 PE=1 SV=2 - [HDT2_ARATH]	0	6.86	1	1
Q41963	Aquaporin TIP1-2 OS=Arabidopsis thaliana GN=TIP1-2 PE=1 SV=2 - [TIP12_ARATH]	0	7.11	1	1
Q41188	Cold shock protein 2 OS=Arabidopsis thaliana GN=CSP2 PE=1 SV=1 - [CSP2_ARATH]	0	10.84	1	1
Q0WW94	Kanadaptin-like protein OS=Arabidopsis thaliana GN=AT5G38840 PE=2 SV=1 - [Q0WW94_ARATH]	0	0.82	1	1
Q0WUK0	Putative uncharacterized protein At3g13990 OS=Arabidopsis thaliana GN=AT3G13990 PE=2 SV=1 - [Q0WUK0_ARATH]	0	2.13	1	1
Q0WQK2	Probable protein S-acyltransferase 7 OS=Arabidopsis thaliana GN=PAT07 PE=1 SV=1 - [ZDHC9_ARATH]	0	3.39	1	1
Q02166	Anthranilate phosphoribosyltransferase, chloroplastic OS=Arabidopsis thaliana GN=PAT1 PE=2 SV=1 - [TRPD_ARATH]	0	3.15	1	1
P56807	30S ribosomal protein S18, chloroplastic OS=Arabidopsis thaliana GN=rps18 PE=1 SV=1 - [RR18_ARATH]	0	6.93	1	1
P54873-2	Isoform 2 of Hydroxymethylglutaryl-CoA synthase OS=Arabidopsis thaliana GN=HMGS - [HMCS_ARATH]	0	3.2	1	1
P53799	Squalene synthase OS=Arabidopsis thaliana GN=SQS1 PE=2 SV=1 - [FDFT_ARATH]	0	3.9	1	1
P46643	Aspartate aminotransferase, mitochondrial OS=Arabidopsis thaliana GN=ASP1 PE=1 SV=1 - [AAT1_ARATH]	0	2.33	1	1
P45434	Translocon-associated protein subunit alpha OS=Arabidopsis thaliana GN=At2g21160 PE=2 SV=3 - [SSRA_ARATH]	0	3.88	1	1
P42792	Cytochrome b OS=Arabidopsis thaliana GN=MT-CYB PE=2 SV=2 - [CYB_ARATH]	0	2.29	1	1
O80452	AMP deaminase OS=Arabidopsis thaliana GN=AMPD PE=1 SV=2 - [AMPD_ARATH]	0	1.55	1	1
O65639	Cold shock protein 1 OS=Arabidopsis thaliana GN=CSP1 PE=2 SV=1 - [CSP1_ARATH]	0	5.35	1	1
O49668	Protein PAM68, chloroplastic OS=Arabidopsis thaliana GN=PAM68 PE=1 SV=1 - [PAM68_ARATH]	0	14.02	1	1
O49006	Pectinesterase/pectinesterase inhibitor 3 OS=Arabidopsis thaliana GN=PME3 PE=2 SV=2 - [PME3_ARATH]	0	2.7	1	1
O48788	Probable inactive receptor kinase At2g26730 OS=Arabidopsis thaliana GN=At2g26730 PE=1 SV=1 - [Y2267_ARATH]	0	2.28	1	1
O22825	At2g43780/F18O19.11 OS=Arabidopsis thaliana GN=AT2G43780 PE=4 SV=1 - [O22825_ARATH]	0	28.36	1	1
F4K9K4	Syntaxin of plants 132 OS=Arabidopsis thaliana GN=SYP132 PE=2 SV=1 - [F4K9K4_ARATH]	0	6.28	1	1
F4JWJ6	Transcription regulator NOT2/NOT3/NOT5 family protein OS=Arabidopsis thaliana GN=AT5G18230 PE=2 SV=1 - [F4JWJ6_ARATH]	0	1.9	1	1
F4JMF4	Putative serine/threonine protein kinase OS=Arabidopsis thaliana GN=AT4G10730 PE=2 SV=1 - [F4JMF4_ARATH]	0	1.83	1	1
F4J3S8	NAC domain containing protein 50 OS=Arabidopsis thaliana GN=NAC050 PE=2 SV=1 - [F4J3S8_ARATH]	0	2.91	1	1
F4J061	Protein IQ-domain 5 OS=Arabidopsis thaliana GN=IQD5 PE=4 SV=1 - [F4J061_ARATH]	0	4.98	1	1
F4IT98	Nuclear transport factor 2 and RNA recognition motif domain-containing protein OS=Arabidopsis thaliana GN=AT2G03640 PE=4 SV=1 - [F4IT98_ARATH]	0	1.32	1	1
F4IT26	RNA-binding protein OS=Arabidopsis thaliana GN=AT2G43970 PE=2 SV=1 - [F4IT26_ARATH]	0	4.54	1	1
F4ISU2	Uncharacterized protein OS=Arabidopsis thaliana GN=AT2G32240 PE=4 SV=1 - [F4ISU2_ARATH]	0	0.98	1	1
F4IJX6	Uncharacterized protein OS=Arabidopsis thaliana GN=AT2G41150 PE=4 SV=1 - [F4IJX6_ARATH]	0	6.18	1	1
F4IHL4	Uncharacterized protein OS=Arabidopsis thaliana GN=AT2G21720 PE=4 SV=1 - [F4IHL4_ARATH]	0	0.95	1	1
F4I9G5	Patched family protein OS=Arabidopsis thaliana GN=AT1G42470 PE=4 SV=1 - [F4I9G5_ARATH]	0	1.18	1	1
B6IDH2	At4g11350 OS=Arabidopsis thaliana GN=AT4G11350 PE=2 SV=1 - [B6IDH2_ARATH]	0	2.96	1	1
B3H705	Protein IQ-domain 18 OS=Arabidopsis thaliana GN=IQD18 PE=4 SV=1 - [B3H705_ARATH]	0	5.77	1	1
B3H581	DegP2 protease OS=Arabidopsis thaliana GN=DEGP2 PE=4 SV=1 - [B3H581_ARATH]	0	2.48	1	1
A8MS48	Uncharacterized protein OS=Arabidopsis thaliana GN=AT5G16660 PE=4 SV=1 - [A8MS48_ARATH]	0	9.04	1	1
A8MRE5	Translation elongation factor EF1B/ribosomal protein S6 family protein OS=Arabidopsis thaliana GN=AT3G18760 PE=4 SV=1 - [A8MRE5_ARATH]	0	11.19	1	1
A4GSN8	Nuclear-pore anchor OS=Arabidopsis thaliana GN=NUA PE=1 SV=1 - [NUA_ARATH]	0	1	1	1
