# Supplementary material for: MET18 Connects the Cytosolic Iron-Sulfur Cluster Assembly Pathway to Active DNA Demethylation in Arabidopsis
Source: PLoS Genet. 2015 Oct 22;11(10):e1005559. doi: 10.1371/journal.pgen.1005559 (PMC4619598; doi:10.1371/journal.pgen.1005559)
Supplement: S3 Table — (XLSX) [file pgen.1005559.s012.xlsx]

## Sheet: Sheet1
Primers	Sequence	Purpose
met18-3-dCAPS-F_MluI_cut mutant	GTCAATGATACAGAATGTGCACGCG	met18-3 genotyping
met18-3-dCAPS-R_MluI	CAT TCC TCA CAC AGT AGA TCG AAT G
MET18CDS-f-gate	cacc ATG ATG GTA GAA CCG AAT CAG CTC	GATEWAY cloning of MET18 CDS
MET18CDS-R-gate	GAA TAT GTT ACT TCC GGA TGT GAT TG
MET18 native promo 1.5k-F-gate	caccAGGCGACGGACGAACAATCCTTG	Complementation construct of MET18
MET18 native promo-R-gate	same with MET18CDS-R-gate
MET18-CDS-F-NdeI	ctgcatatg ATGATGGTAG AACCGAATCA GCTC	Y2H constructs
MET18-CDS-R-BamHI	ACG GGATCC TCA GAA TAT GTT ACT TCC GGA TGT GAT TG
ROS1C1038SF	AtgattacttttggaaaggtctttAgcacaaag	Site-directed mutagenesis
ROS1C1038SR	gcaattaggtttgctctttgtgcTaaagacct
ROS1C1045SF	GcacaaagagcaaacctaatAgcaatgca	Site-directed mutagenesis
ROS1C1045SR	CtttcatcggacatgcattgcTattaggtt
ROS1C1048SF	GcaaacctaattgcaatgcaAgtccgatg	Site-directed mutagenesis
ROS1C1048SR	GcattctcctttcatcggacTtgcattgc
ROS1C1054SF	CatgtccgatgaaaggagaaAgcagacat	Site-directed mutagenesis
ROS1C1054SR	cgcactggcaaaatgtctgcTttctcct
q-ROS1-F	AAAACTACCCCTCATCGCTG	QRT-PCR
q-ROS1-R	GTTAGTACGTGCATATTCCAAGC
qSUC2F	TAGCCATTGTCGTCCCTCA	QRT-PCR
qSUC2R	CCACCACCGAATAGTTCGTC
qACTIN2	AGGTCCAGGAATCGTTCACA	QRT-PCR
qACTIN2	GAGTTTGTCACACACAAGTGC
qHPTII-F	GGGATTCCCAATACGAGGTC	QRT-PCR
qHPTII-R	GCTCCATACAAGCCAACCAC
NPTII-qF	ACCTTGCTCCTGCCGAGAAAGTAT	QRT-PCR
NPTII-qR	ATGCGATCTTTCGCTTGGTGGT
AT1G26400F	TGACCTGCATAGGCTATAACACA	Chop PCR
AT1G26400R	ATTGGAATCAATCCGAGTGG
AT4G18650F	TCCACATGAGCCATCAACTC	Chop PCR
AT418650R	AAGGGTACCAGTTTGGGAAAA
AT1G26380F	CATGTTGGAAATTTTGTACCCG	Chop PCR
AT1G26380R	GAGTATTATGAAGGAGCTCTACGA
AT1G26390F	GAACCTGAGTGCTGAAGGTTACTC	Chop PCR
AT1G26390R	CAAGATTCAATACTTTACGACATG
AT1G26410F	GTACGTTTACACGTGTATTTTATT	Chop PCR
AT1G26410R	GTAGCGTCTCGTTGCAATTCAAC
